# Supplementary material for: CHCHD10 Mitigates Alzheimer's Disease‐Related Phenotypes in Association With Epigenetic Remodeling in Directly Reprogrammed Neurons
Source: Adv Sci (Weinh). 2026 Jun 25:e76205. Online ahead of print. doi: 10.1002/advs.76205 (PMC13337126; doi:10.1002/advs.76205)
Supplement: Supplementary file 3 — Supporting File 3: advs76205‐sup‐0003‐Supplemental_Tables_S1‐S13.xlsx. [file ADVS-9999-e76205-s002.xlsx]

## Sheet: Supplemental Table Contents
Table	Content
S1	AD vs NC CpG Island DMRs
S2	AD vs NC Promoter DMRs
S3	AD + CHCHD10 vs AD CpG Island DMRs
S4	AD + CHCHD10 vs AD Promoter DMRs
S5	AD + CHCHD10 vs AD Co-methylation Network Results
S6	AD + CHCHD10 vs AD 25kb DMRs GO PEA
S7	AD vs NC 25kb DMRs GO PEA
S8	AD + CHCHD10 vs AD 25kb DMRs HPO
S9	AD vs NC 25kb DMRs HPO
S10	Colocalization output
S11	eQTL Summary Data Linear Model Output - East Asian
S12	eQTL Summary Data Linear Model Output - European
S13	eQTL Summary Data Linear Model Output - African

## Sheet: Table S1
Chromosome	Start	End	Strand	pvalue	qvalue	meth.diff	Region
21	8219029	8221343	*	2.26811e-34	6.49732e-33	11.3977	CpG
8	85659192	85661191	*	6.19587e-26	1.74611e-23	-7.99037	shore
8	57205972	57207971	*	3.07891e-25	4.33847e-23	-11.7336	shore
21	8387800	8396922	*	3.22243e-17	4.61556e-16	10.4249	CpG
8	57210351	57212350	*	3.42048e-16	3.21318e-14	-9.85889	shore
8	85654355	85656182	*	2.66088e-14	2.54082e-13	-6.08141	CpG
8	57208237	57210236	*	1.80594e-14	1.27237e-12	-9.12954	shore
3	75668965	75670008	*	2.50894e-13	1.7968e-12	-7.47261	CpG
19	37293251	37293672	*	1.05063e-12	6.01935e-12	-5.4541	CpG
4	131750543	131750939	*	1.35197e-10	6.45487e-10	-9.87471	CpG
8	57212616	57214615	*	1.29581e-11	7.30366e-10	-9.62591	shore
8	85772772	85774771	*	2.87004e-11	1.34805e-09	-6.94878	shore
1	125083509	125085508	*	1.02281e-09	4.11782e-08	-12.3156	shore
13	57147741	57149740	*	2.7132e-09	9.55786e-08	-7.82975	shore
1	16724996	16725396	*	5.73951e-08	2.34881e-07	-10.3991	CpG
1	161440076	161472713	*	2.11052e-07	7.55735e-07	-4.27971	CpG
8	85652355	85654354	*	5.35505e-08	1.67683e-06	-6.51315	shore
21	8404621	8406620	*	8.28557e-08	2.33502e-06	-6.59087	shore
22	36505977	36507251	*	1.85728e-06	5.91161e-06	-9.09547	CpG
8	85644269	85646268	*	1.01864e-06	2.60974e-05	-6.59229	shore
3	44974018	44976017	*	1.25427e-06	2.94563e-05	-47.2973	shore
1	16725397	16727396	*	1.94726e-06	4.22133e-05	-5.80113	shore
4	131743108	131743503	*	1.70243e-05	4.87687e-05	-11.9376	CpG
9	39789405	39791404	*	5.58939e-06	0.000112514	-22.1544	shore
12	122524714	122526713	*	6.58454e-06	0.00012371	-30.0884	shore
20	29327513	29327911	*	0.000110153	0.000286863	-8.92657	CpG
8	85733791	85735790	*	1.94026e-05	0.00034175	-6.26747	shore
4	131741013	131743107	*	3.63342e-05	0.000602332	-11.118	shore
9	62798153	62800152	*	4.51351e-05	0.000706661	3.83965	shore
21	9768478	9770477	*	5.36143e-05	0.000795237	-6.1309	shore
22	12694076	12696075	*	8.57945e-05	0.00120701	-10.2703	shore
22	15853039	15855038	*	8.99417e-05	0.00120701	-9.693	shore
19	37293673	37295789	*	0.000111041	0.00142242	2.69567	shore
5	95644625	95646624	*	0.000120065	0.00147116	17.5158	shore
21	10405476	10405738	*	0.000616955	0.0014728	-4.78384	CpG
20	29496823	29497753	*	0.000708962	0.00156225	15.5146	CpG
1	152215188	152216383	*	0.000192434	0.00225964	-17.2564	shore
22	11629537	11631536	*	0.000263287	0.00296796	-8.28591	shore
21	8419036	8421365	*	0.000291133	0.00315564	-5.20115	shore
9	68307808	68309807	*	0.000358778	0.00374482	-10.2553	shore
21	8238819	8240818	*	0.000416268	0.00418971	-5.88666	shore
20	3820900	3822899	*	0.0004857	0.00471997	27.3684	shore
22	11611588	11613587	*	0.000546423	0.00513306	-18.7754	shore
20	29871726	29873725	*	0.000582103	0.00529184	-8.94959	shore
8	85742211	85744210	*	0.000616893	0.00543286	-8.32127	shore
2	91443569	91445568	*	0.000660082	0.00563706	-24.2287	shore
21	10403476	10405475	*	0.00108312	0.00897771	-8.00678	shore
Y	11312955	11314954	*	0.00126666	0.0101766	-14.2857	shore
17	43231978	43233977	*	0.00129998	0.0101766	4.07146	shore
5	81299501	81301500	*	0.00143001	0.010892	-15.1838	shore
22	10739251	10741250	*	0.00155273	0.0115155	-4.92221	shore
4	131748448	131750542	*	0.00180085	0.0129847	-5.67337	shore
X	268031	270030	*	0.00184299	0.0129847	-28.4091	shore
18	46964867	46966866	*	0.00205704	0.0141393	-8.11646	shore
20	30811779	30813778	*	0.00223852	0.0150204	-6.14556	shore
9	63815680	63817917	*	0.00236931	0.0155282	-4.78354	shore
8	47260199	47260401	*	0.00783899	0.0159295	-23.6691	CpG
19	36282341	36282794	*	0.00834108	0.0159295	-4.32301	CpG
19	36269673	36270126	*	0.00901515	0.0161408	-5.34714	CpG
19	7786046	7788045	*	0.00359836	0.0222369	-32.012	shore
9	19049952	19051951	*	0.00362063	0.0222369	21.6125	shore
22	15747416	15749415	*	0.00362963	0.0222369	-23.7573	shore
5	173284060	173286059	*	0.00429064	0.025253	16.0383	shore
20	29497754	29499753	*	0.00430115	0.025253	-2.79424	shore
21	9765492	9767491	*	0.00508285	0.0290293	-5.53297	shore
6	292840	294839	*	0.00515036	0.0290293	-14.1821	shore
8	85656183	85658182	*	0.00544474	0.0300868	-3.60201	shore
4	51304	53303	*	0.00660593	0.0358014	-12.4828	shore
X	49590024	49592023	*	0.00730569	0.0381584	-2.81505	shore
16	21502651	21504650	*	0.00731164	0.0381584	-3.97419	shore
15	20295606	20297605	*	0.00771431	0.0395279	-9.48675	shore
16	846563	847148	*	0.025263	0.0422934	-2.70864	CpG
16	89579770	89581382	*	0.0265751	0.0422934	-16.1746	CpG
16	1738292	1740291	*	0.00987009	0.0496709	8.03951	shore
20	3174431	3176430	*	0.0104066	0.0514521	17.1311	shore
20	29077906	29079905	*	0.0110964	0.0539167	-4.3247	shore
17	46222742	46224741	*	0.0115331	0.0550889	14.811	shore
19	450801	451376	*	0.0399784	0.0555374	-20.3691	CpG
21	8446299	8448549	*	0.0402802	0.0555374	6.81373	CpG
1	16612961	16613959	*	0.0407131	0.0555374	-0.549705	CpG
4	53779	55778	*	0.0121215	0.0569342	-6.1984	shore
17	26767038	26769037	*	0.0131816	0.0605803	-6.08852	shore
16	3261946	3263945	*	0.0134185	0.0605803	-25.1938	shore
3	75666965	75668964	*	0.0135426	0.0605803	-8.54885	shore
19	36270127	36272220	*	0.0156263	0.0688091	-3.14233	shore
9	62801727	62802816	*	0.0530456	0.0690713	2.14757	CpG
19	429995	430323	*	0.0576236	0.0703015	-10.1587	CpG
16	14989509	14990307	*	0.0606198	0.0703015	5.42661	CpG
19	3838024	3838225	*	0.0629064	0.0703015	-13.2928	CpG
16	1185566	1187262	*	0.0638068	0.0703015	-10.3374	CpG
20	29874668	29876280	*	0.01625	0.0704546	-7.25394	shore
21	8471250	8473249	*	0.0170622	0.0728552	4.16705	shore
1	125116139	125118138	*	0.017643	0.0737281	-10.6798	shore
Y	11308239	11310238	*	0.0177899	0.0737281	-6.33827	shore
16	1092315	1094087	*	0.0699941	0.0742623	-8.1547	CpG
12	122896348	122898347	*	0.0200291	0.0818051	20.7995	shore
3	184312378	184314377	*	0.021236	0.0854957	10.9524	shore
22	11627574	11629536	*	0.0835894	0.0855194	-4.8912	CpG
7	58084424	58086423	*	0.0218671	0.0867963	-6.85065	shore
19	36267673	36269672	*	0.0230357	0.090165	-4.48987	shore
9	136632448	136633224	*	0.0921642	0.0910407	5.29074	CpG
18	47024386	47026385	*	0.0243241	0.0939036	-5.96742	shore
22	10741251	10742442	*	0.0990424	0.0945739	-3.05133	CpG
1	1739663	1741662	*	0.0276995	0.105489	-10.0432	shore
19	39892182	39894181	*	0.0281279	0.105693	-12.7278	shore
8	57207972	57208236	*	0.115564	0.10679	5.53185	CpG
2	94273681	94275680	*	0.0289547	0.107368	-8.84254	shore
6	11094435	11096434	*	0.0294978	0.107961	8.71648	shore
2	132010365	132012364	*	0.031036	0.111623	-8.94655	shore
19	36280258	36282340	*	0.0312904	0.111623	-4.23599	shore
16	2680271	2682270	*	0.0325324	0.114603	-9.17797	shore
20	34556331	34558330	*	0.0347658	0.120959	-23.2372	shore
20	30377682	30379681	*	0.0359444	0.123534	-10.8468	shore
17	14307046	14309045	*	0.0368301	0.125053	-9.40351	shore
9	40348807	40350806	*	0.0406972	0.135721	-5.66038	shore
22	15782864	15784863	*	0.0409351	0.135721	-9.80325	shore
9	39809825	39811824	*	0.0432167	0.141619	9.66233	shore
17	4964894	4966893	*	0.0437569	0.141741	-10.7902	shore
16	34163957	34165956	*	0.0444991	0.142507	-10.3357	shore
22	15785309	15787308	*	0.0453988	0.143755	-4.59528	shore
1	67686588	67688587	*	0.0460621	0.144235	-18.5494	shore
17	43246396	43248395	*	0.0493845	0.151896	1.14346	shore
9	63784748	63786747	*	0.0495867	0.151896	-6.38298	shore
10	132988717	132990716	*	0.050155	0.151985	8.93254	shore
22	10742443	10744442	*	0.0507445	0.152135	-3.6877	shore
2	64141754	64143753	*	0.0524601	0.155623	-12.5275	shore
X	115727619	115738798	*	0.176137	0.157678	1.00812	CpG
18	79795780	79797779	*	0.0544264	0.159775	12.2059	shore
9	63860063	63862062	*	0.057287	0.166438	-14.0212	shore
17	46267457	46269456	*	0.0595043	0.169764	-15.4762	shore
11	46936843	46938842	*	0.0606182	0.169764	11.6541	shore
9	41233063	41235062	*	0.0608099	0.169764	5.05708	shore
7	56368867	56370866	*	0.0608411	0.169764	-3.68339	shore
Y	11105764	11107763	*	0.0617131	0.170509	-7.68156	shore
X	115727117	115727618	*	0.0657249	0.178257	-6.47619	shore
16	29452032	29454031	*	0.0657827	0.178257	11.6221	shore
1	16610961	16612960	*	0.0680469	0.181017	2.30039	shore
11	28108316	28110315	*	0.0680859	0.181017	-13.1965	shore
9	62898005	62900004	*	0.0697202	0.182383	-6.32035	shore
7	62277095	62279094	*	0.0700446	0.182383	-10.8333	shore
16	20843	22842	*	0.0705412	0.182383	9.74456	shore
19	37280626	37281048	*	0.223235	0.193785	3.15903	CpG
10	87355426	87357425	*	0.0769985	0.197269	-17.9674	shore
22	10961846	10963845	*	0.079056	0.200715	-6.96303	shore
X	49341062	49341676	*	0.244435	0.205947	3.89652	CpG
8	85661192	85663019	*	0.252651	0.206787	-4.24648	CpG
18	75085687	75087686	*	0.0843302	0.210867	-11.6306	shore
9	41074943	41076942	*	0.0845509	0.210867	15.5449	shore
6	15663182	15665181	*	0.0878574	0.217191	15.0865	shore
18	48952995	48954994	*	0.0911846	0.223456	5.22074	shore
1	152212974	152214973	*	0.0934047	0.226913	-5.84529	shore
22	12602784	12604783	*	0.0942057	0.226913	-8.25465	shore
21	8466426	8468425	*	0.0981943	0.234516	-10.3673	shore
22	18607462	18609461	*	0.102616	0.243017	-4.86975	shore
22	11601384	11604969	*	0.106987	0.251257	-3.64355	shore
17	4804719	4806718	*	0.110856	0.258192	-9.52458	shore
15	101962227	101964226	*	0.11243	0.259711	-3.5092	shore
9	68304196	68306357	*	0.116714	0.265106	5.77262	shore
8	17494812	17496811	*	0.117141	0.265106	8.46316	shore
14	19666545	19668544	*	0.117587	0.265106	-11.8564	shore
14	19668801	19670800	*	0.123981	0.277303	-10.5324	shore
21	8234315	8236314	*	0.128666	0.285515	-11.9845	shore
18	110309	112308	*	0.131036	0.288503	-6.48001	shore
7	58088174	58090173	*	0.136561	0.298337	-9.1792	shore
9	137049264	137051263	*	0.144735	0.310818	4.51794	shore
16	29481732	29483731	*	0.145553	0.310818	-12.5714	shore
9	62916046	62918045	*	0.145583	0.310818	8.21235	shore
7	50090976	50092975	*	0.15101	0.319362	-13.3333	shore
17	21839825	21841824	*	0.151851	0.319362	6.875	shore
20	29080692	29082691	*	0.154064	0.321615	-3.58788	shore
5	65622087	65624086	*	0.155513	0.321868	-11.0242	shore
8	27772718	27774328	*	0.156469	0.321868	-11.9757	shore
16	71721046	71723045	*	0.158785	0.322718	14.4144	shore
1	205750218	205752217	*	0.159173	0.322718	10.3339	shore
16	29080044	29082043	*	0.164242	0.330617	-4.14055	shore
8	143486745	143488502	*	0.41579	0.330859	-6.92683	CpG
14	19097382	19099647	*	0.431033	0.333718	-2.77253	CpG
13	113262760	113263174	*	0.45233	0.335969	-4.19255	CpG
15	20294622	20295605	*	0.457397	0.335969	-2.03709	CpG
5	176060564	176061847	*	0.475433	0.340487	-1.1614	CpG
1	16860029	16862028	*	0.171163	0.342106	-7.28094	shore
9	136887076	136889869	*	0.173035	0.343411	-6.42202	shore
1	16722996	16724995	*	0.176255	0.347356	-12.4786	shore
21	8757033	8759032	*	0.180352	0.352961	-2.89355	shore
8	8025938	8027937	*	0.182143	0.354009	-12.9899	shore
7	102348344	102348601	*	0.523066	0.361338	2.24736	CpG
9	62830996	62831240	*	0.529775	0.361338	-1.73337	CpG
17	21844464	21846463	*	0.202452	0.390784	-9.95551	shore
21	10614675	10616674	*	0.205021	0.393051	-5.47945	shore
9	62802817	62804816	*	0.20665	0.393497	-4.59806	shore
8	12437372	12439371	*	0.208078	0.393558	2.74436	shore
20	30816282	30816649	*	0.59116	0.393829	-5.97109	CpG
2	91588758	91589916	*	0.610114	0.397218	1.46667	CpG
10	46557170	46559169	*	0.213623	0.399141	8.42056	shore
19	37281049	37283152	*	0.214489	0.399141	-1.07685	shore
9	98808068	98810067	*	0.215279	0.399141	2.77778	shore
9	70416882	70418881	*	0.220682	0.402578	2.5641	shore
7	2844681	2846680	*	0.220702	0.402578	13.6752	shore
7	65762383	65764382	*	0.222764	0.402578	-10.364	shore
21	8246796	8248943	*	0.222846	0.402578	-4.90323	shore
13	45120832	45122831	*	0.228662	0.403092	12.4519	shore
3	195635709	195637708	*	0.229003	0.403092	9.72527	shore
11	123739190	123741189	*	0.230774	0.403092	-9.11873	shore
2	85539861	85541860	*	0.231014	0.403092	12.6984	shore
15	84419372	84421371	*	0.231929	0.403092	-6.86086	shore
19	43475533	43477532	*	0.232199	0.403092	10.0912	shore
5	133026822	133028821	*	0.233143	0.403092	-13.1783	shore
10	46541533	46543532	*	0.236065	0.404505	7.42965	shore
10	46554321	46556320	*	0.238132	0.404505	4.60784	shore
20	29494823	29496822	*	0.238544	0.404505	-2.92765	shore
14	103921700	103923699	*	0.239702	0.404505	12.5	shore
21	9767874	9768255	*	0.249594	0.415317	-12.7371	shore
1	67431144	67433143	*	0.249942	0.415317	2.43902	shore
3	195987645	195989644	*	0.25053	0.415317	8.40774	shore
1	228621044	228621601	*	0.252817	0.415333	-2.8715	shore
6	13328865	13330864	*	0.253551	0.415333	-10.9903	shore
1	28247512	28249511	*	0.254961	0.415333	11.369	shore
17	46191066	46193065	*	0.258851	0.415765	0.617284	shore
12	71686482	71688481	*	0.259923	0.415765	1.19048	shore
1	24187988	24189987	*	0.260264	0.415765	9.72222	shore
2	113584722	113586721	*	0.261333	0.415765	4.17423	shore
21	8236633	8238341	*	0.262603	0.415765	-4.85043	shore
6	31807086	31809085	*	0.266937	0.419173	-8.42491	shore
9	136265261	136267260	*	0.26773	0.419173	-10.5983	shore
1	125088029	125090028	*	0.269358	0.419393	-4.26712	shore
17	31901944	31903943	*	0.283319	0.438705	6.99301	shore
5	178053698	178055697	*	0.287552	0.442827	-11.6667	shore
19	37273049	37273502	*	0.701258	0.446413	0.715631	CpG
20	28600359	28602358	*	0.292998	0.448762	5.90438	shore
18	21702204	21704203	*	0.301218	0.456835	11.0918	shore
9	41270994	41272993	*	0.301511	0.456835	5.91013	shore
15	101752508	101764820	*	0.770643	0.472527	0.480211	CpG
8	1039167	1040699	*	0.77527	0.472527	-2.63952	CpG
17	46194209	46196208	*	0.317352	0.475428	8.05921	shore
22	10959033	10961032	*	0.318107	0.475428	-4.21066	shore
21	10625369	10627368	*	0.318843	0.475428	-1.93603	shore
21	8429820	8431967	*	0.327654	0.485994	-4.43141	shore
10	42147373	42149372	*	0.333401	0.489402	4.0721	shore
17	43250020	43252019	*	0.335439	0.489402	0.128511	shore
14	73238399	73239590	*	0.335552	0.489402	4.76521	shore
9	68777877	68779876	*	0.336898	0.489402	-5.98291	shore
6	289948	291947	*	0.346042	0.500108	6.75301	shore
20	29325988	29326396	*	0.844433	0.503959	0.527714	CpG
16	87380977	87382976	*	0.351397	0.505256	-8.33333	shore
5	42948974	42950973	*	0.354705	0.507422	8.57143	shore
21	9767492	9767873	*	0.871548	0.509526	0.701491	CpG
1	16514534	16516533	*	0.358063	0.50964	-8.06452	shore
16	74368742	74370741	*	0.365725	0.517929	-3.89954	shore
16	14972659	14974658	*	0.368147	0.518752	-1.19352	shore
10	91633391	91635390	*	0.370699	0.518966	-5.64935	shore
21	10405739	10407738	*	0.372925	0.518966	-5.8	shore
21	8987979	8989978	*	0.376252	0.518966	-2.75455	shore
3	197658377	197660376	*	0.377476	0.518966	-8.87446	shore
10	42150965	42152964	*	0.378118	0.518966	3.17966	shore
16	22536342	22538341	*	0.379347	0.518966	3.87892	shore
2	89768102	89770101	*	0.382049	0.520137	-3.57143	shore
17	26963407	26965406	*	0.385555	0.52045	-5.30303	shore
19	37273503	37275575	*	0.386213	0.52045	-4.66905	shore
7	101252525	101254524	*	0.391715	0.52045	-7.5	shore
1	16756916	16758915	*	0.392434	0.52045	-7.95918	shore
1	16760480	16762479	*	0.392917	0.52045	9.21409	shore
12	53380820	53382819	*	0.395251	0.52045	3.19549	shore
1	32815074	32817073	*	0.39662	0.52045	-8.46154	shore
19	52169074	52171073	*	0.397053	0.52045	7.46634	shore
2	86195736	86197735	*	0.404452	0.527694	9.44444	shore
21	45923801	45925225	*	0.92609	0.530584	0.148199	CpG
9	41121536	41123535	*	0.412744	0.533218	-6.99223	shore
12	131659159	131661158	*	0.415009	0.533218	-7.69231	shore
3	75785611	75787610	*	0.415619	0.533218	-6.97674	shore
10	1462149	1464148	*	0.416914	0.533218	-4.98504	shore
10	125893680	125895679	*	0.418146	0.533218	-3.86768	shore
9	137103394	137103596	*	0.959805	0.539118	-0.426743	CpG
17	19063633	19063883	*	1	0.540499	0	CpG
2	113583724	113584721	*	1	0.540499	0	CpG
9	63818179	63820178	*	0.429281	0.542408	1.67148	shore
15	39921244	39923243	*	0.43124	0.542408	5.32051	shore
17	42742640	42744639	*	0.433043	0.542408	5.9965	shore
4	185639208	185641207	*	0.433052	0.542408	-8.36551	shore
22	12599892	12601891	*	0.438211	0.546442	2.17216	shore
17	45133380	45135379	*	0.44702	0.551764	5.56522	shore
9	136630448	136632447	*	0.448592	0.551764	2.85714	shore
4	49524670	49526669	*	0.448939	0.551764	-2.44626	shore
19	9309906	9311905	*	0.45031	0.551764	5.71429	shore
9	65675986	65677985	*	0.456566	0.552966	4.37133	shore
2	91475061	91477060	*	0.456968	0.552966	2.82532	shore
20	29876589	29878808	*	0.457599	0.552966	1.9509	shore
7	102617043	102619042	*	0.45914	0.552966	1.91541	shore
7	144353022	144355021	*	0.468311	0.559039	-5.71429	shore
1	28775558	28777557	*	0.469944	0.559039	4.54212	shore
20	30922549	30924548	*	0.470836	0.559039	-4.41426	shore
16	1017294	1019293	*	0.472117	0.559039	-7.19477	shore
20	30816650	30818649	*	0.475571	0.560772	-2.31594	shore
8	22438599	22440598	*	0.48003	0.563672	6.30952	shore
10	38943107	38945106	*	0.486527	0.56893	-6.36822	shore
1	16642360	16644359	*	0.490786	0.571539	-1.05986	shore
3	195617081	195619080	*	0.495843	0.575052	-4.7646	shore
22	28770640	28772639	*	0.497937	0.575113	4.93641	shore
8	135458100	135460099	*	0.506129	0.579885	6.31645	shore
4	185210743	185212742	*	0.50739	0.579885	6.54835	shore
9	41071887	41073886	*	0.508976	0.579885	5.69728	shore
12	57588993	57590992	*	0.510299	0.579885	3.9627	shore
16	36099151	36101150	*	0.524445	0.591926	-2.22009	shore
11	3379190	3381189	*	0.525096	0.591926	5.71429	shore
10	124462172	124464171	*	0.528765	0.593688	6.49351	shore
22	46251061	46253060	*	0.533257	0.596163	-3.73467	shore
16	75433630	75435629	*	0.536642	0.596163	-3.78378	shore
2	126654120	126656119	*	0.537316	0.596163	4.1115	shore
7	2314793	2316792	*	0.539786	0.596555	6.5	shore
1	42959098	42961097	*	0.543125	0.596884	7.32323	shore
16	14990308	14992307	*	0.544319	0.596884	-1.63953	shore
21	9703051	9705050	*	0.547975	0.598563	5.87121	shore
10	97496183	97498182	*	0.556777	0.603156	5.87045	shore
1	16644998	16646989	*	0.557834	0.603156	-3.6828	shore
22	11596866	11598865	*	0.558769	0.603156	-4.48718	shore
9	62838283	62840282	*	0.560741	0.603156	1.34995	shore
X	49329496	49331495	*	0.564868	0.605286	-2.64979	shore
9	37077453	37079452	*	0.579663	0.618787	3.10811	shore
18	79617996	79619995	*	0.609652	0.648343	-2.17391	shore
16	14975605	14977604	*	0.613102	0.648795	-3.02711	shore
9	64021501	64023500	*	0.614691	0.648795	-2.37999	shore
12	47703534	47705533	*	0.616983	0.648795	3.30623	shore
17	26960461	26962460	*	0.626414	0.656263	2.81804	shore
8	144853432	144855431	*	0.634126	0.661883	2.18592	shore
15	58750085	58752084	*	0.641705	0.667208	-3.4749	shore
4	49159440	49161439	*	0.643963	0.667208	-1.60103	shore
9	40989852	40991851	*	0.65273	0.673814	-1.27067	shore
19	34255300	34257299	*	0.664031	0.682978	1.6473	shore
10	46539206	46541205	*	0.669415	0.685287	-0.976296	shore
16	70188788	70190787	*	0.67316	0.685287	1.16082	shore
21	8759284	8761283	*	0.673571	0.685287	-1.34062	shore
21	45363215	45365214	*	0.676015	0.685299	-2.01465	shore
5	141634864	141636863	*	0.679633	0.686498	3.65497	shore
21	39310444	39312443	*	0.682513	0.686945	-1.56483	shore
20	30374723	30376722	*	0.686965	0.688234	1.40782	shore
2	113504218	113506217	*	0.689327	0.688234	-2.95567	shore
9	63857168	63859167	*	0.69112	0.688234	-1.9378	shore
20	29879047	29881046	*	0.693789	0.688459	-0.472562	shore
21	10627725	10629724	*	0.702565	0.694721	-1.31415	shore
3	39178789	39180788	*	0.714943	0.70449	-2.27273	shore
1	43356463	43358462	*	0.726406	0.71329	1.51261	shore
16	87548753	87550752	*	0.733193	0.714091	3.40776	shore
22	10699962	10701961	*	0.734047	0.714091	1.40351	shore
21	10522544	10524543	*	0.734823	0.714091	2.36364	shore
12	32894367	32896366	*	0.738672	0.715365	-3.70656	shore
18	26091312	26093311	*	0.74245	0.716562	2.85714	shore
9	62895640	62897639	*	0.748201	0.716698	1.27624	shore
9	41237751	41239750	*	0.749489	0.716698	-1.08385	shore
2	118222193	118224192	*	0.752631	0.716698	3.04878	shore
22	12691669	12693668	*	0.755394	0.716698	0.660029	shore
1	212609745	212611744	*	0.755646	0.716698	-2.52101	shore
1	46240494	46242493	*	0.75785	0.716698	-1.21212	shore
19	47512460	47514459	*	0.762038	0.717405	-3.28947	shore
21	8468950	8470949	*	0.763689	0.717405	1.64976	shore
10	38939788	38941787	*	0.768198	0.719243	-1.4245	shore
2	91586758	91588757	*	0.774858	0.723076	-1.90913	shore
1	1656612	1658611	*	0.781182	0.723979	1.95095	shore
16	74365648	74367647	*	0.781653	0.723979	-1.582	shore
17	45582665	45584664	*	0.783532	0.723979	-0.180095	shore
2	172088433	172090432	*	0.790084	0.725277	-2.63678	shore
15	82986494	82988493	*	0.790084	0.725277	-2.63678	shore
22	15554121	15556120	*	0.795398	0.726672	-0.744109	shore
9	41264666	41266665	*	0.796761	0.726672	-0.992953	shore
19	3838226	3840225	*	0.800362	0.727602	-1.80039	shore
11	108662857	108664856	*	0.808047	0.732226	2.577	shore
22	50026581	50030024	*	0.811956	0.732429	-2.09524	shore
4	2005987	2007986	*	0.81578	0.732429	1.38889	shore
1	20505923	20507922	*	0.817484	0.732429	-1.68919	shore
Y	11304915	11306914	*	0.820329	0.732429	1.49507	shore
21	45284776	45286775	*	0.821678	0.732429	-2.53968	shore
11	108590871	108592870	*	0.823865	0.732429	1.64399	shore
6	10720789	10722788	*	0.833823	0.735009	2.1181	shore
2	91439994	91441993	*	0.833977	0.735009	1.13095	shore
9	41266911	41268910	*	0.835551	0.735009	0.932243	shore
12	56725591	56727590	*	0.840041	0.735009	1.25436	shore
22	11609374	11611373	*	0.841758	0.735009	0.645459	shore
15	20292622	20294621	*	0.842416	0.735009	0.506439	shore
1	145230834	145232833	*	0.852358	0.739139	-1.78295	shore
1	16613960	16615959	*	0.852394	0.739139	0.282183	shore
19	55587567	55589566	*	0.855381	0.739453	0.904393	shore
20	29327912	29329911	*	0.860559	0.741655	0.483311	shore
6	168932207	168934206	*	0.864391	0.742686	0.449812	shore
1	1645235	1647234	*	0.885392	0.755421	-0.357504	shore
11	27717097	27719096	*	0.886879	0.755421	-0.928793	shore
18	9100418	9102417	*	0.887254	0.755421	0.265769	shore
1	15617862	15619861	*	0.899716	0.763724	-1.23552	shore
22	15777814	15779813	*	0.923835	0.774226	0.488453	shore
22	15760676	15762675	*	0.926238	0.774226	-0.602007	shore
19	49848533	49850532	*	0.926909	0.774226	-0.699187	shore
9	62828996	62830995	*	0.931062	0.774226	-0.277778	shore
19	33192019	33194018	*	0.933007	0.774226	0.519481	shore
9	65673696	65675695	*	0.936967	0.774226	0.42837	shore
9	62800449	62801726	*	0.938496	0.774226	0.130284	shore
10	125156655	125158654	*	0.943108	0.774226	-0.779221	shore
2	94270833	94272832	*	0.949792	0.774226	0.34188	shore
15	20358957	20360956	*	0.951023	0.774226	-0.271541	shore
17	64919920	64921919	*	0.954592	0.774226	0.490196	shore
16	4474712	4476293	*	0.9549	0.774226	-0.336597	shore
15	41972664	41974663	*	0.960313	0.774226	-0.387597	shore
2	161339049	161341048	*	0.962734	0.774226	0.506757	shore
9	62831241	62833240	*	0.963614	0.774226	0.242931	shore
12	53295787	53299656	*	0.965661	0.774226	0.17316	shore
11	63668829	63670828	*	0.965834	0.774226	-0.320513	shore
17	26775814	26777813	*	0.968895	0.774226	0.131904	shore
10	72213913	72215912	*	0.970084	0.774226	-0.307125	shore
21	9322995	9324994	*	0.976428	0.774226	0.242131	shore
9	40992736	40994735	*	0.99888	0.774226	0.00287287	shore
12	52030954	52032953	*	1	0.774226	0	shore
12	122527219	122529218	*	1	0.774226	0	shore
13	52650247	52652246	*	1	0.774226	0	shore
16	21517791	21519790	*	1	0.774226	0	shore
17	28951860	28952316	*	1	0.774226	0	shore
2	70249020	70251019	*	1	0.774226	0	shore
2	214807271	214809270	*	1	0.774226	0	shore
20	44652087	44654086	*	1	0.774226	0	shore
6	26122265	26124264	*	1	0.774226	0	shore
6	41787839	41789838	*	1	0.774226	0	shore
7	77697185	77699184	*	1	0.774226	0	shore

## Sheet: Table S2
Chromosome	Start	End	Strand	pvalue	qvalue	meth.diff
21	8210572	8214571	+	1.3052e-72	1.60276e-69	11.1387
21	8209307	8213306	-	6.17915e-59	3.79394e-56	11.2821
21	8206473	8210472	+	1.02951e-35	3.16055e-33	9.09613
21	8206844	8210843	+	1.02951e-35	3.16055e-33	9.09613
5	17592395	17596394	-	6.12912e-28	1.50529e-25	-8.13883
8	85644326	85648325	-	1.25773e-21	2.57412e-19	-8.11667
5	17595829	17599828	-	2.32026e-21	4.07033e-19	-7.90527
5	17523235	17527234	+	1.49744e-19	2.29853e-17	-6.97942
4	9241879	9245878	+	3.34087e-19	4.55836e-17	-12.434
8	85656515	85660514	-	5.86105e-19	7.19725e-17	-6.13472
21	8393607	8397606	+	3.22243e-17	3.59734e-15	10.4249
22	11064418	11068417	+	1.5005e-16	1.53549e-14	-8.10044
3	75666931	75670930	+	2.25192e-16	2.12716e-14	-8.05919
11	94236150	94240149	+	1.82905e-15	1.60431e-13	-4.86645
3	75668157	75672156	-	2.50894e-13	2.05395e-11	-7.47261
21	10355400	10359399	+	3.92265e-13	3.01059e-11	-8.75675
4	9246630	9250629	+	4.96839e-13	3.58887e-11	-11.7823
21	10411477	10415476	+	2.22199e-11	1.51586e-09	-8.2704
Y	56853244	56857243	+	2.45196e-11	1.58471e-09	-6.46509
21	10411532	10415531	+	4.32402e-11	2.6549e-09	-8.25661
4	9265619	9269618	+	7.03492e-11	4.11369e-09	-15.7593
9	62841919	62845918	+	8.25011e-11	4.60499e-09	-11.831
5	17526669	17530668	+	3.95837e-10	2.11339e-08	-5.81426
13	57145488	57149487	+	2.7132e-09	1.38823e-07	-7.82975
9	62842818	62846817	+	5.58927e-09	2.74541e-07	-12.0282
19	8776862	8780861	-	8.70473e-09	4.11124e-07	-13.082
21	10452134	10456133	+	7.98334e-08	3.63088e-06	-5.79548
8	12578287	12582286	+	2.8492e-07	1.24956e-05	-7.15981
14	19675837	19679836	+	4.06399e-07	1.67861e-05	-12.4619
5	17596560	17600559	-	4.10091e-07	1.67861e-05	-6.9296
3	44973241	44977240	+	1.25427e-06	3.75662e-05	-47.2973
3	44973357	44977356	+	1.25427e-06	3.75662e-05	-47.2973
3	44973468	44977467	+	1.25427e-06	3.75662e-05	-47.2973
3	44974167	44978166	-	1.25427e-06	3.75662e-05	-47.2973
3	44974178	44978177	-	1.25427e-06	3.75662e-05	-47.2973
3	44974183	44978182	-	1.25427e-06	3.75662e-05	-47.2973
3	44974186	44978185	-	1.25427e-06	3.75662e-05	-47.2973
3	44974230	44978229	+	1.25427e-06	3.75662e-05	-47.2973
3	44974251	44978250	+	1.25427e-06	3.75662e-05	-47.2973
3	44974264	44978263	+	1.25427e-06	3.75662e-05	-47.2973
3	44974276	44978275	+	1.25427e-06	3.75662e-05	-47.2973
1	627062	631061	+	1.63187e-06	4.66025e-05	-4.76873
1	627640	631639	+	1.63187e-06	4.66025e-05	-4.76873
4	9323165	9327164	+	1.76937e-06	4.75146e-05	-10.7603
22	36504531	36508530	-	1.85728e-06	4.75146e-05	-9.09547
22	36505023	36509022	-	1.85728e-06	4.75146e-05	-9.09547
22	36505044	36509043	-	1.85728e-06	4.75146e-05	-9.09547
22	36505102	36509101	-	1.85728e-06	4.75146e-05	-9.09547
2	91578336	91582335	+	1.9473e-06	4.88009e-05	-8.56746
14	19677017	19681016	-	2.21373e-06	5.43684e-05	-10.0595
9	62855208	62859207	+	3.34487e-06	8.05378e-05	-8.22005
21	10328732	10332731	+	3.72057e-06	8.78613e-05	-3.44921
9	40881634	40885633	+	3.91207e-06	9.06405e-05	-11.3243
1	16641110	16645109	-	4.46212e-06	0.00010147	-6.8273
21	10340738	10344737	-	5.1048e-06	0.000113974	-4.73276
12	122521757	122525756	-	6.58454e-06	0.000144387	-30.0884
21	10340670	10344669	-	8.26541e-06	0.000178066	-4.64844
14	19679420	19683419	+	8.74408e-06	0.00018513	-9.97295
9	40927093	40931092	-	1.02727e-05	0.000213807	-5.34472
2	91576478	91580477	+	1.49348e-05	0.000305661	-8.40705
21	9812010	9816009	-	1.55761e-05	0.00031356	-9.64905
8	85731419	85735418	+	1.94026e-05	0.00038429	-6.26747
14	19173531	19177530	-	2.63125e-05	0.000512876	-11.5281
18	13276103	13280102	+	4.29773e-05	0.000824614	-25.7384
21	10395644	10399643	+	5.07316e-05	0.000958421	-6.16757
6	41215948	41219947	-	5.61279e-05	0.0010443	-9.05982
4	9270364	9274363	+	6.27846e-05	0.00106388	-6.21292
12	122524937	122528936	-	6.93093e-05	0.00106388	-18.8227
12	122524941	122528940	-	6.93093e-05	0.00106388	-18.8227
12	122524950	122528949	-	6.93093e-05	0.00106388	-18.8227
12	122524955	122528954	-	6.93093e-05	0.00106388	-18.8227
12	122524960	122528959	-	6.93093e-05	0.00106388	-18.8227
12	122524961	122528960	-	6.93093e-05	0.00106388	-18.8227
12	122524963	122528962	-	6.93093e-05	0.00106388	-18.8227
12	122524988	122528987	-	6.93093e-05	0.00106388	-18.8227
12	122524996	122528995	-	6.93093e-05	0.00106388	-18.8227
12	122525000	122528999	-	6.93093e-05	0.00106388	-18.8227
12	122525001	122529000	-	6.93093e-05	0.00106388	-18.8227
12	122525246	122529245	+	6.93093e-05	0.00106388	-18.8227
12	122525248	122529247	+	6.93093e-05	0.00106388	-18.8227
9	62867869	62871868	-	7.03288e-05	0.0010662	-7.136
22	15850990	15854989	+	8.99417e-05	0.00133068	-9.693
22	15853244	15857243	-	8.99417e-05	0.00133068	-9.693
4	9213405	9217404	+	0.000100807	0.00147368	-8.13628
4	49546856	49550855	-	0.000118236	0.00160258	-15.5778
4	49547436	49551435	-	0.000118236	0.00160258	-15.5778
5	95644754	95648753	+	0.000120065	0.00160258	17.5158
5	95644772	95648771	+	0.000120065	0.00160258	17.5158
5	95644777	95648776	+	0.000120065	0.00160258	17.5158
5	95644854	95648853	+	0.000120065	0.00160258	17.5158
5	95644879	95648878	+	0.000120065	0.00160258	17.5158
5	95646045	95650044	+	0.000120065	0.00160258	17.5158
14	19102100	19106099	+	0.000270919	0.00357723	-8.88924
5	21482012	21486011	-	0.00033985	0.00443967	-3.91203
8	8020392	8024391	-	0.000365283	0.0046725	-9.15489
8	8022653	8026652	-	0.000365283	0.0046725	-9.15489
13	18329933	18333932	+	0.000376719	0.0047691	-14.7429
21	10574292	10578291	+	0.000460216	0.00576669	-8.38427
20	3818524	3822523	+	0.0004857	0.00579058	27.3684
20	3818531	3822530	+	0.0004857	0.00579058	27.3684
20	3818536	3822535	+	0.0004857	0.00579058	27.3684
20	3818547	3822546	+	0.0004857	0.00579058	27.3684
20	3818556	3822555	+	0.0004857	0.00579058	27.3684
22	10734284	10738283	-	0.000621749	0.0073413	-3.45591
9	62867301	62871300	-	0.00073202	0.00825769	-6.43565
14	31559335	31563334	-	0.000766606	0.00825769	-26.3158
14	31559385	31563384	+	0.000766606	0.00825769	-26.3158
14	31559395	31563394	+	0.000766606	0.00825769	-26.3158
14	31559398	31563397	+	0.000766606	0.00825769	-26.3158
14	31559436	31563435	+	0.000766606	0.00825769	-26.3158
14	31559440	31563439	+	0.000766606	0.00825769	-26.3158
14	31559476	31563475	+	0.000766606	0.00825769	-26.3158
14	31559491	31563490	+	0.000766606	0.00825769	-26.3158
14	31559624	31563623	+	0.000766606	0.00825769	-26.3158
18	974589	978588	+	0.00083746	0.00857185	-23.9826
18	974590	978589	+	0.00083746	0.00857185	-23.9826
18	974697	978696	+	0.00083746	0.00857185	-23.9826
18	974884	978883	-	0.00083746	0.00857185	-23.9826
15	101958583	101962582	-	0.000837654	0.00857185	24.3184
15	101958597	101962596	-	0.000837654	0.00857185	24.3184
20	29078390	29082389	+	0.000902597	0.00900887	-5.12408
5	17583759	17587758	-	0.00090484	0.00900887	-8.49915
5	17585524	17589523	-	0.00090484	0.00900887	-8.49915
4	51285	55284	+	0.000939051	0.00900887	-7.27319
4	51286	55285	+	0.000939051	0.00900887	-7.27319
4	51295	55294	+	0.000939051	0.00900887	-7.27319
4	51304	55303	+	0.000939051	0.00900887	-7.27319
4	51329	55328	+	0.000939051	0.00900887	-7.27319
8	8030306	8034305	-	0.00116887	0.0111267	-17.1623
Y	11312921	11316920	+	0.00126666	0.0119649	-14.2857
17	43231978	43235977	-	0.00129998	0.0120276	4.07146
22	15824566	15828565	+	0.00132329	0.0120276	-15.9091
5	81299486	81303485	-	0.00143001	0.0120276	-15.1838
5	81299498	81303497	-	0.00143001	0.0120276	-15.1838
5	81299524	81303523	-	0.00143001	0.0120276	-15.1838
5	81299545	81303544	-	0.00143001	0.0120276	-15.1838
5	81299556	81303555	-	0.00143001	0.0120276	-15.1838
5	81299560	81303559	-	0.00143001	0.0120276	-15.1838
5	81299561	81303560	-	0.00143001	0.0120276	-15.1838
5	81299590	81303589	+	0.00143001	0.0120276	-15.1838
5	81299603	81303602	+	0.00143001	0.0120276	-15.1838
5	81299612	81303611	+	0.00143001	0.0120276	-15.1838
5	81299623	81303622	+	0.00143001	0.0120276	-15.1838
5	81299624	81303623	+	0.00143001	0.0120276	-15.1838
5	81299641	81303640	+	0.00143001	0.0120276	-15.1838
5	81299662	81303661	+	0.00143001	0.0120276	-15.1838
21	10647836	10651835	-	0.00154588	0.0129136	-5.9905
19	92062	96061	+	0.00156076	0.0129499	-4.97559
13	110475923	110479922	+	0.00188565	0.0154369	27.7778
13	110475948	110479947	+	0.00188565	0.0154369	27.7778
18	46962409	46966408	-	0.00205704	0.0167285	-8.11646
Y	11105264	11109263	-	0.00212347	0.0171551	-9.26151
4	47957	51956	-	0.00239241	0.0190769	-7.93921
4	48125	52124	-	0.00239241	0.0190769	-7.93921
14	74883586	74887585	+	0.00255045	0.0202058	15.0431
4	49506807	49510806	-	0.00257639	0.0202805	-5.93434
4	49227573	49231572	+	0.00287466	0.0224843	-17.5824
7	152400780	152404779	+	0.00312283	0.0242707	-5.46131
19	7785549	7789548	+	0.00359836	0.0273443	-32.012
9	19047355	19051354	-	0.00362063	0.0273443	21.6125
9	19047359	19051358	-	0.00362063	0.0273443	21.6125
9	19047395	19051394	+	0.00362063	0.0273443	21.6125
22	15744630	15748629	+	0.00362963	0.0273443	-23.7573
5	17516367	17520366	+	0.00446082	0.0334012	-3.97053
X	9408789	9412788	+	0.00451932	0.0334315	-3.61303
X	9409701	9413700	+	0.00451932	0.0334315	-3.61303
16	14973200	14977199	+	0.00523636	0.0385039	-6.85319
4	9365874	9369873	+	0.00548813	0.040115	-9.82923
1	62296257	62300256	-	0.00658026	0.0478132	31.5315
22	15782959	15786958	+	0.0070725	0.0502016	-5.58081
22	15782963	15786962	+	0.0070725	0.0502016	-5.58081
22	15782968	15786967	+	0.0070725	0.0502016	-5.58081
22	15782992	15786991	+	0.0070725	0.0502016	-5.58081
X	49587496	49591495	+	0.00730569	0.0509319	-2.81505
X	49587529	49591528	+	0.00730569	0.0509319	-2.81505
16	21499887	21503886	-	0.00731164	0.0509319	-3.97419
1	629074	633073	+	0.00755888	0.0509319	-2.46841
1	629151	633150	-	0.00755888	0.0509319	-2.46841
1	629205	633204	-	0.00755888	0.0509319	-2.46841
8	47258575	47262574	+	0.00783899	0.0509319	-23.6691
8	47258878	47262877	+	0.00783899	0.0509319	-23.6691
8	47258913	47262912	+	0.00783899	0.0509319	-23.6691
8	47258931	47262930	+	0.00783899	0.0509319	-23.6691
8	47258936	47262935	+	0.00783899	0.0509319	-23.6691
8	47258942	47262941	+	0.00783899	0.0509319	-23.6691
8	47258953	47262952	+	0.00783899	0.0509319	-23.6691
8	47258955	47262954	+	0.00783899	0.0509319	-23.6691
8	47258956	47262955	+	0.00783899	0.0509319	-23.6691
8	47258965	47262964	+	0.00783899	0.0509319	-23.6691
9	65691386	65695385	+	0.00872574	0.0560997	6.42702
9	65691393	65695392	+	0.00872574	0.0560997	6.42702
3	197456324	197460323	-	0.00888696	0.0565441	-6.50245
3	197456405	197460404	+	0.00888696	0.0565441	-6.50245
17	43228263	43232262	-	0.00896716	0.0567603	9.26736
X	9407748	9411747	+	0.0093017	0.0578454	-4.78231
16	14973089	14977088	+	0.00946833	0.0578454	-5.96856
16	14973103	14977102	+	0.00946833	0.0578454	-5.96856
16	14973105	14977104	+	0.00946833	0.0578454	-5.96856
16	14973123	14977122	+	0.00946833	0.0578454	-5.96856
16	14973129	14977128	+	0.00946833	0.0578454	-5.96856
16	14973152	14977151	+	0.00946833	0.0578454	-5.96856
20	3171547	3175546	-	0.0104066	0.0629512	17.1311
20	3171593	3175592	-	0.0104066	0.0629512	17.1311
22	15763687	15767686	+	0.0105721	0.0636387	-7.05811
15	20347318	20351317	+	0.0108105	0.0647567	-5.66962
17	46221677	46225676	-	0.0115331	0.0655669	14.811
17	46221686	46225685	-	0.0115331	0.0655669	14.811
17	46222694	46226693	-	0.0115331	0.0655669	14.811
17	46222903	46226902	-	0.0115331	0.0655669	14.811
17	46223356	46227355	-	0.0115331	0.0655669	14.811
17	46223362	46227361	-	0.0115331	0.0655669	14.811
17	46223368	46227367	-	0.0115331	0.0655669	14.811
17	46223372	46227371	-	0.0115331	0.0655669	14.811
17	46223374	46227373	-	0.0115331	0.0655669	14.811
17	46223377	46227376	-	0.0115331	0.0655669	14.811
17	46223390	46227389	-	0.0115331	0.0655669	14.811
16	22610197	22614196	-	0.012242	0.0691073	-6.48344
21	9363226	9367225	-	0.0122684	0.0691073	-15.8095
5	17519801	17523800	+	0.0124823	0.0699908	-4.9992
11	1014154	1018153	-	0.0133581	0.0738907	-4.96697
14	20324527	20328526	-	0.013405	0.0738907	-25.5952
16	3261743	3265742	+	0.0134185	0.0738907	-25.1938
16	3261800	3265799	+	0.0134185	0.0738907	-25.1938
7	142350819	142354818	+	0.014471	0.0793306	8.51064
1	161072259	161076258	-	0.0145772	0.0795579	22.2222
Y	11105597	11109596	-	0.0150424	0.0817337	-8.61487
1	16626653	16630652	-	0.0154995	0.0838463	-1.69808
16	22611484	22615483	-	0.0192502	0.101469	-6.03383
8	18199206	18203205	-	0.0193569	0.101469	-20.696
2	230325184	230329183	+	0.0199196	0.101469	25.5656
2	230325270	230329269	+	0.0199196	0.101469	25.5656
12	122894128	122898127	-	0.0200291	0.101469	20.7995
12	122894445	122898444	-	0.0200291	0.101469	20.7995
20	29872059	29876058	+	0.0204424	0.101469	-6.03549
9	62860008	62864007	-	0.0208366	0.101469	-5.10165
9	62895449	62899448	+	0.0209658	0.101469	-7.2967
9	62895452	62899451	+	0.0209658	0.101469	-7.2967
9	62895708	62899707	-	0.0209658	0.101469	-7.2967
9	62895778	62899777	-	0.0209658	0.101469	-7.2967
3	184312495	184316494	+	0.021236	0.101469	10.9524
3	184312502	184316501	+	0.021236	0.101469	10.9524
3	184312542	184316541	+	0.021236	0.101469	10.9524
3	184312550	184316549	+	0.021236	0.101469	10.9524
3	184312551	184316550	+	0.021236	0.101469	10.9524
3	184312552	184316551	+	0.021236	0.101469	10.9524
3	184312562	184316561	+	0.021236	0.101469	10.9524
3	184312567	184316566	+	0.021236	0.101469	10.9524
3	184312568	184316567	+	0.021236	0.101469	10.9524
3	184312569	184316568	+	0.021236	0.101469	10.9524
3	184312606	184316605	+	0.021236	0.101469	10.9524
3	184312608	184316607	+	0.021236	0.101469	10.9524
3	184312613	184316612	+	0.021236	0.101469	10.9524
3	184312619	184316618	+	0.021236	0.101469	10.9524
3	184312654	184316653	+	0.021236	0.101469	10.9524
3	184313164	184317163	+	0.021236	0.101469	10.9524
3	184313166	184317165	+	0.021236	0.101469	10.9524
3	184313408	184317407	+	0.021236	0.101469	10.9524
16	70129933	70133932	+	0.0216035	0.102824	6.89922
14	19178291	19182290	+	0.0235597	0.111702	-8.41667
14	19490281	19494280	+	0.0238978	0.112869	-12.8818
18	47021928	47025927	-	0.0243241	0.114442	-5.96742
11	902865	906864	-	0.0268224	0.124763	15.4799
11	906660	910659	-	0.0268224	0.124763	15.4799
11	906665	910664	-	0.0268224	0.124763	15.4799
14	19666829	19670828	+	0.0271215	0.125678	-11.4336
1	1737558	1741557	-	0.0276995	0.127874	-10.0432
6	11092033	11096032	+	0.0294978	0.135159	8.71648
6	11092231	11096230	+	0.0294978	0.135159	8.71648
7	144254245	144258244	-	0.0296318	0.135269	19.563
9	62874615	62878614	-	0.0300649	0.136737	-5.29573
16	2680475	2684474	+	0.0325324	0.14527	-9.17797
16	2680528	2684527	+	0.0325324	0.14527	-9.17797
16	2680533	2684532	+	0.0325324	0.14527	-9.17797
16	2680540	2684539	+	0.0325324	0.14527	-9.17797
16	2681106	2685105	+	0.0325324	0.14527	-9.17797
11	69465598	69469597	+	0.0329869	0.146765	23.0769
12	105227861	105231860	-	0.0331132	0.146796	-22.1214
1	62472045	62476044	-	0.0333155	0.147161	-14.7899
X	9410772	9414771	+	0.0345566	0.151389	-3.39552
20	34556108	34560107	+	0.0347658	0.151389	-23.2372
20	34556718	34560717	+	0.0347658	0.151389	-23.2372
20	34556775	34560774	+	0.0347658	0.151389	-23.2372
9	63816463	63820462	-	0.0352737	0.153058	-2.64949
9	39014969	39018968	+	0.0355788	0.153838	-15.2683
17	16784489	16788488	+	0.0372418	0.157697	-15.0943
17	16784704	16788703	+	0.0372418	0.157697	-15.0943
17	16784990	16788989	+	0.0372418	0.157697	-15.0943
17	16785759	16789758	+	0.0372418	0.157697	-15.0943
17	16786057	16790056	+	0.0372418	0.157697	-15.0943
17	16786142	16790141	-	0.0372418	0.157697	-15.0943
16	74391184	74395183	-	0.0384946	0.162442	-21.1111
21	9556970	9560969	+	0.0387575	0.162991	-11.0646
19	451134	455133	+	0.0399784	0.164098	-20.3691
5	86615904	86619903	+	0.0405921	0.164098	-14.3609
5	86615928	86619927	+	0.0405921	0.164098	-14.3609
5	86615941	86619940	+	0.0405921	0.164098	-14.3609
5	86615956	86619955	+	0.0405921	0.164098	-14.3609
5	86615973	86619972	+	0.0405921	0.164098	-14.3609
5	86615986	86619985	+	0.0405921	0.164098	-14.3609
5	86616175	86620174	+	0.0405921	0.164098	-14.3609
9	40346599	40350598	+	0.0406972	0.164098	-5.66038
6	290477	294476	+	0.0407579	0.164098	-10.1417
6	290479	294478	+	0.0407579	0.164098	-10.1417
6	290520	294519	+	0.0407579	0.164098	-10.1417
6	290540	294539	+	0.0407579	0.164098	-10.1417
9	62530337	62534336	+	0.0420302	0.164824	-13.2381
9	62530364	62534363	+	0.0420302	0.164824	-13.2381
9	62530854	62534853	-	0.0420302	0.164824	-13.2381
9	62531058	62535057	+	0.0420302	0.164824	-13.2381
1	108695700	108699699	+	0.0429229	0.164824	11.9601
16	21548374	21552373	-	0.0430842	0.164824	-4.52163
9	39807562	39811561	+	0.0432167	0.164824	9.66233
9	39808014	39812013	-	0.0432167	0.164824	9.66233
9	39808055	39812054	-	0.0432167	0.164824	9.66233
9	39808059	39812058	-	0.0432167	0.164824	9.66233
9	39808064	39812063	-	0.0432167	0.164824	9.66233
9	39808098	39812097	-	0.0432167	0.164824	9.66233
5	34188056	34192055	+	0.0435558	0.164824	-0.927345
17	4964750	4968749	-	0.0437569	0.164824	-10.7902
17	4965192	4969191	-	0.0437569	0.164824	-10.7902
17	4965786	4969785	-	0.0437569	0.164824	-10.7902
17	4965790	4969789	-	0.0437569	0.164824	-10.7902
17	4965791	4969790	-	0.0437569	0.164824	-10.7902
17	4965809	4969808	-	0.0437569	0.164824	-10.7902
17	4965873	4969872	-	0.0437569	0.164824	-10.7902
17	4965995	4969994	+	0.0437569	0.164824	-10.7902
15	74069311	74073310	-	0.0449198	0.168172	-20.9302
15	74070677	74074676	-	0.0449198	0.168172	-20.9302
6	335039	339038	+	0.0452016	0.168713	-13.9219
20	29495180	29499179	-	0.0463105	0.172328	-1.91336
20	63541411	63545410	+	0.0466526	0.173077	17.381
22	15630052	15634051	-	0.0484872	0.179341	-3.51779
8	85816784	85820783	-	0.0493278	0.181566	-4.67972
17	43243865	43247864	-	0.0493845	0.181566	1.14346
8	123023651	123027650	-	0.0504825	0.184499	19.5122
8	123023773	123027772	-	0.0504825	0.184499	19.5122
8	100946163	100950162	-	0.05127	0.185115	-18.75
22	25579383	25583382	-	0.0512936	0.185115	-7.5
15	20275504	20279503	-	0.0514524	0.185115	-3.16028
16	14973080	14977079	+	0.051731	0.185115	-4.33575
19	3280257	3284256	+	0.0521861	0.185115	-18.0556
19	3282762	3286761	+	0.0521861	0.185115	-18.0556
16	21504136	21508135	-	0.0523776	0.185115	-6.96172
2	64141239	64145238	+	0.0524601	0.185115	-12.5275
2	64142363	64146362	-	0.0524601	0.185115	-12.5275
2	64142397	64146396	-	0.0524601	0.185115	-12.5275
2	64142421	64146420	-	0.0524601	0.185115	-12.5275
2	64142455	64146454	-	0.0524601	0.185115	-12.5275
2	97210727	97214726	+	0.0560733	0.197298	4.19645
9	41958893	41962892	-	0.056521	0.198305	-7.41971
9	63332598	63336597	+	0.0578458	0.202374	-16.1901
X	9406818	9410817	+	0.0582802	0.202828	-3.94534
9	41010231	41014230	+	0.0584128	0.202828	-12.0451
21	8247505	8251504	+	0.0592709	0.202828	-8.73074
17	46265412	46269411	+	0.0595043	0.202828	-15.4762
11	46934689	46938688	+	0.0606182	0.202828	11.6541
11	46934697	46938696	+	0.0606182	0.202828	11.6541
11	46934730	46938729	+	0.0606182	0.202828	11.6541
11	46934745	46938744	+	0.0606182	0.202828	11.6541
11	46934747	46938746	+	0.0606182	0.202828	11.6541
11	46934748	46938747	+	0.0606182	0.202828	11.6541
11	46934754	46938753	+	0.0606182	0.202828	11.6541
11	46934760	46938759	+	0.0606182	0.202828	11.6541
11	46934768	46938767	+	0.0606182	0.202828	11.6541
11	46934778	46938777	+	0.0606182	0.202828	11.6541
11	46934779	46938778	+	0.0606182	0.202828	11.6541
11	46934780	46938779	+	0.0606182	0.202828	11.6541
6	150023472	150027471	-	0.0609641	0.20288	21.6216
6	150023533	150027532	-	0.0609641	0.20288	21.6216
16	74410800	74414799	-	0.0666627	0.220602	-12.2958
11	28106146	28110145	-	0.0680859	0.220602	-13.1965
11	28106248	28110247	+	0.0680859	0.220602	-13.1965
11	28106309	28110308	-	0.0680859	0.220602	-13.1965
11	28106320	28110319	+	0.0680859	0.220602	-13.1965
11	28106330	28110329	+	0.0680859	0.220602	-13.1965
11	28106354	28110353	+	0.0680859	0.220602	-13.1965
11	28108166	28112165	+	0.0680859	0.220602	-13.1965
11	28108312	28112311	+	0.0680859	0.220602	-13.1965
11	28108315	28112314	+	0.0680859	0.220602	-13.1965
9	68305393	68309392	+	0.0697397	0.225366	-4.43753
22	10959339	10963338	-	0.0700683	0.225833	-5.49593
16	20910	24909	+	0.0705412	0.226762	9.74456
21	9016671	9020670	-	0.0731018	0.23438	-7.82097
9	62896088	62900087	-	0.0750559	0.239395	-5.005
9	62896106	62900105	+	0.0750559	0.239395	-5.005
17	21403136	21407135	+	0.0769871	0.243692	-12.2534
10	87355668	87359667	+	0.0769985	0.243692	-17.9674
10	87355720	87359719	+	0.0769985	0.243692	-17.9674
7	152237070	152241069	-	0.0776031	0.244975	-18.2746
18	75084368	75088367	+	0.0843302	0.264625	-11.6306
2	113575382	113579381	+	0.0853062	0.264625	-2.63403
18	107065	111064	+	0.0858014	0.264625	-1.93496
21	10611380	10615379	-	0.0862795	0.264625	-4.43117
6	15660921	15664920	-	0.0878574	0.264625	15.0865
6	15660976	15664975	-	0.0878574	0.264625	15.0865
6	15661008	15665007	-	0.0878574	0.264625	15.0865
6	15661021	15665020	-	0.0878574	0.264625	15.0865
6	15661031	15665030	-	0.0878574	0.264625	15.0865
6	15661043	15665042	-	0.0878574	0.264625	15.0865
6	15661059	15665058	-	0.0878574	0.264625	15.0865
11	4114078	4118077	+	0.0887901	0.264625	-6.06061
11	4114243	4118242	+	0.0887901	0.264625	-6.06061
2	111492812	111496811	-	0.0898621	0.264625	5.12821
2	111492958	111496957	-	0.0898621	0.264625	5.12821
2	111492989	111496988	-	0.0898621	0.264625	5.12821
2	111493021	111497020	-	0.0898621	0.264625	5.12821
2	111493026	111497025	-	0.0898621	0.264625	5.12821
2	111493034	111497033	-	0.0898621	0.264625	5.12821
2	111493035	111497034	-	0.0898621	0.264625	5.12821
2	111493047	111497046	-	0.0898621	0.264625	5.12821
2	111493049	111497048	-	0.0898621	0.264625	5.12821
2	111493052	111497051	-	0.0898621	0.264625	5.12821
2	111493055	111497054	-	0.0898621	0.264625	5.12821
2	111493068	111497067	-	0.0898621	0.264625	5.12821
2	111493087	111497086	-	0.0898621	0.264625	5.12821
2	111493101	111497100	-	0.0898621	0.264625	5.12821
2	111493121	111497120	-	0.0898621	0.264625	5.12821
2	113592176	113596175	+	0.0901509	0.264841	4.87805
5	1378049	1382048	-	0.0907499	0.265331	15.9468
5	1378068	1382067	-	0.0907499	0.265331	15.9468
18	48950053	48954052	-	0.0911846	0.265969	5.22074
12	3379349	3383348	+	0.0926249	0.26953	5.40541
15	20350361	20354360	+	0.0930426	0.270105	-4.28398
1	243161311	243165310	-	0.0954471	0.272575	10.0379
1	243161319	243165318	-	0.0954471	0.272575	10.0379
1	243161341	243165340	-	0.0954471	0.272575	10.0379
1	243162495	243166494	-	0.0954471	0.272575	10.0379
1	243162638	243166637	+	0.0954471	0.272575	10.0379
1	243162672	243166671	+	0.0954471	0.272575	10.0379
1	243164573	243168572	-	0.0954471	0.272575	10.0379
6	336006	340005	+	0.0977536	0.278514	-7.80767
9	126516840	126520839	+	0.0982215	0.278943	18.6508
1	16606651	16610650	-	0.0991088	0.278943	1.56238
15	101959409	101963408	-	0.0992672	0.278943	-7.79
15	101959603	101963602	+	0.0992672	0.278943	-7.79
15	101959604	101963603	+	0.0992672	0.278943	-7.79
15	101959618	101963617	+	0.0992672	0.278943	-7.79
2	242173181	242177180	+	0.101672	0.285048	7.09126
9	63857642	63861641	-	0.102479	0.286656	-7.17444
17	46092642	46096641	-	0.103514	0.288892	-7.12218
8	8152308	8156307	+	0.106212	0.295733	7.45865
9	63328326	63332325	+	0.106446	0.295733	11.5432
2	25594457	25598456	-	0.106849	0.296183	9.41734
8	7879204	7883203	+	0.107881	0.298368	-14.2857
22	21553138	21557137	+	0.108176	0.298512	4.31602
13	99494739	99498738	-	0.109303	0.299843	-10.3885
13	99494773	99498772	-	0.109303	0.299843	-10.3885
16	14913557	14917556	-	0.110349	0.299843	8.00377
17	4805014	4809013	-	0.110856	0.299843	-9.52458
17	4805096	4809095	+	0.110856	0.299843	-9.52458
17	4805169	4809168	+	0.110856	0.299843	-9.52458
17	4805183	4809182	+	0.110856	0.299843	-9.52458
17	4805192	4809191	+	0.110856	0.299843	-9.52458
17	4805562	4809561	+	0.110856	0.299843	-9.52458
8	7766977	7770976	+	0.11175	0.301597	-5.55486
6	290462	294461	+	0.114661	0.308774	-9.37535
17	7252583	7256582	+	0.115585	0.310517	11.5873
4	189879515	189883514	+	0.115814	0.310517	-2.19227
8	17495088	17499087	+	0.117141	0.31271	8.46316
8	17495091	17499090	+	0.117141	0.31271	8.46316
2	219100434	219104433	+	0.119604	0.318594	8.86447
2	73241846	73245845	+	0.120214	0.319526	-9.87224
1	220453313	220457312	-	0.122124	0.323454	-17.2222
3	195694437	195698436	+	0.122483	0.323454	-6.19257
3	195694502	195698501	+	0.122483	0.323454	-6.19257
21	8985370	8989369	+	0.12341	0.325203	-6.81557
14	19667057	19671056	-	0.123981	0.32601	-10.5324
7	102564630	102568629	-	0.126348	0.330111	-7.56433
7	102564659	102568658	-	0.126348	0.330111	-7.56433
7	102565071	102569070	-	0.126348	0.330111	-7.56433
7	152798623	152802622	+	0.129233	0.336932	-10.728
15	28420172	28424171	+	0.130226	0.338132	8.20647
9	65706906	65710905	+	0.130244	0.338132	8.92296
18	110340	114339	-	0.131036	0.338758	-6.48001
18	110367	114366	+	0.131036	0.338758	-6.48001
3	195678892	195682891	+	0.134779	0.346972	13.3632
3	195679279	195683278	+	0.134779	0.346972	13.3632
2	85539482	85543481	+	0.137349	0.352849	11.7376
7	30740819	30744818	-	0.139405	0.357384	9.38397
15	68189682	68193681	+	0.142365	0.364212	10.3289
9	137047614	137051613	-	0.144735	0.369033	4.51794
21	8757077	8761076	+	0.145151	0.369033	-2.8487
21	8757081	8761080	+	0.145151	0.369033	-2.8487
2	120190245	120194244	+	0.147612	0.373815	-14.9206
7	50091233	50095232	-	0.15101	0.373815	-13.3333
7	50091237	50095236	-	0.15101	0.373815	-13.3333
7	50091265	50095264	-	0.15101	0.373815	-13.3333
14	30930399	30934398	-	0.151667	0.373815	12.0168
X	9405861	9409860	+	0.152159	0.373815	-2.29823
21	9996034	10000033	-	0.153577	0.373815	-3.32817
17	46545225	46549224	+	0.1552	0.373815	12.8342
5	65622297	65626296	-	0.155513	0.373815	-11.0242
5	65622300	65626299	-	0.155513	0.373815	-11.0242
5	65622321	65626320	-	0.155513	0.373815	-11.0242
5	65622361	65626360	-	0.155513	0.373815	-11.0242
5	65622647	65626646	-	0.155513	0.373815	-11.0242
5	65622716	65626715	+	0.155513	0.373815	-11.0242
5	65622765	65626764	+	0.155513	0.373815	-11.0242
5	65623004	65627003	+	0.155513	0.373815	-11.0242
5	65623034	65627033	+	0.155513	0.373815	-11.0242
8	27769949	27773948	+	0.156469	0.373815	-11.9757
8	27770541	27774540	-	0.156469	0.373815	-11.9757
8	27770608	27774607	-	0.156469	0.373815	-11.9757
8	27770614	27774613	-	0.156469	0.373815	-11.9757
8	27770628	27774627	-	0.156469	0.373815	-11.9757
8	27770635	27774634	-	0.156469	0.373815	-11.9757
8	27770640	27774639	-	0.156469	0.373815	-11.9757
8	27770641	27774640	-	0.156469	0.373815	-11.9757
8	27770654	27774653	-	0.156469	0.373815	-11.9757
8	27771645	27775644	+	0.156469	0.373815	-11.9757
8	27772386	27776385	+	0.156469	0.373815	-11.9757
8	27772554	27776553	+	0.156469	0.373815	-11.9757
8	27772669	27776668	+	0.156469	0.373815	-11.9757
8	27773497	27777496	+	0.156469	0.373815	-11.9757
16	71721180	71725179	+	0.158785	0.377146	14.4144
16	71721813	71725812	-	0.158785	0.377146	14.4144
16	71721883	71725882	-	0.158785	0.377146	14.4144
1	205748277	205752276	-	0.159173	0.377338	10.3339
16	14973031	14977030	+	0.160875	0.378288	-2.92712
7	135746620	135750619	-	0.161114	0.378288	8.70213
7	135746713	135750712	-	0.161114	0.378288	8.70213
7	135746814	135750813	-	0.161114	0.378288	8.70213
7	135746847	135750846	-	0.161114	0.378288	8.70213
9	42382805	42386804	+	0.162158	0.380013	-5.74953
10	38687069	38691068	-	0.169653	0.39682	-8.50673
1	16857022	16861021	-	0.171163	0.399116	-7.28094
9	41072449	41076448	-	0.17161	0.399116	9.82603
9	41072618	41076617	-	0.17161	0.399116	9.82603
9	136884065	136888064	+	0.173035	0.399405	-6.42202
9	136884518	136888517	+	0.173035	0.399405	-6.42202
9	136884733	136888732	+	0.173035	0.399405	-6.42202
9	136887535	136891534	+	0.173035	0.399405	-6.42202
8	7599004	7603003	+	0.176875	0.407503	-12.0668
6	23100680	23104679	+	0.182981	0.42078	-14.4048
17	45513157	45517156	-	0.195712	0.448813	7.19958
14	65122543	65126542	-	0.197027	0.448813	-11.3343
14	18331726	18335725	+	0.19819	0.448813	-8.93973
14	18331826	18335825	+	0.19819	0.448813	-8.93973
1	110039171	110043170	+	0.19829	0.448813	-9.32401
1	110040874	110044873	+	0.19829	0.448813	-9.32401
1	110041712	110045711	+	0.19829	0.448813	-9.32401
8	7460858	7464857	-	0.199922	0.448813	6.78793
8	7461453	7465452	-	0.199922	0.448813	6.78793
8	7461527	7465526	-	0.199922	0.448813	6.78793
8	7461655	7465654	-	0.199922	0.448813	6.78793
8	7461671	7465670	-	0.199922	0.448813	6.78793
8	7461675	7465674	-	0.199922	0.448813	6.78793
2	110068043	110072042	-	0.203265	0.455484	-9.01268
7	102614693	102618692	-	0.204904	0.458321	-10.5647
5	176038744	176042743	+	0.205867	0.459637	-4.33991
11	108927519	108931518	+	0.206488	0.460188	-7.95455
8	12434299	12438298	-	0.208078	0.462053	2.74436
8	12434344	12438343	-	0.208078	0.462053	2.74436
14	19825449	19829448	+	0.212333	0.470652	2.32558
2	61481373	61485372	+	0.214885	0.474593	-9.84962
2	61483959	61487958	-	0.214885	0.474593	-9.84962
9	98806003	98810002	+	0.215279	0.47461	2.77778
20	10366720	10370719	-	0.216839	0.476339	-13.8996
20	10366777	10370776	-	0.216839	0.476339	-13.8996
16	14988161	14992160	-	0.217712	0.477403	2.48459
7	2842325	2846324	-	0.220702	0.483098	13.6752
14	18942199	18946198	+	0.221766	0.484563	1.44928
7	65762535	65766534	+	0.222764	0.485879	-10.364
21	9644825	9648824	+	0.227795	0.495224	-8.05643
13	45118515	45122514	+	0.228662	0.495224	12.4519
13	45121093	45125092	+	0.228662	0.495224	12.4519
13	45122144	45126143	-	0.228662	0.495224	12.4519
11	123739615	123743614	-	0.230774	0.496178	-9.11873
15	84419838	84423837	-	0.231929	0.496178	-6.86086
15	84420618	84424617	+	0.231929	0.496178	-6.86086
13	18176466	18180465	-	0.232526	0.496178	0.714286
5	133024535	133028534	-	0.233143	0.496178	-13.1783
5	133024546	133028545	-	0.233143	0.496178	-13.1783
5	133024550	133028549	-	0.233143	0.496178	-13.1783
5	133024572	133028571	-	0.233143	0.496178	-13.1783
5	133024590	133028589	-	0.233143	0.496178	-13.1783
5	133024605	133028604	-	0.233143	0.496178	-13.1783
16	14973012	14977011	+	0.234521	0.498247	-2.41181
10	46553531	46557530	-	0.238132	0.500571	4.60784
14	103919495	103923494	-	0.239702	0.500571	12.5
14	103919502	103923501	-	0.239702	0.500571	12.5
14	103919512	103923511	-	0.239702	0.500571	12.5
14	103919521	103923520	-	0.239702	0.500571	12.5
14	103919526	103923525	-	0.239702	0.500571	12.5
14	103919530	103923529	-	0.239702	0.500571	12.5
14	103919539	103923538	-	0.239702	0.500571	12.5
14	103919558	103923557	-	0.239702	0.500571	12.5
14	103919567	103923566	-	0.239702	0.500571	12.5
16	21529142	21533141	-	0.240461	0.500571	-2.92882
21	10519553	10523552	+	0.243314	0.500571	12.6096
21	10519572	10523571	+	0.243314	0.500571	12.6096
21	10519575	10523574	+	0.243314	0.500571	12.6096
3	198165739	198169738	+	0.243825	0.500571	-2.65286
X	49339192	49343191	+	0.244435	0.500571	3.89652
2	111854848	111858847	-	0.247529	0.500571	-4.86556
2	111855066	111859065	-	0.247529	0.500571	-4.86556
9	67878450	67882449	+	0.248114	0.500571	-5.60176
1	16762481	16766480	-	0.248734	0.500571	3.73027
1	16642673	16646672	-	0.249828	0.500571	-1.65221
1	16642684	16646683	-	0.249828	0.500571	-1.65221
1	16642687	16646686	-	0.249828	0.500571	-1.65221
1	67427658	67431657	-	0.249942	0.500571	2.43902
1	67428373	67432372	-	0.249942	0.500571	2.43902
1	67428387	67432386	-	0.249942	0.500571	2.43902
1	67428400	67432399	-	0.249942	0.500571	2.43902
1	67428416	67432415	-	0.249942	0.500571	2.43902
3	195988259	195992258	-	0.25053	0.500571	8.40774
3	195988276	195992275	-	0.25053	0.500571	8.40774
3	195988280	195992279	-	0.25053	0.500571	8.40774
3	195988306	195992305	-	0.25053	0.500571	8.40774
3	195988319	195992318	-	0.25053	0.500571	8.40774
8	85661040	85665039	-	0.252651	0.500571	-4.24648
8	85661498	85665497	-	0.252651	0.500571	-4.24648
1	228617351	228621350	-	0.252817	0.500571	-2.8715
1	228619566	228623565	-	0.252817	0.500571	-2.8715
6	13326131	13330130	-	0.253551	0.500571	-10.9903
6	13326333	13330332	-	0.253551	0.500571	-10.9903
6	13326459	13330458	-	0.253551	0.500571	-10.9903
6	13326532	13330531	-	0.253551	0.500571	-10.9903
6	13326545	13330544	-	0.253551	0.500571	-10.9903
6	13326556	13330555	-	0.253551	0.500571	-10.9903
6	13326584	13330583	-	0.253551	0.500571	-10.9903
1	28245144	28249143	+	0.254961	0.501807	11.369
7	117012888	117016887	+	0.255403	0.501807	-6.25483
7	117012936	117016935	+	0.255403	0.501807	-6.25483
17	46190801	46194800	-	0.258851	0.506497	0.617284
17	46191199	46195198	-	0.258851	0.506497	0.617284
12	71684087	71688086	+	0.259923	0.506497	1.19048
12	71684114	71688113	+	0.259923	0.506497	1.19048
12	71684496	71688495	+	0.259923	0.506497	1.19048
1	24185960	24189959	-	0.260264	0.506497	9.72222
21	9025330	9029329	-	0.264895	0.512833	3.88471
6	31804603	31808602	-	0.266937	0.512833	-8.42491
6	31804660	31808659	-	0.266937	0.512833	-8.42491
6	31804661	31808660	-	0.266937	0.512833	-8.42491
6	31804818	31808817	-	0.266937	0.512833	-8.42491
6	31804853	31808852	-	0.266937	0.512833	-8.42491
6	31804967	31808966	-	0.266937	0.512833	-8.42491
6	31804985	31808984	-	0.266937	0.512833	-8.42491
15	84780654	84784653	+	0.267279	0.512833	-4.57868
3	195703661	195707660	+	0.269708	0.514619	3.84205
11	117840785	117844784	-	0.269856	0.514619	-6.36637
11	117842108	117846107	-	0.269856	0.514619	-6.36637
7	140672484	140676483	+	0.269886	0.514619	13.1933
22	45316791	45320790	+	0.274741	0.523064	11.1111
10	125888679	125892678	-	0.275246	0.523215	-3.81822
22	16421943	16425942	+	0.27858	0.526569	-5.2588
6	290097	294096	+	0.279155	0.526569	-8.21237
6	290274	294273	+	0.279155	0.526569	-8.21237
6	290275	294274	+	0.279155	0.526569	-8.21237
6	290384	294383	+	0.279155	0.526569	-8.21237
20	30401385	30405384	-	0.282865	0.53035	8.66189
17	31899341	31903340	-	0.283319	0.53035	6.99301
17	31899674	31903673	-	0.283319	0.53035	6.99301
17	31899709	31903708	-	0.283319	0.53035	6.99301
17	31899766	31903765	-	0.283319	0.53035	6.99301
6	7515841	7519840	-	0.28428	0.531339	-9.7561
5	178050419	178054418	+	0.287552	0.534203	-11.6667
5	178050626	178054625	+	0.287552	0.534203	-11.6667
5	178051872	178055871	+	0.287552	0.534203	-11.6667
5	178053604	178057603	+	0.287552	0.534203	-11.6667
7	2305951	2309950	-	0.289552	0.536093	-6.55052
21	9807724	9811723	-	0.290316	0.536093	-5.17949
21	9808501	9812500	+	0.290316	0.536093	-5.17949
21	9808504	9812503	-	0.290316	0.536093	-5.17949
22	39038604	39042603	+	0.292491	0.538491	5.00978
22	39038857	39042856	+	0.292491	0.538491	5.00978
20	28600665	28604664	-	0.292998	0.538616	5.90438
7	144316125	144320124	+	0.294054	0.539749	-5.80929
9	68326308	68330307	+	0.298405	0.546918	-7.10361
18	21701689	21705688	-	0.301218	0.548239	11.0918
18	21701826	21705825	-	0.301218	0.548239	11.0918
18	21702576	21706575	-	0.301218	0.548239	11.0918
13	112869768	112873767	+	0.301805	0.548239	5.9822
13	112871432	112875431	+	0.301805	0.548239	5.9822
13	112871503	112875502	+	0.301805	0.548239	5.9822
9	40331461	40335460	-	0.30406	0.551521	-10.277
M	3512	7511	+	0.309421	0.556314	-0.153295
M	3656	7655	-	0.309421	0.556314	-0.153295
M	3730	7729	-	0.309421	0.556314	-0.153295
M	3827	7826	-	0.309421	0.556314	-0.153295
M	3892	7891	-	0.309421	0.556314	-0.153295
M	3904	7903	+	0.309421	0.556314	-0.153295
7	142347152	142351151	+	0.310034	0.556601	-10.4255
9	68304528	68308527	+	0.310699	0.556982	-2.37651
15	74080551	74084550	-	0.313144	0.559676	6.4831
12	1081573	1085572	+	0.313829	0.559676	-3.64551
M	1230	5229	+	0.31625	0.559676	-0.243447
M	1307	5306	+	0.31625	0.559676	-0.243447
M	2263	6262	+	0.31625	0.559676	-0.243447
M	2401	6400	-	0.31625	0.559676	-0.243447
M	2402	6401	+	0.31625	0.559676	-0.243447
M	2470	6469	+	0.31625	0.559676	-0.243447
5	34187515	34191514	-	0.316304	0.559676	-0.457821
17	46194058	46198057	+	0.317352	0.560722	8.05921
1	630414	634413	-	0.32313	0.566853	-0.656026
1	630757	634756	+	0.32313	0.566853	-0.656026
1	631130	635129	-	0.32313	0.566853	-0.656026
1	631535	635534	+	0.32313	0.566853	-0.656026
1	631696	635695	+	0.32313	0.566853	-0.656026
10	35432111	35436110	+	0.327462	0.573151	7.36434
21	8430530	8434529	+	0.327654	0.573151	-4.43141
9	64496517	64500516	+	0.329334	0.575271	-4.5775
16	22544964	22548963	+	0.329925	0.575484	-3.84615
10	42147550	42151549	-	0.333401	0.577911	4.0721
16	14899499	14903498	+	0.334898	0.577911	-4.06205
16	14899508	14903507	+	0.334898	0.577911	-4.06205
17	43250020	43254019	-	0.335439	0.577911	0.128511
14	73235497	73239496	+	0.335552	0.577911	4.76521
14	73235579	73239578	+	0.335552	0.577911	4.76521
14	73235580	73239579	+	0.335552	0.577911	4.76521
14	73237616	73241615	+	0.335552	0.577911	4.76521
14	73237625	73241624	+	0.335552	0.577911	4.76521
17	46350883	46354882	-	0.336259	0.578319	-5.72316
9	68778034	68782033	+	0.336898	0.578607	-5.98291
17	116579	120578	-	0.339314	0.581943	-1.39785
15	20547445	20551444	-	0.340333	0.582877	5.72713
15	21380383	21384382	+	0.342467	0.585714	-7.45305
6	289630	293629	+	0.346042	0.591005	6.75301
9	65679574	65683573	+	0.349485	0.594458	-4.7186
9	65679615	65683614	+	0.349485	0.594458	-4.7186
17	46213172	46217171	-	0.349516	0.594458	-3.76847
3	195724370	195728369	+	0.35761	0.603345	6.01626
1	16512286	16516285	-	0.358063	0.603345	-8.06452
1	16512645	16516644	+	0.358063	0.603345	-8.06452
1	16513034	16517033	+	0.358063	0.603345	-8.06452
9	40990249	40994248	+	0.35818	0.603345	1.69164
9	40990261	40994260	+	0.35818	0.603345	1.69164
9	40990317	40994316	+	0.35818	0.603345	1.69164
10	125894437	125898436	-	0.360474	0.605548	-5.0657
10	125894539	125898538	+	0.360474	0.605548	-5.0657
21	10480738	10484737	+	0.366896	0.615493	-3.51483
3	17698007	17702006	-	0.369665	0.617607	-5.62771
3	17698015	17702014	-	0.369665	0.617607	-5.62771
3	17698021	17702020	-	0.369665	0.617607	-5.62771
10	91631055	91635054	-	0.370699	0.618493	-5.64935
16	22535585	22539584	-	0.379347	0.632063	3.87892
7	144257723	144261722	-	0.382263	0.636059	-5.35117
13	29426627	29430626	+	0.385882	0.640344	-9.31832
13	29426709	29430708	+	0.385882	0.640344	-9.31832
2	110277606	110281605	+	0.386735	0.640894	-8.28283
11	76387648	76391647	+	0.387609	0.641478	6.42857
16	57775102	57779101	-	0.391415	0.641544	-7.14286
16	57777541	57781540	-	0.391415	0.641544	-7.14286
7	101250134	101254133	-	0.391715	0.641544	-7.5
7	101250292	101254291	-	0.391715	0.641544	-7.5
7	101250317	101254316	-	0.391715	0.641544	-7.5
1	16756824	16760823	-	0.392434	0.641544	-7.95918
1	16756873	16760872	-	0.392434	0.641544	-7.95918
12	53378176	53382175	+	0.395251	0.641544	3.19549
12	53378194	53382193	+	0.395251	0.641544	3.19549
12	53378639	53382638	+	0.395251	0.641544	3.19549
12	53379302	53383301	+	0.395251	0.641544	3.19549
1	32814767	32818766	+	0.39662	0.641544	-8.46154
1	32815245	32819244	-	0.39662	0.641544	-8.46154
1	32815318	32819317	-	0.39662	0.641544	-8.46154
1	32815442	32819441	+	0.39662	0.641544	-8.46154
19	52167735	52171734	-	0.397053	0.641544	7.46634
19	52168387	52172386	-	0.397053	0.641544	7.46634
19	52169158	52173157	+	0.397053	0.641544	7.46634
15	21438060	21442059	-	0.400523	0.641678	4.11823
15	21438383	21442382	-	0.400523	0.641678	4.11823
15	21438452	21442451	-	0.400523	0.641678	4.11823
2	174800058	174804057	-	0.40305	0.641678	6.54311
6	317926	321925	+	0.404087	0.641678	-5.56322
6	317952	321951	+	0.404087	0.641678	-5.56322
2	86193404	86197403	-	0.404452	0.641678	9.44444
2	86193434	86197433	-	0.404452	0.641678	9.44444
2	86193436	86197435	-	0.404452	0.641678	9.44444
2	86193451	86197450	-	0.404452	0.641678	9.44444
2	86193465	86197464	-	0.404452	0.641678	9.44444
2	86193473	86197472	-	0.404452	0.641678	9.44444
2	86193590	86197589	+	0.404452	0.641678	9.44444
2	86193771	86197770	-	0.404452	0.641678	9.44444
17	9922786	9926785	-	0.406594	0.644245	-9.84127
15	82475927	82479926	-	0.410196	0.649115	5.18593
2	91857384	91861383	+	0.414837	0.650984	-5.43385
12	131659063	131663062	+	0.415009	0.650984	-7.69231
3	75783059	75787058	-	0.415619	0.650984	-6.97674
3	75783337	75787336	-	0.415619	0.650984	-6.97674
3	75783520	75787519	-	0.415619	0.650984	-6.97674
3	75783554	75787553	-	0.415619	0.650984	-6.97674
3	75783568	75787567	-	0.415619	0.650984	-6.97674
3	75783584	75787583	-	0.415619	0.650984	-6.97674
2	87378768	87382767	-	0.424738	0.66388	-8.53659
15	39917952	39921951	-	0.43124	0.66388	5.32051
15	39918226	39922225	-	0.43124	0.66388	5.32051
15	39918893	39922892	-	0.43124	0.66388	5.32051
15	39919042	39923041	+	0.43124	0.66388	5.32051
15	39919070	39923069	+	0.43124	0.66388	5.32051
15	39920887	39924886	-	0.43124	0.66388	5.32051
21	9900628	9904627	-	0.431771	0.66388	-1.54094
15	20669272	20673271	-	0.432937	0.66388	-2.34742
17	42743016	42747015	-	0.433043	0.66388	5.9965
17	42743031	42747030	-	0.433043	0.66388	5.9965
17	42743032	42747031	-	0.433043	0.66388	5.9965
17	42743036	42747035	-	0.433043	0.66388	5.9965
17	42743038	42747037	-	0.433043	0.66388	5.9965
17	42743041	42747040	-	0.433043	0.66388	5.9965
17	42743043	42747042	-	0.433043	0.66388	5.9965
17	42743050	42747049	-	0.433043	0.66388	5.9965
16	14972591	14976590	+	0.434296	0.664972	-1.03069
17	45130499	45134498	-	0.44702	0.671887	5.56522
17	45130519	45134518	-	0.44702	0.671887	5.56522
17	45130600	45134599	+	0.44702	0.671887	5.56522
17	45130605	45134604	+	0.44702	0.671887	5.56522
17	45130629	45134628	+	0.44702	0.671887	5.56522
17	45130631	45134630	+	0.44702	0.671887	5.56522
17	45131214	45135213	-	0.44702	0.671887	5.56522
17	45131355	45135354	-	0.44702	0.671887	5.56522
17	45133647	45137646	+	0.44702	0.671887	5.56522
17	45133649	45137648	+	0.44702	0.671887	5.56522
17	45133687	45137686	+	0.44702	0.671887	5.56522
17	45133688	45137687	+	0.44702	0.671887	5.56522
17	45133690	45137689	+	0.44702	0.671887	5.56522
17	45133694	45137693	+	0.44702	0.671887	5.56522
17	45133708	45137707	+	0.44702	0.671887	5.56522
4	49522186	49526185	-	0.448939	0.673946	-2.44626
19	9307574	9311573	-	0.45031	0.674356	5.71429
19	9307839	9311838	-	0.45031	0.674356	5.71429
13	113260920	113264919	+	0.45233	0.676556	-4.19255
20	29877364	29881363	-	0.459119	0.685875	0.868352
1	15437	19436	-	0.463541	0.685987	5.03979
1	16611488	16615487	-	0.464298	0.685987	0.703609
1	16611535	16615534	-	0.464298	0.685987	0.703609
9	41231755	41235754	+	0.466717	0.685987	-1.22133
7	144353139	144357138	-	0.468311	0.685987	-5.71429
7	144353152	144357151	-	0.468311	0.685987	-5.71429
7	144353220	144357219	-	0.468311	0.685987	-5.71429
7	144353288	144357287	+	0.468311	0.685987	-5.71429
5	176058689	176062688	+	0.475433	0.685987	-1.1614
5	176058723	176062722	+	0.475433	0.685987	-1.1614
5	176059122	176063121	+	0.475433	0.685987	-1.1614
5	176059255	176063254	+	0.475433	0.685987	-1.1614
5	176060022	176064021	-	0.475433	0.685987	-1.1614
5	176060535	176064534	+	0.475433	0.685987	-1.1614
5	176061368	176065367	+	0.475433	0.685987	-1.1614
1	27737091	27741090	+	0.476469	0.685987	-5.04979
1	27737954	27741953	+	0.476469	0.685987	-5.04979
15	20342736	20346735	+	0.47705	0.685987	-2.4369
9	65673799	65677798	+	0.477629	0.685987	3.78621
9	65673834	65677833	+	0.477629	0.685987	3.78621
9	65673837	65677836	+	0.477629	0.685987	3.78621
9	65673858	65677857	+	0.477629	0.685987	3.78621
9	65673875	65677874	+	0.477629	0.685987	3.78621
9	65673894	65677893	+	0.477629	0.685987	3.78621
9	65673896	65677895	+	0.477629	0.685987	3.78621
9	65673906	65677905	+	0.477629	0.685987	3.78621
9	65673924	65677923	+	0.477629	0.685987	3.78621
9	65673925	65677924	+	0.477629	0.685987	3.78621
9	65673928	65677927	+	0.477629	0.685987	3.78621
9	65673930	65677929	+	0.477629	0.685987	3.78621
9	65673938	65677937	+	0.477629	0.685987	3.78621
9	65673941	65677940	+	0.477629	0.685987	3.78621
9	65673987	65677986	+	0.477629	0.685987	3.78621
7	73173415	73177414	+	0.479238	0.687494	5.71429
15	21258148	21262147	-	0.484497	0.694227	-1.5284
9	62878621	62882620	-	0.485248	0.694493	-1.13044
1	16601050	16605049	-	0.491765	0.702788	1.79864
22	28770674	28774673	+	0.497937	0.702788	4.93641
22	28770704	28774703	+	0.497937	0.702788	4.93641
22	28770728	28774727	+	0.497937	0.702788	4.93641
22	28771241	28775240	+	0.497937	0.702788	4.93641
2	207237650	207241649	+	0.500952	0.702788	-6.38889
2	207237811	207241810	+	0.500952	0.702788	-6.38889
21	9905916	9909915	+	0.501306	0.702788	-1.12708
11	34187174	34191173	+	0.504482	0.702788	-3.89692
1	121395906	121399905	-	0.505915	0.702788	4.89621
1	121396807	121400806	-	0.505915	0.702788	4.89621
8	135456087	135460086	+	0.506129	0.702788	6.31645
8	135456547	135460546	+	0.506129	0.702788	6.31645
8	135456707	135460706	+	0.506129	0.702788	6.31645
4	185207505	185211504	-	0.50739	0.702788	6.54835
4	185208079	185212078	+	0.50739	0.702788	6.54835
4	185208161	185212160	+	0.50739	0.702788	6.54835
9	41071710	41075709	+	0.508976	0.702788	5.69728
9	41071735	41075734	+	0.508976	0.702788	5.69728
12	57589174	57593173	+	0.510299	0.702788	3.9627
12	57589203	57593202	+	0.510299	0.702788	3.9627
12	57589222	57593221	+	0.510299	0.702788	3.9627
12	57589243	57593242	+	0.510299	0.702788	3.9627
12	57589246	57593245	+	0.510299	0.702788	3.9627
12	57589266	57593265	+	0.510299	0.702788	3.9627
12	57589274	57593273	+	0.510299	0.702788	3.9627
5	181469963	181473962	+	0.520492	0.702788	-1.39551
17	12633166	12637165	+	0.520874	0.702788	6.19658
1	16611563	16615562	-	0.522458	0.702788	0.618416
22	20336805	20340804	+	0.522799	0.702788	-3.78395
11	3377101	3381100	-	0.525096	0.702788	5.71429
11	3377103	3381102	-	0.525096	0.702788	5.71429
11	3377110	3381109	-	0.525096	0.702788	5.71429
11	3377117	3381116	-	0.525096	0.702788	5.71429
11	3377124	3381123	-	0.525096	0.702788	5.71429
11	3377126	3381125	-	0.525096	0.702788	5.71429
11	3377127	3381126	-	0.525096	0.702788	5.71429
11	3377131	3381130	-	0.525096	0.702788	5.71429
11	3377134	3381133	-	0.525096	0.702788	5.71429
11	3377135	3381134	-	0.525096	0.702788	5.71429
11	3377139	3381138	-	0.525096	0.702788	5.71429
11	3377140	3381139	-	0.525096	0.702788	5.71429
11	3377146	3381145	-	0.525096	0.702788	5.71429
11	3377147	3381146	-	0.525096	0.702788	5.71429
11	3377153	3381152	-	0.525096	0.702788	5.71429
11	3377155	3381154	-	0.525096	0.702788	5.71429
11	3377168	3381167	-	0.525096	0.702788	5.71429
11	3377182	3381181	-	0.525096	0.702788	5.71429
11	3377219	3381218	-	0.525096	0.702788	5.71429
11	3377223	3381222	-	0.525096	0.702788	5.71429
11	3378961	3382960	+	0.525096	0.702788	5.71429
11	3378978	3382977	+	0.525096	0.702788	5.71429
11	3378993	3382992	+	0.525096	0.702788	5.71429
3	75662330	75666329	+	0.526506	0.702788	-6.14379
5	118280575	118284574	+	0.527968	0.702788	-2.71628
10	124459834	124463833	+	0.528765	0.702788	6.49351
10	124459835	124463834	+	0.528765	0.702788	6.49351
10	124459843	124463842	+	0.528765	0.702788	6.49351
22	46248290	46252289	-	0.533257	0.702788	-3.73467
22	46248295	46252294	-	0.533257	0.702788	-3.73467
22	46248312	46252311	-	0.533257	0.702788	-3.73467
22	46248680	46252679	-	0.533257	0.702788	-3.73467
1	16615391	16619390	+	0.536364	0.702788	0.596187
16	75431392	75435391	-	0.536642	0.702788	-3.78378
16	75431462	75435461	-	0.536642	0.702788	-3.78378
16	75431471	75435470	-	0.536642	0.702788	-3.78378
16	75431474	75435473	-	0.536642	0.702788	-3.78378
16	75431486	75435485	-	0.536642	0.702788	-3.78378
16	75431836	75435835	+	0.536642	0.702788	-3.78378
2	126653933	126657932	+	0.537316	0.702788	4.1115
2	126654133	126658132	+	0.537316	0.702788	4.1115
2	126654142	126658141	+	0.537316	0.702788	4.1115
2	126654184	126658183	+	0.537316	0.702788	4.1115
2	126654189	126658188	+	0.537316	0.702788	4.1115
2	89638636	89642635	-	0.538108	0.702788	2.17262
16	87465138	87469137	+	0.539196	0.702788	3.45528
21	6363955	6367954	+	0.539205	0.702788	-4.34227
7	2312442	2316441	-	0.539786	0.702788	6.5
7	2312465	2316464	-	0.539786	0.702788	6.5
7	102614730	102618729	-	0.541059	0.702788	-3.12578
7	102614739	102618738	-	0.541059	0.702788	-3.12578
7	102614747	102618746	-	0.541059	0.702788	-3.12578
1	42956837	42960836	-	0.543125	0.702788	7.32323
1	42956849	42960848	-	0.543125	0.702788	7.32323
1	42956860	42960859	-	0.543125	0.702788	7.32323
1	42956869	42960868	-	0.543125	0.702788	7.32323
1	42957049	42961048	+	0.543125	0.702788	7.32323
1	42957104	42961103	+	0.543125	0.702788	7.32323
1	42957177	42961176	-	0.543125	0.702788	7.32323
1	42959792	42963791	-	0.543125	0.702788	7.32323
1	42959865	42963864	-	0.543125	0.702788	7.32323
3	195704138	195708137	+	0.547374	0.706798	2.34681
3	195704695	195708694	+	0.547374	0.706798	2.34681
22	30305891	30309890	-	0.555435	0.709244	3.44322
10	97496385	97500384	-	0.556777	0.709244	5.87045
10	97496389	97500388	-	0.556777	0.709244	5.87045
10	97496400	97500399	-	0.556777	0.709244	5.87045
10	97496411	97500410	-	0.556777	0.709244	5.87045
10	97496430	97500429	-	0.556777	0.709244	5.87045
10	97496433	97500432	-	0.556777	0.709244	5.87045
10	97496448	97500447	-	0.556777	0.709244	5.87045
10	97496610	97500609	-	0.556777	0.709244	5.87045
10	97496721	97500720	-	0.556777	0.709244	5.87045
10	97496759	97500758	-	0.556777	0.709244	5.87045
10	97496795	97500794	-	0.556777	0.709244	5.87045
10	97496868	97500867	+	0.556777	0.709244	5.87045
14	106748595	106752594	-	0.557485	0.709409	-1.03352
3	195706480	195710479	+	0.560038	0.709875	3.28638
3	195706583	195710582	+	0.560376	0.709875	4.03754
3	195706657	195710656	+	0.560376	0.709875	4.03754
3	195706726	195710725	+	0.560376	0.709875	4.03754
9	62836303	62840302	-	0.560741	0.709875	1.34995
X	49329616	49333615	+	0.564868	0.714363	-2.64979
15	23195827	23199826	+	0.576168	0.725045	-2.39886
2	70222593	70226592	-	0.579663	0.725045	-3.10811
2	70223067	70227066	-	0.579663	0.725045	-3.10811
9	37077777	37081776	-	0.579663	0.725045	3.10811
9	37077857	37081856	+	0.579663	0.725045	3.10811
9	37077908	37081907	+	0.579663	0.725045	3.10811
9	37077929	37081928	+	0.579663	0.725045	3.10811
9	37077935	37081934	+	0.579663	0.725045	3.10811
9	37077937	37081936	+	0.579663	0.725045	3.10811
9	37078013	37082012	+	0.579663	0.725045	3.10811
16	15008398	15012397	-	0.579809	0.725045	1.40254
7	144262793	144266792	-	0.582888	0.728154	-5.76923
9	62862958	62866957	-	0.584885	0.728214	1.06738
3	195699557	195703556	+	0.585309	0.728214	1.40995
3	195699618	195703617	+	0.585309	0.728214	1.40995
3	195699639	195703638	+	0.585309	0.728214	1.40995
17	19080437	19084436	+	0.587697	0.730392	2.52435
11	2961894	2965893	-	0.588844	0.730392	4.71402
11	2962713	2966712	-	0.588844	0.730392	4.71402
14	28316141	28320140	+	0.591175	0.732543	-3.90071
3	195691350	195695349	+	0.592292	0.733188	2.45879
X	135887087	135891086	-	0.596237	0.736586	-3.93556
X	135887205	135891204	+	0.596237	0.736586	-3.93556
20	30359731	30363730	-	0.598588	0.738156	-2.62726
21	16813689	16817688	-	0.59871	0.738156	2.2973
X	155984250	155988249	-	0.599519	0.738412	-1.97774
16	34118470	34122469	+	0.607727	0.743806	4.57143
13	102587814	102591813	-	0.614229	0.743806	-4.65587
12	47703987	47707986	-	0.616983	0.743806	3.30623
12	47704000	47707999	-	0.616983	0.743806	3.30623
12	47704027	47708026	-	0.616983	0.743806	3.30623
12	47704062	47708061	-	0.616983	0.743806	3.30623
12	47704085	47708084	+	0.616983	0.743806	3.30623
12	47704094	47708093	+	0.616983	0.743806	3.30623
7	75211532	75215531	-	0.618111	0.743806	3.11355
7	75215265	75219264	-	0.618111	0.743806	3.11355
3	195706131	195710130	+	0.619932	0.743806	2.27404
3	195706134	195710133	+	0.619932	0.743806	2.27404
3	195706147	195710146	+	0.619932	0.743806	2.27404
3	195706154	195710153	+	0.619932	0.743806	2.27404
3	195706155	195710154	+	0.619932	0.743806	2.27404
3	195706158	195710157	+	0.619932	0.743806	2.27404
3	195706162	195710161	+	0.619932	0.743806	2.27404
3	195706178	195710177	+	0.619932	0.743806	2.27404
3	195706180	195710179	+	0.619932	0.743806	2.27404
3	195706183	195710182	+	0.619932	0.743806	2.27404
3	195706185	195710184	+	0.619932	0.743806	2.27404
3	195706206	195710205	+	0.619932	0.743806	2.27404
3	195706242	195710241	+	0.619932	0.743806	2.27404
3	195706250	195710249	+	0.619932	0.743806	2.27404
3	195706286	195710285	+	0.619932	0.743806	2.27404
3	195706288	195710287	+	0.619932	0.743806	2.27404
7	75123657	75127656	+	0.620252	0.743806	-3.02326
10	118570871	118574870	+	0.628681	0.753178	-5.08744
3	196898039	196902038	+	0.631326	0.753347	-4.28571
17	45583871	45587870	+	0.631974	0.753347	-0.440832
22	15788709	15792708	+	0.633217	0.753347	-3.65988
8	144850658	144854657	-	0.634126	0.753347	2.18592
8	144851004	144855003	-	0.634126	0.753347	2.18592
8	144851035	144855034	-	0.634126	0.753347	2.18592
8	144851068	144855067	-	0.634126	0.753347	2.18592
8	144851737	144855736	-	0.634126	0.753347	2.18592
14	50770999	50774998	-	0.635603	0.753347	3.37159
18	74238556	74242555	-	0.636652	0.753347	-4.93243
2	89598571	89602570	+	0.637884	0.753347	4.07407
15	58747595	58751594	-	0.641705	0.753347	-3.4749
15	58747631	58751630	-	0.641705	0.753347	-3.4749
15	58747708	58751707	-	0.641705	0.753347	-3.4749
15	58747720	58751719	-	0.641705	0.753347	-3.4749
15	58747721	58751720	-	0.641705	0.753347	-3.4749
15	58747759	58751758	-	0.641705	0.753347	-3.4749
15	58747771	58751770	-	0.641705	0.753347	-3.4749
15	58747775	58751774	-	0.641705	0.753347	-3.4749
15	58747792	58751791	-	0.641705	0.753347	-3.4749
15	58747979	58751978	-	0.641705	0.753347	-3.4749
16	74358860	74362859	-	0.642676	0.753563	-2.63864
1	45644198	45648197	-	0.643117	0.753563	2.5
16	14943885	14947884	+	0.646418	0.75671	-3.33012
6	137873838	137877837	+	0.651045	0.761401	-3.0303
1	16602935	16606934	-	0.656969	0.765501	-0.528403
16	15014391	15018390	-	0.659407	0.765501	0.790797
2	241707086	241711085	+	0.660507	0.765501	-1.87339
1	240243260	240247259	+	0.661692	0.765501	3.92157
19	34252537	34256536	+	0.664031	0.765501	1.6473
19	34252552	34256551	+	0.664031	0.765501	1.6473
19	34252581	34256580	+	0.664031	0.765501	1.6473
19	34252597	34256596	+	0.664031	0.765501	1.6473
3	78632581	78636580	-	0.664569	0.765501	-2.48933
20	30375372	30379371	+	0.669296	0.765501	-1.25264
16	14935414	14939413	+	0.669782	0.765501	2.48414
16	14935443	14939442	+	0.669782	0.765501	2.48414
16	14936215	14940214	+	0.669782	0.765501	2.48414
3	195679566	195683565	+	0.672893	0.765501	2.91317
3	195679603	195683602	+	0.672893	0.765501	2.91317
3	195679616	195683615	+	0.672893	0.765501	2.91317
3	195679869	195683868	+	0.672893	0.765501	2.91317
3	195679988	195683987	+	0.672893	0.765501	2.91317
3	195680371	195684370	+	0.672893	0.765501	2.91317
3	195681460	195685459	+	0.672893	0.765501	2.91317
3	195681750	195685749	+	0.672893	0.765501	2.91317
3	195681754	195685753	+	0.672893	0.765501	2.91317
3	195681773	195685772	+	0.672893	0.765501	2.91317
3	195681777	195685776	+	0.672893	0.765501	2.91317
3	195681833	195685832	+	0.672893	0.765501	2.91317
X	9411816	9415815	+	0.678611	0.765501	-0.907711
1	16768238	16772237	-	0.6796	0.765501	2.60381
5	141632857	141636856	-	0.679633	0.765501	3.65497
5	141633165	141637164	-	0.679633	0.765501	3.65497
5	141634826	141638825	-	0.679633	0.765501	3.65497
5	141634834	141638833	-	0.679633	0.765501	3.65497
5	141634839	141638838	-	0.679633	0.765501	3.65497
5	141634844	141638843	-	0.679633	0.765501	3.65497
5	141634871	141638870	-	0.679633	0.765501	3.65497
5	141634950	141638949	+	0.679633	0.765501	3.65497
5	141635005	141639004	+	0.679633	0.765501	3.65497
5	141635012	141639011	+	0.679633	0.765501	3.65497
5	141635026	141639025	+	0.679633	0.765501	3.65497
5	141635437	141639436	+	0.679633	0.765501	3.65497
5	141635442	141639441	+	0.679633	0.765501	3.65497
5	21491436	21495435	+	0.680111	0.765501	0.622091
16	21536487	21540486	+	0.681048	0.765855	1.29994
21	39311302	39315301	-	0.682513	0.766799	-1.56483
11	130542857	130546856	-	0.687036	0.771176	-4.09357
19	20165228	20169227	+	0.689204	0.772198	1.40335
19	20165274	20169273	+	0.689204	0.772198	1.40335
12	65880042	65884041	-	0.691532	0.773395	2.5641
12	65880168	65884167	-	0.691532	0.773395	2.5641
21	39311571	39315570	-	0.692231	0.773472	2.43902
1	632376	636375	+	0.698006	0.779216	-0.242438
19	37269519	37273518	-	0.701258	0.782135	0.715631
22	15813898	15817897	-	0.701923	0.782166	-2.83976
9	39816924	39820923	-	0.710363	0.790641	-3.20856
15	99679878	99683877	-	0.710816	0.790641	-4.00458
21	8984999	8988998	+	0.714615	0.793638	2.67857
3	195675755	195679754	+	0.71545	0.793638	2.19608
3	195675784	195679783	+	0.71545	0.793638	2.19608
2	38113441	38117440	+	0.717261	0.794851	-3.39409
16	15023224	15027223	+	0.717857	0.794851	0.720742
15	42269602	42273601	-	0.720643	0.794851	2.5196
14	102693388	102697387	+	0.722149	0.794851	3.88889
2	91587494	91591493	+	0.722254	0.794851	1.08914
1	16643622	16647621	+	0.724404	0.794851	-0.42064
1	43356659	43360658	-	0.726406	0.794851	1.51261
1	43356955	43360954	+	0.726406	0.794851	1.51261
1	43357013	43361012	+	0.726406	0.794851	1.51261
8	12569131	12573130	-	0.726651	0.794851	0.583121
21	10027856	10031855	-	0.727389	0.794851	1.23934
3	195696646	195700645	+	0.728194	0.794851	-0.892441
3	195696663	195700662	+	0.728194	0.794851	-0.892441
3	195697039	195701038	+	0.728194	0.794851	-0.892441
3	195697083	195701082	+	0.728194	0.794851	-0.892441
3	195697148	195701147	+	0.728194	0.794851	-0.892441
3	195697401	195701400	+	0.728194	0.794851	-0.892441
3	195698321	195702320	+	0.728194	0.794851	-0.892441
16	14972737	14976736	+	0.730555	0.796257	-0.473301
5	171405493	171409492	+	0.731013	0.796257	3.69748
5	17588961	17592960	-	0.733675	0.796257	0.915547
12	32894602	32898601	-	0.738672	0.796257	-3.70656
12	32894757	32898756	-	0.738672	0.796257	-3.70656
12	32894841	32898840	-	0.738672	0.796257	-3.70656
18	26088097	26092096	-	0.74245	0.796257	2.85714
18	26088101	26092100	-	0.74245	0.796257	2.85714
18	26088136	26092135	-	0.74245	0.796257	2.85714
18	26088598	26092597	-	0.74245	0.796257	2.85714
18	26088599	26092598	-	0.74245	0.796257	2.85714
18	26088609	26092608	-	0.74245	0.796257	2.85714
18	26088611	26092610	-	0.74245	0.796257	2.85714
18	26088614	26092613	-	0.74245	0.796257	2.85714
18	26088626	26092625	-	0.74245	0.796257	2.85714
18	26088653	26092652	-	0.74245	0.796257	2.85714
18	26088902	26092901	-	0.74245	0.796257	2.85714
18	26089193	26093192	-	0.74245	0.796257	2.85714
18	26089217	26093216	-	0.74245	0.796257	2.85714
18	26089218	26093217	-	0.74245	0.796257	2.85714
16	14951121	14955120	-	0.743172	0.796335	1.37363
11	70376078	70380077	+	0.744902	0.797493	-1.55515
15	20641449	20645448	-	0.747086	0.799118	0.782352
16	22543698	22547697	+	0.749203	0.799118	-3.22317
9	41235558	41239557	-	0.749489	0.799118	-1.08385
2	118220251	118224250	-	0.752631	0.799118	3.04878
1	212606915	212610914	+	0.755646	0.799118	-2.52101
10	46548745	46552744	-	0.756396	0.799118	-2.39766
3	187205630	187209629	-	0.757096	0.799118	3.57143
1	16629110	16633109	-	0.757751	0.799118	-0.197545
1	143498513	143502512	-	0.759082	0.799118	-1.50334
22	15562277	15566276	-	0.76175	0.799118	2.04604
19	47510767	47514766	-	0.762038	0.799118	-3.28947
19	47510796	47514795	-	0.762038	0.799118	-3.28947
19	47510803	47514802	-	0.762038	0.799118	-3.28947
19	47512946	47516945	-	0.762038	0.799118	-3.28947
19	47513006	47517005	-	0.762038	0.799118	-3.28947
19	47513021	47517020	-	0.762038	0.799118	-3.28947
19	47513023	47517022	-	0.762038	0.799118	-3.28947
19	47513027	47517026	-	0.762038	0.799118	-3.28947
19	47513033	47517032	-	0.762038	0.799118	-3.28947
19	47513040	47517039	-	0.762038	0.799118	-3.28947
19	47513044	47517043	-	0.762038	0.799118	-3.28947
19	47513059	47517058	-	0.762038	0.799118	-3.28947
19	47513092	47517091	-	0.762038	0.799118	-3.28947
19	47513241	47517240	-	0.762038	0.799118	-3.28947
1	40937764	40941763	-	0.764956	0.801494	2.0202
9	62800076	62804075	+	0.767302	0.802582	-0.310882
9	62800439	62804438	-	0.767302	0.802582	-0.310882
2	113581097	113585096	-	0.769211	0.803894	0.970683
12	109661184	109665183	-	0.769983	0.804017	-1.62407
16	14974763	14978762	+	0.771364	0.804774	-1.50101
15	22449209	22453208	+	0.772568	0.805247	-1.68798
9	40990426	40994425	+	0.773347	0.805247	0.485585
3	195699123	195703122	+	0.77705	0.805247	0.67437
3	195699439	195703438	+	0.77705	0.805247	0.67437
8	12509279	12513278	-	0.778693	0.805247	-2.26386
2	91710111	91714110	-	0.778943	0.805247	-1.61002
16	3076691	3080690	-	0.77897	0.805247	2.17796
5	56114952	56118951	-	0.780854	0.805247	2.0202
1	1656973	1660972	-	0.781182	0.805247	1.95095
1	1657013	1661012	-	0.781182	0.805247	1.95095
21	10638339	10642338	-	0.781649	0.805247	-0.533902
16	74365462	74369461	+	0.781653	0.805247	-1.582
16	74366149	74370148	-	0.781653	0.805247	-1.582
16	74366162	74370161	-	0.781653	0.805247	-1.582
16	74366241	74370240	-	0.781653	0.805247	-1.582
15	82347438	82351437	-	0.7864	0.807833	1.93996
15	82347476	82351475	-	0.7864	0.807833	1.93996
2	89664033	89668032	+	0.788846	0.807833	1.19326
2	172085367	172089366	+	0.790084	0.807833	-2.63678
15	82983869	82987868	-	0.790084	0.807833	-2.63678
15	82984071	82988070	-	0.790084	0.807833	-2.63678
15	82984121	82988120	-	0.790084	0.807833	-2.63678
15	82984154	82988153	-	0.790084	0.807833	-2.63678
15	82984207	82988206	+	0.790084	0.807833	-2.63678
16	15007311	15011310	+	0.793403	0.810552	-0.519245
15	20280744	20284743	+	0.795052	0.81124	-0.48816
22	15551839	15555838	-	0.795398	0.81124	-0.744109
11	108663025	108667024	+	0.808047	0.814851	2.577
11	108663069	108667068	+	0.808047	0.814851	2.577
11	108663082	108667081	+	0.808047	0.814851	2.577
11	108663122	108667121	+	0.808047	0.814851	2.577
16	847066	851065	-	0.812264	0.814851	0.741735
4	2006836	2010835	-	0.81578	0.814851	1.38889
4	2006849	2010848	-	0.81578	0.814851	1.38889
4	2006943	2010942	-	0.81578	0.814851	1.38889
4	2006973	2010972	-	0.81578	0.814851	1.38889
4	2006976	2010975	-	0.81578	0.814851	1.38889
4	2006998	2010997	-	0.81578	0.814851	1.38889
4	2007184	2011183	-	0.81578	0.814851	1.38889
4	2007236	2011235	-	0.81578	0.814851	1.38889
7	102614757	102618756	-	0.815989	0.814851	-1.00503
7	102614758	102618757	-	0.815989	0.814851	-1.00503
1	20506162	20510161	-	0.817484	0.814851	-1.68919
Y	11304918	11308917	+	0.820329	0.814851	1.49507
21	45283692	45287691	-	0.821678	0.814851	-2.53968
21	45285885	45289884	-	0.821678	0.814851	-2.53968
21	45285892	45289891	-	0.821678	0.814851	-2.53968
21	45285893	45289892	-	0.821678	0.814851	-2.53968
21	45285897	45289896	-	0.821678	0.814851	-2.53968
21	45285899	45289898	-	0.821678	0.814851	-2.53968
21	45286050	45290049	+	0.821678	0.814851	-2.53968
21	45286052	45290051	+	0.821678	0.814851	-2.53968
21	45286062	45290061	+	0.821678	0.814851	-2.53968
11	108591648	108595647	-	0.823865	0.814851	1.64399
11	108591739	108595738	-	0.823865	0.814851	1.64399
3	39641638	39645637	+	0.82469	0.814851	-1.74881
20	30814275	30818274	-	0.827508	0.814851	-0.880598
20	29639778	29643777	+	0.827906	0.814851	-2.17391
17	36386424	36390423	-	0.828725	0.814851	-0.876761
2	132260328	132264327	+	0.833042	0.814851	-1.19048
6	10720915	10724914	+	0.833823	0.814851	2.1181
6	10720975	10724974	+	0.833823	0.814851	2.1181
6	10721109	10725108	+	0.833823	0.814851	2.1181
6	10721125	10725124	+	0.833823	0.814851	2.1181
9	62799461	62803460	+	0.836329	0.814851	-0.211066
9	62799465	62803464	+	0.836329	0.814851	-0.211066
2	234886527	234890526	-	0.837065	0.814851	-0.838295
2	234886777	234890776	-	0.837065	0.814851	-0.838295
2	234886803	234890802	-	0.837065	0.814851	-0.838295
16	14972803	14976802	+	0.839754	0.814851	-0.312524
12	56723257	56727256	-	0.840041	0.814851	1.25436
12	56723268	56727267	-	0.840041	0.814851	1.25436
12	56723271	56727270	-	0.840041	0.814851	1.25436
12	56723286	56727285	-	0.840041	0.814851	1.25436
12	56723296	56727295	-	0.840041	0.814851	1.25436
12	56723299	56727298	-	0.840041	0.814851	1.25436
12	56723300	56727299	-	0.840041	0.814851	1.25436
12	56723302	56727301	-	0.840041	0.814851	1.25436
12	56723305	56727304	-	0.840041	0.814851	1.25436
12	56723355	56727354	-	0.840041	0.814851	1.25436
12	56723517	56727516	-	0.840041	0.814851	1.25436
12	56723543	56727542	-	0.840041	0.814851	1.25436
12	56725198	56729197	-	0.840041	0.814851	1.25436
2	97058128	97062127	+	0.841427	0.814851	-1.62338
9	41290887	41294886	+	0.844695	0.814851	-0.480669
4	139229120	139233119	-	0.845981	0.814851	-1.35501
16	21861834	21865833	-	0.846165	0.814851	-1.20909
16	21861838	21865837	-	0.846165	0.814851	-1.20909
16	21862104	21866103	-	0.846165	0.814851	-1.20909
15	20658760	20662759	+	0.849215	0.814851	0.363025
1	145231001	145235000	+	0.852358	0.814851	-1.78295
18	11324270	11328269	+	0.859907	0.814851	-1.89702
9	65666805	65670804	+	0.861382	0.814851	-1.2987
9	63817574	63821573	+	0.865423	0.814851	0.161455
17	46119339	46123338	-	0.865612	0.814851	-1.8797
21	9911117	9915116	+	0.867207	0.814851	0.273824
5	146180476	146184475	-	0.87092	0.814851	0.836237
5	146180521	146184520	-	0.87092	0.814851	0.836237
5	146180525	146184524	-	0.87092	0.814851	0.836237
5	146180624	146184623	-	0.87092	0.814851	0.836237
5	146180626	146184625	-	0.87092	0.814851	0.836237
5	146180650	146184649	-	0.87092	0.814851	0.836237
5	146180651	146184650	-	0.87092	0.814851	0.836237
5	146180661	146184660	-	0.87092	0.814851	0.836237
3	100883579	100887578	-	0.871738	0.814851	-1.13872
17	80974454	80978453	+	0.876667	0.814851	1.62602
1	16624387	16628386	-	0.877998	0.814851	-0.137892
11	27717748	27721747	-	0.886879	0.814851	-0.928793
18	9100630	9104629	+	0.887254	0.814851	0.265769
18	9100695	9104694	+	0.887254	0.814851	0.265769
18	9100736	9104735	+	0.887254	0.814851	0.265769
18	9100818	9104817	+	0.887254	0.814851	0.265769
1	158201878	158205877	-	0.889787	0.814851	1.08915
15	101964052	101968051	+	0.892355	0.814851	-0.298493
15	101964067	101968066	+	0.892355	0.814851	-0.298493
15	101964075	101968074	+	0.892355	0.814851	-0.298493
Y	11105888	11109887	-	0.895794	0.814851	-0.596984
16	14995748	14999747	+	0.899603	0.814851	0.256804
X	9402954	9406953	+	0.899604	0.814851	0.19326
X	9404025	9408024	+	0.899604	0.814851	0.19326
X	9404952	9408951	+	0.899604	0.814851	0.19326
1	15615615	15619614	+	0.899716	0.814851	-1.23552
5	119454313	119458312	+	0.90339	0.814851	-0.694444
9	41571454	41575453	-	0.90704	0.814851	1.12179
9	41571607	41575606	-	0.90704	0.814851	1.12179
17	16794043	16798042	+	0.907563	0.814851	-0.79023
17	16796009	16800008	+	0.907563	0.814851	-0.79023
16	14939519	14943518	+	0.909649	0.814851	-1.08316
16	14939820	14943819	+	0.909649	0.814851	-1.08316
9	61970240	61974239	+	0.91776	0.814851	0.525166
9	61970243	61974242	+	0.91776	0.814851	0.525166
9	61970269	61974268	+	0.91776	0.814851	0.525166
9	61970429	61974428	+	0.91776	0.814851	0.525166
19	49848735	49852734	+	0.926909	0.814851	-0.699187
19	49848754	49852753	+	0.926909	0.814851	-0.699187
19	49848828	49852827	+	0.926909	0.814851	-0.699187
19	49848837	49852836	+	0.926909	0.814851	-0.699187
19	49848989	49852988	+	0.926909	0.814851	-0.699187
19	49848999	49852998	+	0.926909	0.814851	-0.699187
19	49849020	49853019	+	0.926909	0.814851	-0.699187
19	49849058	49853057	-	0.926909	0.814851	-0.699187
19	49849159	49853158	+	0.926909	0.814851	-0.699187
19	49849191	49853190	+	0.926909	0.814851	-0.699187
19	49849225	49853224	+	0.926909	0.814851	-0.699187
19	49849387	49853386	+	0.926909	0.814851	-0.699187
19	49849403	49853402	+	0.926909	0.814851	-0.699187
19	49849677	49853676	-	0.926909	0.814851	-0.699187
19	49849953	49853952	+	0.926909	0.814851	-0.699187
1	16936909	16940908	+	0.927775	0.814851	0.657895
10	42279820	42283819	-	0.93255	0.814851	-0.17325
19	33192584	33196583	+	0.933007	0.814851	0.519481
21	5241834	5245833	-	0.936992	0.814851	-0.0978307
21	9911361	9915360	+	0.937059	0.814851	0.128961
9	62836824	62840823	+	0.938597	0.814851	0.142098
12	9666637	9670636	+	0.939418	0.814851	0.3663
12	9667713	9671712	+	0.939418	0.814851	0.3663
12	9667717	9671716	+	0.939418	0.814851	0.3663
12	9667728	9671727	+	0.939418	0.814851	0.3663
12	9667735	9671734	+	0.939418	0.814851	0.3663
12	9667753	9671752	+	0.939418	0.814851	0.3663
10	125156717	125160716	-	0.943108	0.814851	-0.779221
22	12600466	12604465	+	0.944874	0.814851	-0.212896
5	176437090	176441089	+	0.946219	0.814851	0.39019
17	64916786	64920785	-	0.954592	0.814851	0.490196
17	64917469	64921468	-	0.954592	0.814851	0.490196
17	64917481	64921480	-	0.954592	0.814851	0.490196
16	4472456	4476455	-	0.9549	0.814851	-0.336597
16	4472543	4476542	-	0.9549	0.814851	-0.336597
16	4472556	4476555	-	0.9549	0.814851	-0.336597
16	4472557	4476556	-	0.9549	0.814851	-0.336597
16	4472623	4476622	-	0.9549	0.814851	-0.336597
16	4472626	4476625	-	0.9549	0.814851	-0.336597
16	4472644	4476643	-	0.9549	0.814851	-0.336597
16	4472652	4476651	-	0.9549	0.814851	-0.336597
16	4472690	4476689	+	0.9549	0.814851	-0.336597
16	4472703	4476702	+	0.9549	0.814851	-0.336597
16	4472896	4476895	-	0.9549	0.814851	-0.336597
16	4473924	4477923	+	0.9549	0.814851	-0.336597
16	4474298	4478297	-	0.9549	0.814851	-0.336597
16	4474307	4478306	-	0.9549	0.814851	-0.336597
16	4474340	4478339	+	0.9549	0.814851	-0.336597
16	4474379	4478378	+	0.9549	0.814851	-0.336597
16	4474406	4478405	+	0.9549	0.814851	-0.336597
16	4474412	4478411	+	0.9549	0.814851	-0.336597
16	4474439	4478438	+	0.9549	0.814851	-0.336597
16	4474442	4478441	+	0.9549	0.814851	-0.336597
16	4474459	4478458	+	0.9549	0.814851	-0.336597
22	15719486	15723485	+	0.957109	0.814851	0.289296
15	20281482	20285481	+	0.959736	0.814851	0.0979181
15	20281496	20285495	+	0.959736	0.814851	0.0979181
9	137100513	137104512	+	0.959805	0.814851	-0.426743
9	137101348	137105347	+	0.959805	0.814851	-0.426743
9	137101650	137105649	+	0.959805	0.814851	-0.426743
9	137102426	137106425	+	0.959805	0.814851	-0.426743
15	41970553	41974552	-	0.960313	0.814851	-0.387597
15	41970579	41974578	-	0.960313	0.814851	-0.387597
15	41970763	41974762	+	0.960313	0.814851	-0.387597
17	82656850	82660849	-	0.961359	0.814851	-0.464396
17	82657590	82661589	-	0.961359	0.814851	-0.464396
17	82657760	82661759	-	0.961359	0.814851	-0.464396
17	82659032	82663031	-	0.961359	0.814851	-0.464396
2	161339327	161343326	-	0.962734	0.814851	0.506757
12	53293451	53297450	+	0.965661	0.814851	0.17316
12	53293525	53297524	+	0.965661	0.814851	0.17316
12	53293527	53297526	+	0.965661	0.814851	0.17316
12	53293536	53297535	+	0.965661	0.814851	0.17316
12	53293542	53297541	+	0.965661	0.814851	0.17316
12	53293548	53297547	+	0.965661	0.814851	0.17316
12	53293552	53297551	+	0.965661	0.814851	0.17316
12	53293556	53297555	+	0.965661	0.814851	0.17316
12	53293559	53297558	+	0.965661	0.814851	0.17316
12	53293576	53297575	+	0.965661	0.814851	0.17316
12	53293582	53297581	+	0.965661	0.814851	0.17316
12	53294035	53298034	+	0.965661	0.814851	0.17316
12	53295613	53299612	+	0.965661	0.814851	0.17316
12	53295788	53299787	+	0.965661	0.814851	0.17316
12	53295885	53299884	+	0.965661	0.814851	0.17316
11	63669613	63673612	-	0.965834	0.814851	-0.320513
11	63669747	63673746	-	0.965834	0.814851	-0.320513
15	28414449	28418448	+	0.969647	0.814851	0.228172
10	72211332	72215331	-	0.970084	0.814851	-0.307125
10	72213974	72217973	-	0.970084	0.814851	-0.307125
10	72214000	72217999	+	0.970084	0.814851	-0.307125
10	72214029	72218028	+	0.970084	0.814851	-0.307125
10	72214048	72218047	+	0.970084	0.814851	-0.307125
10	72214110	72218109	-	0.970084	0.814851	-0.307125
10	72214258	72218257	-	0.970084	0.814851	-0.307125
10	72214276	72218275	-	0.970084	0.814851	-0.307125
10	72214277	72218276	-	0.970084	0.814851	-0.307125
10	72214283	72218282	-	0.970084	0.814851	-0.307125
10	72214287	72218286	-	0.970084	0.814851	-0.307125
10	72214289	72218288	-	0.970084	0.814851	-0.307125
10	72214312	72218311	-	0.970084	0.814851	-0.307125
10	72215135	72219134	-	0.970084	0.814851	-0.307125
18	11642336	11646335	+	0.970303	0.814851	0.262786
1	90933529	90937528	-	0.971431	0.814851	-0.208986
10	126998629	127002628	-	0.983879	0.814851	-0.0793651
10	126998641	127002640	-	0.983879	0.814851	-0.0793651
3	184305922	184309921	+	0.985533	0.814851	0.0641026
15	20656900	20660899	+	0.990264	0.814851	-0.0207386
9	67789783	67793782	-	0.995012	0.814851	0.0512821
3	18419389	18423388	-	1	0.814851	0
1	155242607	155246606	-	1	0.814851	0
1	155242623	155246622	-	1	0.814851	0
1	155242637	155246636	-	1	0.814851	0
1	155242671	155246670	-	1	0.814851	0
1	155242700	155246699	-	1	0.814851	0
11	65421960	65425959	+	1	0.814851	0
11	65423551	65427550	+	1	0.814851	0
13	52650280	52654279	-	1	0.814851	0
13	52650709	52654708	+	1	0.814851	0
13	52650839	52654838	+	1	0.814851	0
13	52650866	52654865	+	1	0.814851	0
14	18635209	18639208	-	1	0.814851	0
14	18927581	18931580	+	1	0.814851	0
14	71465185	71469184	+	1	0.814851	0
16	21518011	21522010	-	1	0.814851	0
16	21518180	21522179	-	1	0.814851	0
16	21518366	21522365	-	1	0.814851	0
16	21518445	21522444	-	1	0.814851	0
17	19059912	19063911	+	1	0.814851	0
17	19062137	19066136	-	1	0.814851	0
17	28948513	28952512	+	1	0.814851	0
17	28948620	28952619	+	1	0.814851	0
17	28948643	28952642	+	1	0.814851	0
17	28948663	28952662	-	1	0.814851	0
17	28948683	28952682	-	1	0.814851	0
17	28948905	28952904	-	1	0.814851	0
17	28948955	28952954	-	1	0.814851	0
17	28949308	28953307	-	1	0.814851	0
17	28949358	28953357	-	1	0.814851	0
17	28949491	28953490	-	1	0.814851	0
17	28949607	28953606	-	1	0.814851	0
17	28949772	28953771	-	1	0.814851	0
17	28949860	28953859	+	1	0.814851	0
17	28950439	28954438	+	1	0.814851	0
17	46191401	46195400	-	1	0.814851	0
17	46191576	46195575	+	1	0.814851	0
17	46191632	46195631	+	1	0.814851	0
18	9102082	9106081	+	1	0.814851	0
2	214807643	214811642	-	1	0.814851	0
2	214807661	214811660	-	1	0.814851	0
2	214807671	214811670	-	1	0.814851	0
2	214807674	214811673	-	1	0.814851	0
2	214807684	214811683	-	1	0.814851	0
2	214807688	214811687	-	1	0.814851	0
2	214807705	214811704	-	1	0.814851	0
2	214807712	214811711	-	1	0.814851	0
2	214808229	214812228	+	1	0.814851	0
2	38776185	38780184	+	1	0.814851	0
2	38776210	38780209	+	1	0.814851	0
2	70246455	70250454	-	1	0.814851	0
2	70246581	70250580	-	1	0.814851	0
2	70246611	70250610	-	1	0.814851	0
2	70246612	70250611	-	1	0.814851	0
2	70246616	70250615	-	1	0.814851	0
2	70246623	70250622	-	1	0.814851	0
2	70246641	70250640	-	1	0.814851	0
2	70246642	70250641	-	1	0.814851	0
2	70246659	70250658	-	1	0.814851	0
2	70246661	70250660	-	1	0.814851	0
20	44649662	44653661	-	1	0.814851	0
20	44649682	44653681	-	1	0.814851	0
20	44649692	44653691	-	1	0.814851	0
20	44649743	44653742	-	1	0.814851	0
20	44650115	44654114	-	1	0.814851	0
20	44650234	44654233	-	1	0.814851	0
6	26121911	26125910	-	1	0.814851	0
6	26121927	26125926	-	1	0.814851	0
6	26122145	26126144	+	1	0.814851	0
6	26122203	26126202	+	1	0.814851	0
6	41784543	41788542	-	1	0.814851	0
6	41785662	41789661	+	1	0.814851	0
6	41785665	41789664	+	1	0.814851	0
7	77694254	77698253	-	1	0.814851	0
7	77694263	77698262	-	1	0.814851	0
7	77694266	77698265	-	1	0.814851	0
7	77694443	77698442	+	1	0.814851	0
7	77695151	77699150	+	1	0.814851	0
M	12674	16673	-	1	0.814851	0
M	12743	16742	-	1	0.814851	0
M	12747	16746	+	1	0.814851	0
M	13888	17887	+	1	0.814851	0
M	14024	18023	-	1	0.814851	0
M	5515	9514	-	1	0.814851	0
M	5518	9517	+	1	0.814851	0
M	5586	9585	+	1	0.814851	0
M	6295	10294	+	1	0.814851	0
M	6366	10365	+	1	0.814851	0
M	6527	10526	+	1	0.814851	0

## Sheet: Table S3
Chromosome	Start	End	Strand	pvalue	qvalue	meth.diff	Region
21	8387800	8396922	*	5.22194e-36	5.47934e-34	8.66865	CpG
21	8446299	8448549	*	6.91475e-10	3.6278e-08	-10.063	CpG
21	8987979	8989978	*	1.45853e-09	7.27055e-07	3.90151	shore
16	85972589	85974081	*	9.54647e-08	3.33902e-06	15.6578	CpG
19	893271	895270	*	4.83408e-06	0.00120486	13.9145	shore
22	11625574	11627573	*	1.15674e-05	0.00192206	-8.09021	shore
16	2680271	2682270	*	2.05194e-05	0.00255715	-13.9583	shore
16	1092315	1094087	*	4.24453e-05	0.00111344	6.43829	CpG
7	6652317	6655611	*	7.26975e-05	0.00152562	7.63047	CpG
19	37293673	37295789	*	8.17178e-05	0.00814702	1.22103	shore
8	57205972	57207971	*	0.000111186	0.00923739	3.34419	shore
9	39789405	39791404	*	0.000285718	0.0202982	17.2494	shore
X	154887249	154889248	*	0.000325759	0.0202982	16.2319	shore
18	47024386	47026385	*	0.000674318	0.0373486	9.815	shore
22	18609462	18611606	*	0.000854725	0.0149476	7.84905	CpG
22	50026581	50030024	*	0.00144795	0.0673911	9.19467	shore
1	16610961	16612960	*	0.00148711	0.0673911	-3.96902	shore
8	143916102	143926154	*	0.00201092	0.0301436	5.40894	CpG
15	20356729	20358728	*	0.00218224	0.086015	15.9867	shore
17	26775814	26777813	*	0.00224319	0.086015	-14.1732	shore
X	49590024	49592023	*	0.00275724	0.0981746	-2.82878	shore
19	37293251	37293672	*	0.0027957	0.0354909	1.87558	CpG
9	62801727	62802816	*	0.00304412	0.0354909	3.15924	CpG
10	122978276	122980275	*	0.00360816	0.119908	11.5406	shore
19	36277270	36277723	*	0.00399625	0.0419323	-4.14791	CpG
7	62273524	62275523	*	0.00427024	0.125823	23.7198	shore
2	91439994	91441993	*	0.00429099	0.125823	10.6914	shore
20	30811779	30813778	*	0.00529871	0.14674	5.75486	shore
11	1825926	1826151	*	0.00591611	0.056434	22.027	CpG
15	20294622	20295605	*	0.00693947	0.0606795	5.49606	CpG
17	8174172	8176171	*	0.00748431	0.193335	-13.0435	shore
22	41686637	41688636	*	0.0077569	0.193335	12.7579	shore
7	2060033	2060723	*	0.00777591	0.0627631	6.9101	CpG
3	75668965	75670008	*	0.00969772	0.0726839	2.28064	CpG
22	18607462	18609461	*	0.0104509	0.248076	5.11423	shore
22	15785309	15787308	*	0.0112427	0.250071	4.77916	shore
19	58183741	58185740	*	0.0116428	0.250071	11.6279	shore
6	168932207	168934206	*	0.0120399	0.250071	8.41117	shore
18	46967001	46969000	*	0.0125528	0.250296	2.60761	shore
9	39076692	39078691	*	0.0148345	0.284414	9.95571	shore
22	11627574	11629536	*	0.0150166	0.101988	2.16148	CpG
8	141356950	141357760	*	0.0155514	0.101988	-9.97394	CpG
8	85659192	85661191	*	0.0180802	0.320789	1.80359	shore
22	11629537	11631536	*	0.0181413	0.320789	5.94073	shore
9	88532068	88534067	*	0.0186623	0.320789	22.7395	shore
11	68751708	68753707	*	0.0204383	0.331118	-6.73555	shore
9	113059791	113061136	*	0.0206146	0.12724	2.36548	CpG
9	62798153	62800152	*	0.0212329	0.331118	-1.95273	shore
4	8634349	8636348	*	0.0214579	0.331118	10.9608	shore
7	135662751	135664750	*	0.0219202	0.331118	9.60784	shore
22	38791716	38793715	*	0.0228005	0.334286	-14.9189	shore
8	143553857	143555856	*	0.0254781	0.355571	11.2179	shore
1	120174143	120176142	*	0.0256789	0.355571	17.8803	shore
7	108567340	108569339	*	0.0297934	0.374413	15.6348	shore
9	34329502	34331501	*	0.030131	0.374413	12.7073	shore
9	62838283	62840282	*	0.0303956	0.374413	-5.57264	shore
19	37281049	37283152	*	0.0312296	0.374413	1.26867	shore
1	16725397	16727396	*	0.0319112	0.374413	2.53507	shore
22	10961846	10963845	*	0.0322588	0.374413	-12.9456	shore
9	41273972	41275971	*	0.0322974	0.374413	20.5128	shore
1	16658282	16658558	*	0.0333444	0.178614	-3.7138	CpG
16	69963134	69965133	*	0.0338492	0.383485	-8.88388	shore
19	39891641	39892181	*	0.0342455	0.178614	6.57052	CpG
21	9768478	9770477	*	0.0347739	0.385206	3.28891	shore
8	85654355	85656182	*	0.0351205	0.178614	1.71045	CpG
1	16873555	16875554	*	0.0355603	0.385353	11.668	shore
19	36282341	36282794	*	0.0357469	0.178614	2.74415	CpG
17	21844464	21846463	*	0.0418295	0.443646	16.0298	shore
9	41233063	41235062	*	0.0439174	0.45568	-4.82006	shore
18	79363676	79365675	*	0.0447923	0.45568	-10.7708	shore
7	149764564	149766133	*	0.0459117	0.218976	11.4291	CpG
17	36542301	36544300	*	0.0470077	0.468652	8.10811	shore
1	16644998	16646989	*	0.0482178	0.471291	-4.74068	shore
19	49848533	49850532	*	0.0493888	0.473453	-11.3717	shore
10	125893680	125895679	*	0.0522717	0.487025	10.7588	shore
8	57208237	57210236	*	0.0528155	0.487025	1.65145	shore
8	1040700	1041531	*	0.0545329	0.487025	21.2454	shore
9	63784748	63786747	*	0.0551771	0.487025	6	shore
9	113062754	113065177	*	0.0556896	0.487025	-6.52347	shore
9	68307808	68309807	*	0.0570563	0.490374	-4.84648	shore
19	37270915	37273048	*	0.0590165	0.497859	-3.01571	shore
16	14921528	14924947	*	0.0599247	0.497859	-10.0142	shore
15	101962227	101964226	*	0.0632578	0.516936	3.59001	shore
7	58084424	58086423	*	0.0647447	0.51873	9.03553	shore
14	19668801	19670800	*	0.0655587	0.51873	5.19331	shore
20	1467085	1469084	*	0.0673778	0.522662	17.9487	shore
8	57210351	57212350	*	0.070336	0.522662	-1.46095	shore
17	42742640	42744639	*	0.0706391	0.522662	10.9192	shore
3	195987645	195989644	*	0.0711379	0.522662	8.33687	shore
1	84506809	84508808	*	0.0712981	0.522662	12.769	shore
2	91589917	91591916	*	0.0734439	0.530589	-5.72947	shore
9	113901199	113903198	*	0.0772837	0.550354	-5.88235	shore
13	21377154	21377578	*	0.0781011	0.356309	-9.17277	CpG
8	85644269	85646268	*	0.0789986	0.550528	-2.51651	shore
12	110448056	110450055	*	0.0801721	0.550528	-9.82815	shore
9	41074943	41076942	*	0.0806214	0.550528	-16.7485	shore
19	36280258	36282340	*	0.0835007	0.562484	2.53844	shore
17	8433684	8435683	*	0.0871152	0.577151	15.7353	shore
2	95119344	95121343	*	0.0879936	0.577151	2.8969	shore
16	679438	685815	*	0.0883178	0.38613	5.36037	CpG
17	46222742	46224741	*	0.0897289	0.577554	-7.53872	shore
9	62802817	62804816	*	0.0903723	0.577554	6.19557	shore
21	8246796	8248943	*	0.0930377	0.587062	10.1244	shore
16	50577197	50579196	*	0.0955254	0.595191	-6.87706	shore
2	91443569	91445568	*	0.0970113	0.595191	10.4977	shore
21	10405476	10405738	*	0.0978833	0.410833	-1.87256	CpG
12	131662266	131664265	*	0.0979081	0.595191	-16.2602	shore
8	73006623	73008622	*	0.100169	0.601602	-18.8417	shore
19	55849816	55851740	*	0.102539	0.413823	-7.26297	CpG
17	48045684	48047683	*	0.105609	0.602771	4.47114	shore
3	195990705	195992704	*	0.105899	0.602771	3.9747	shore
3	195631816	195634947	*	0.107588	0.602771	13.9752	shore
2	190532363	190534362	*	0.107685	0.602771	12.6181	shore
7	102617043	102619042	*	0.108422	0.602771	2.73202	shore
19	42217981	42220037	*	0.109391	0.602771	4.76863	shore
1	51614902	51616901	*	0.109793	0.602771	17.77	shore
1	168054270	168056269	*	0.110038	0.602771	-17.4813	shore
16	2010032	2012031	*	0.112398	0.609009	-14.6916	shore
19	46077714	46078786	*	0.118921	0.637423	11.6717	shore
22	30554875	30556088	*	0.124054	0.482106	7.52381	CpG
21	9765492	9767491	*	0.124342	0.659391	4.07559	shore
16	34163957	34165956	*	0.126543	0.664	11.2967	shore
20	30377682	30379681	*	0.128065	0.664982	8.11339	shore
14	19345389	19347388	*	0.13184	0.677528	5.02878	shore
9	29516	31515	*	0.13423	0.682771	10.666	shore
21	10521043	10522543	*	0.135847	0.48618	7.27273	CpG
9	62800153	62800448	*	0.13686	0.48618	-7.51096	CpG
20	29494823	29496822	*	0.138022	0.69113	-3.60701	shore
9	62800449	62801726	*	0.138646	0.69113	2.11572	shore
1	46240494	46242493	*	0.142047	0.701072	-3.3053	shore
1	155188536	155192004	*	0.147674	0.48618	-3.41205	CpG
14	19298376	19300375	*	0.148793	0.714908	-10.3534	shore
4	185129067	185131066	*	0.150458	0.714908	4.21661	shore
1	228635504	228635936	*	0.150564	0.714908	3.47177	shore
16	29974139	29976138	*	0.150587	0.714908	-14.8485	shore
11	66643454	66644116	*	0.152763	0.48618	-7.68025	CpG
8	85661192	85663019	*	0.157152	0.48618	-2.03123	CpG
X	49341062	49341676	*	0.157436	0.48618	-3.69728	CpG
9	63817918	63818178	*	0.157536	0.48618	-2.40272	CpG
8	144805325	144807324	*	0.157543	0.740874	-15.8301	shore
20	63865844	63867843	*	0.160921	0.742135	8.4991	shore
4	131750543	131750939	*	0.162218	0.486325	1.75806	CpG
16	81077639	81079638	*	0.170728	0.742135	-8.01066	shore
21	45363215	45365214	*	0.171039	0.742135	-8.66602	shore
19	36267673	36269672	*	0.17126	0.742135	-1.26662	shore
19	47711229	47713228	*	0.171592	0.742135	10.0291	shore
8	57212616	57214615	*	0.172493	0.742135	1.4752	shore
19	37273503	37275575	*	0.172876	0.742135	1.55373	shore
9	41121536	41123535	*	0.17554	0.742135	12.0207	shore
6	289948	291947	*	0.175788	0.742135	-8.05886	shore
16	1738292	1740291	*	0.175885	0.742135	-2.75377	shore
17	76241131	76243130	*	0.176026	0.742135	13.396	shore
19	50606381	50607926	*	0.176783	0.742135	7.679	shore
1	1659482	1661481	*	0.177165	0.742135	-8.4507	shore
1	125083509	125085508	*	0.181841	0.750126	2.13477	shore
20	29077906	29079905	*	0.182082	0.750126	2.37933	shore
8	85742211	85744210	*	0.185496	0.755198	3.27942	shore
1	16760480	16762479	*	0.186344	0.755198	-5.51484	shore
6	100458811	100461333	*	0.188971	0.759672	7.39927	shore
8	81721438	81723437	*	0.193156	0.770284	8.33333	shore
14	19666545	19668544	*	0.197167	0.77282	-3.22815	shore
1	16656282	16658281	*	0.198659	0.77282	8.91156	shore
1	125088029	125090028	*	0.20112	0.77282	4.71353	shore
1	110207634	110209633	*	0.20157	0.77282	-9.53216	shore
2	240157987	240158517	*	0.202948	0.564318	8.35181	CpG
14	24092047	24094046	*	0.203946	0.77282	6.04396	shore
1	3609055	3611054	*	0.205293	0.77282	-14.5174	shore
1	228211770	228214336	*	0.207673	0.564318	-4.19908	CpG
16	20843	22842	*	0.20836	0.77282	4.73074	shore
11	93741910	93743909	*	0.209168	0.77282	-6.67159	shore
15	50422124	50424123	*	0.210076	0.77282	7.05882	shore
1	1643016	1645015	*	0.210401	0.77282	-5.23431	shore
19	50374349	50376348	*	0.210846	0.77282	-8.08233	shore
11	65475165	65477164	*	0.216559	0.779718	5.83529	shore
16	90091924	90093923	*	0.218253	0.779718	-7.137	shore
14	88825012	88827011	*	0.220195	0.779718	-4.99026	shore
22	12602784	12604783	*	0.221699	0.779718	-5.25794	shore
6	52662141	52664140	*	0.222139	0.779718	-7.86138	shore
1	156054189	156054530	*	0.222946	0.779718	-2.85714	shore
20	29879047	29881046	*	0.224375	0.779718	1.53884	shore
17	81509209	81511208	*	0.225814	0.779718	-2.32558	shore
9	66150538	66152537	*	0.227097	0.779718	6.6592	shore
2	10010565	10016249	*	0.227676	0.564318	13.37	CpG
22	10961033	10961845	*	0.228182	0.564318	3.78247	CpG
17	19111292	19112132	*	0.233816	0.779718	-0.251256	shore
19	10699341	10701340	*	0.234105	0.779718	6.20339	shore
19	55171508	55173507	*	0.234379	0.779718	4.25768	shore
X	1350174	1352173	*	0.236131	0.779718	-4.84104	shore
1	228622081	228622501	*	0.237037	0.779718	-4.29644	shore
17	46258035	46260034	*	0.237247	0.779718	-11.9196	shore
22	38118728	38120727	*	0.237755	0.779718	5.89431	shore
9	136632448	136633224	*	0.239379	0.564318	4.99401	CpG
2	113581724	113583723	*	0.240477	0.783493	-5.20471	shore
14	19668545	19668800	*	0.242561	0.564318	-3.44717	CpG
7	73005449	73006395	*	0.246365	0.564318	-0.364964	CpG
19	37273049	37273502	*	0.248347	0.564318	0.685378	CpG
1	152214974	152215187	*	0.251591	0.564318	-4.9576	CpG
8	8025938	8027937	*	0.252152	0.792136	3.60324	shore
14	19300376	19302642	*	0.25272	0.564318	8.68177	CpG
8	12191587	12193586	*	0.254074	0.792136	5.84392	shore
15	67519032	67521031	*	0.256821	0.792136	-5.93985	shore
10	38939788	38941787	*	0.257141	0.792136	-5.10608	shore
19	17173004	17175003	*	0.26098	0.792136	-8.80952	shore
1	228484645	228486644	*	0.261534	0.792136	-5.01622	shore
12	132244046	132244834	*	0.263386	0.564318	-4.91442	CpG
X	115727619	115738798	*	0.263738	0.564318	-0.778411	CpG
2	60460687	60461857	*	0.264179	0.564318	-4.18876	CpG
9	62828996	62830995	*	0.264333	0.792136	4.36992	shore
4	131741013	131743107	*	0.264501	0.792136	3.10607	shore
9	137049264	137051263	*	0.265328	0.792136	-3.0789	shore
1	145230834	145232833	*	0.265836	0.792136	12.3385	shore
18	6920592	6920875	*	0.266996	0.564318	-8.61237	CpG
8	12437372	12439371	*	0.267006	0.792136	-3.5629	shore
19	2783622	2785212	*	0.268872	0.792136	-4.21161	shore
1	16646990	16648550	*	0.268904	0.564318	-5.05952	CpG
Y	11312955	11314954	*	0.268994	0.792136	3.37307	shore
19	27791620	27793619	*	0.270475	0.792136	-6.93196	shore
9	40992736	40994735	*	0.270519	0.792136	-2.63194	shore
9	68304196	68306357	*	0.271415	0.792136	3.51622	shore
7	73006396	73008395	*	0.272237	0.792136	-6.10533	shore
20	5113500	5115499	*	0.274178	0.792136	9.47712	shore
22	11609374	11611373	*	0.275068	0.792136	-2.71744	shore
2	3378142	3379578	*	0.277133	0.792136	6.73401	shore
17	46267457	46269456	*	0.278168	0.792136	-3.45954	shore
22	11601384	11604969	*	0.279067	0.792136	-4.9915	shore
22	15747416	15749415	*	0.282249	0.792136	-4.63967	shore
17	26960461	26962460	*	0.285049	0.792136	7.34954	shore
20	29497754	29499753	*	0.286393	0.792136	1.10521	shore
2	94273681	94275680	*	0.28649	0.792136	9.80392	shore
20	29079906	29080691	*	0.286719	0.589906	-5.41012	CpG
7	99995583	99997582	*	0.287595	0.792136	-8.85751	shore
1	152215188	152216383	*	0.288005	0.792136	-3.82616	shore
7	102570420	102572419	*	0.289214	0.792136	-0.564972	shore
19	51108920	51110919	*	0.292711	0.792726	5.71429	shore
9	65738642	65740641	*	0.297067	0.792726	3.92157	shore
17	43246396	43248395	*	0.301627	0.792726	-0.510191	shore
9	6755336	6757335	*	0.30194	0.792726	10.5594	shore
7	156639739	156640976	*	0.301971	0.609339	-8.3926	CpG
17	59964739	59966738	*	0.305182	0.792726	7.94872	shore
4	8630969	8632968	*	0.305313	0.792726	2.37922	shore
19	29671861	29673860	*	0.306391	0.792726	6.93816	shore
10	42147373	42149372	*	0.307779	0.792726	-1.53846	shore
12	2877474	2879473	*	0.31203	0.792726	8.3177	shore
9	137146117	137147832	*	0.312777	0.792726	-11.4467	shore
9	63815680	63817917	*	0.312794	0.792726	1.25849	shore
22	10741251	10742442	*	0.313496	0.611766	-1.50941	CpG
21	8471250	8473249	*	0.313657	0.792726	-1.95965	shore
16	22536342	22538341	*	0.314594	0.792726	-4.68234	shore
17	64919920	64921919	*	0.314839	0.792726	1.65232	shore
9	40989852	40991851	*	0.316672	0.792726	-2.544	shore
21	8217029	8219028	*	0.31815	0.792726	-1.90119	shore
1	228622502	228623254	*	0.321435	0.611766	3.77441	CpG
9	41270994	41272993	*	0.322064	0.792726	-5.57229	shore
2	85584733	85586732	*	0.322122	0.792726	3.716	shore
7	2401157	2403156	*	0.32307	0.792726	10.2641	shore
16	14990308	14992307	*	0.323822	0.792726	2.82258	shore
19	32345935	32347934	*	0.324688	0.792726	-3.60596	shore
19	12734851	12737463	*	0.326456	0.792726	5.45906	shore
20	29080692	29082691	*	0.327074	0.792726	2.50408	shore
20	29327513	29327911	*	0.327303	0.611766	3.16609	CpG
1	145485174	145487173	*	0.328339	0.792726	7.31707	shore
9	62831241	62833240	*	0.329548	0.792726	-4.98007	shore
2	3180416	3181342	*	0.32971	0.611766	2.85007	CpG
Y	11105764	11107763	*	0.331779	0.792726	3.31027	shore
21	45633140	45634490	*	0.332325	0.611766	5.29412	CpG
9	62835346	62837345	*	0.333108	0.792726	-3.43407	shore
1	16512289	16514288	*	0.334086	0.792726	-5.706	shore
1	1029128	1032585	*	0.335547	0.792726	-9.27518	shore
X	1389534	1391607	*	0.34125	0.795804	-5.46737	shore
22	15553845	15554120	*	0.343259	0.614075	2.42544	CpG
16	23152	25151	*	0.343826	0.795804	-4.20843	shore
13	26219672	26221671	*	0.344229	0.795804	10.4701	shore
21	8419036	8421365	*	0.344453	0.795804	-1.40018	shore
16	74368742	74370741	*	0.344832	0.795804	3.92157	shore
20	63861496	63862896	*	0.345284	0.614075	3.84615	CpG
22	15782864	15784863	*	0.348502	0.797582	-3.53083	shore
2	73777722	73779721	*	0.348803	0.797582	3.50045	shore
22	10742443	10744442	*	0.353205	0.803961	1.849	shore
1	148680006	148682005	*	0.355966	0.806562	8.06766	shore
10	46557170	46559169	*	0.358019	0.806643	4.98885	shore
12	132731902	132733748	*	0.364187	0.62709	4.32644	CpG
17	19108831	19110830	*	0.365496	0.806643	4.52899	shore
7	144353022	144355021	*	0.36752	0.806643	-7.7381	shore
2	132010365	132012364	*	0.369199	0.806643	-5.96264	shore
8	1027625	1028351	*	0.369934	0.62709	-4.00106	CpG
6	30717727	30720846	*	0.369974	0.806643	-5.95238	shore
4	189307406	189309644	*	0.370531	0.62709	-5.1567	CpG
6	42982489	42984488	*	0.370699	0.806643	5.64935	shore
1	21425995	21427994	*	0.372087	0.806643	-6.83761	shore
12	22623054	22625053	*	0.372916	0.806643	4.75575	shore
4	168316398	168318397	*	0.372934	0.806643	8.76068	shore
3	195635709	195637708	*	0.37426	0.806643	-7.49035	shore
1	10660525	10662524	*	0.378063	0.806643	5.47504	shore
6	12007100	12009099	*	0.379472	0.806643	9.73684	shore
6	292840	294839	*	0.38046	0.806643	-9.03073	shore
9	66027769	66029768	*	0.383226	0.806643	8.32785	shore
16	690579	693470	*	0.384025	0.806643	-4.26864	shore
10	38943107	38945106	*	0.384413	0.806643	8.97436	shore
22	15554121	15556120	*	0.385431	0.806643	2.95625	shore
8	85656183	85658182	*	0.386917	0.806643	1.18185	shore
6	158642159	158644158	*	0.387865	0.806643	-5.00326	shore
16	1968791	1971737	*	0.389735	0.806643	3.84001	shore
1	16648551	16650550	*	0.391409	0.806643	-8.50575	shore
9	132671076	132673075	*	0.391602	0.806643	5.48128	shore
19	535919	536783	*	0.396479	0.638978	-4.81191	CpG
11	1200638	1202637	*	0.396613	0.812795	-5.46559	shore
1	16514534	16516533	*	0.398213	0.812795	7.37327	shore
10	97399057	97401056	*	0.401003	0.812795	-6.99248	shore
12	132085171	132087170	*	0.402082	0.812795	8.02621	shore
2	10016250	10018249	*	0.402741	0.812795	7.17949	shore
7	893189	893671	*	0.402992	0.638978	3.149	CpG
1	16724996	16725396	*	0.403486	0.638978	1.32325	CpG
15	63275097	63277096	*	0.406799	0.816741	5.82121	shore
20	3157649	3159648	*	0.407973	0.816741	-3.31768	shore
17	45133380	45135379	*	0.414831	0.819085	-6.51629	shore
20	3820900	3822899	*	0.415493	0.819085	-9.40171	shore
1	23168948	23170947	*	0.416765	0.819085	4.40401	shore
17	1641053	1643052	*	0.416768	0.819085	5.44258	shore
16	29080044	29082043	*	0.41736	0.819085	-3.86865	shore
1	168056270	168056484	*	0.420184	0.638978	2.87458	CpG
11	1823926	1825925	*	0.424338	0.829514	6.02837	shore
1	3874300	3875047	*	0.428473	0.638978	4.851	CpG
15	74022837	74023370	*	0.428676	0.638978	3.76471	CpG
3	52706411	52708410	*	0.429353	0.836039	6.40732	shore
16	49407062	49407390	*	0.42974	0.638978	4.50758	CpG
15	101752508	101764820	*	0.431244	0.638978	1.25465	CpG
14	102926060	102928059	*	0.432195	0.837362	7.77851	shore
2	231959367	231961366	*	0.433647	0.837362	9.09774	shore
16	846563	847148	*	0.433786	0.638978	1.05166	CpG
1	16613960	16615959	*	0.437389	0.837362	1.22938	shore
9	39791405	39792174	*	0.438452	0.638978	1.58341	CpG
21	8759284	8761283	*	0.440459	0.837362	-2.13816	shore
21	8238819	8240818	*	0.440723	0.837362	-1.31001	shore
10	46775279	46777278	*	0.440734	0.837362	3.05062	shore
22	11611588	11613587	*	0.44361	0.837362	-6.67044	shore
16	235397	237396	*	0.44451	0.837362	4.45151	shore
1	16722996	16724995	*	0.445151	0.837362	-5.24526	shore
8	85652355	85654354	*	0.4491	0.837842	0.901617	shore
17	31914840	31916839	*	0.449457	0.837842	-5.88235	shore
5	180314122	180316121	*	0.451126	0.837842	6.86071	shore
1	16642360	16644359	*	0.452129	0.837842	0.744847	shore
4	131743108	131743503	*	0.452442	0.650335	-2.70136	CpG
21	45923801	45925225	*	0.459507	0.651564	1.08913	CpG
19	54100677	54102676	*	0.460988	0.84872	8.57143	shore
9	62895640	62897639	*	0.462965	0.84872	-2.5449	shore
Y	11308239	11310238	*	0.463107	0.84872	-1.60477	shore
1	202145016	202147015	*	0.468922	0.85623	-6.41026	shore
9	62916046	62918045	*	0.473018	0.857519	-5.49983	shore
8	85772772	85774771	*	0.474526	0.857519	-0.791841	shore
19	39433584	39435583	*	0.476508	0.857519	-2.82371	shore
9	137492872	137494871	*	0.478333	0.857519	-5	shore
19	37283153	37283586	*	0.479875	0.671373	-1.25812	CpG
12	122498644	122500643	*	0.482654	0.857519	-4.9516	shore
18	110309	112308	*	0.483421	0.857519	-1.9517	shore
10	46541533	46543532	*	0.485586	0.857519	-3.50776	shore
14	19432718	19434717	*	0.487574	0.857519	4.54881	shore
16	89074718	89077435	*	0.487695	0.857519	-3.02907	shore
11	64301270	64304759	*	0.487947	0.857519	6.79537	shore
22	15571408	15573407	*	0.490691	0.857519	5.03876	shore
16	4474712	4476293	*	0.490728	0.857519	-3.1602	shore
2	91475061	91477060	*	0.491992	0.857519	-3.52727	shore
1	1645235	1647234	*	0.496521	0.862397	4.31866	shore
14	19267047	19267318	*	0.497031	0.681196	-1.30952	CpG
7	102348344	102348601	*	0.49988	0.681196	2.27091	CpG
22	11596866	11598865	*	0.502491	0.869737	2.75587	shore
7	73003449	73005448	*	0.507355	0.875117	2.58621	shore
21	10403476	10405475	*	0.510031	0.876699	1.27221	shore
1	204516704	204518703	*	0.51185	0.876803	3.88417	shore
7	158584636	158586635	*	0.515911	0.878386	-7.23684	shore
22	15775255	15777254	*	0.517705	0.878386	-5.52232	shore
1	38857143	38859142	*	0.520741	0.878386	-4.04656	shore
5	176060564	176061847	*	0.521192	0.690096	-1.02489	CpG
19	5905206	5907205	*	0.522956	0.878386	5.16878	shore
4	131748448	131750542	*	0.523935	0.878386	-2.52745	shore
22	12694076	12696075	*	0.5272	0.878386	2.49796	shore
7	102590880	102592879	*	0.52733	0.878386	-2.00496	shore
16	266618	268617	*	0.531618	0.878386	3.33645	shore
10	13474165	13474747	*	0.534134	0.690096	-5.45554	CpG
2	95400555	95402554	*	0.534452	0.878386	-3.02521	shore
21	10405739	10407738	*	0.536934	0.878386	2.42963	shore
15	23180382	23182381	*	0.53694	0.878386	-4.73861	shore
X	115726474	115726810	*	0.538849	0.878386	2.3738	shore
17	43231978	43233977	*	0.541226	0.878386	-0.703948	shore
20	58979004	58981003	*	0.542074	0.878386	-3.3462	shore
20	30374723	30376722	*	0.542226	0.878386	2.32879	shore
8	57212351	57212615	*	0.543094	0.690096	1.98412	CpG
22	46463718	46464332	*	0.544407	0.690096	3.86364	CpG
20	30813779	30814457	*	0.544563	0.690096	1.89774	CpG
7	1870761	1871620	*	0.545872	0.690096	1.37483	CpG
5	132864209	132866208	*	0.548033	0.878386	4.09619	shore
X	115727117	115727618	*	0.548761	0.878386	-2.8925	shore
2	177261545	177263544	*	0.548792	0.878386	3.7037	shore
1	156336382	156338381	*	0.55092	0.878386	6.32985	shore
7	96322325	96324324	*	0.551656	0.878386	4.84962	shore
2	219229976	219231975	*	0.5519	0.878386	4.28571	shore
17	60135833	60138934	*	0.552056	0.878386	-6.66667	shore
21	8234315	8236314	*	0.553303	0.878386	4.76923	shore
19	37717206	37719205	*	0.561471	0.888523	5.35714	shore
10	46106859	46108858	*	0.567018	0.894461	-5.17539	shore
13	114033440	114033683	*	0.571248	0.713579	4	CpG
1	28367530	28369529	*	0.574445	0.898496	2.54208	shore
2	91586758	91588757	*	0.575188	0.898496	-3.43786	shore
17	46191066	46193065	*	0.577001	0.898496	-0.328316	shore
22	15689214	15689648	*	0.578364	0.713969	3.73832	CpG
7	62277095	62279094	*	0.579783	0.898496	3.20513	shore
16	70114857	70116856	*	0.583565	0.898496	-3.73626	shore
21	32771831	32773830	*	0.583565	0.898496	3.73626	shore
20	29327912	29329911	*	0.586044	0.898496	1.69761	shore
9	65673696	65675695	*	0.586123	0.898496	2.89189	shore
1	16612961	16613959	*	0.591016	0.721104	-0.0795785	CpG
4	189938436	189940435	*	0.591889	0.898496	5.20765	shore
17	21839825	21841824	*	0.592078	0.898496	2.83582	shore
19	49157901	49159900	*	0.592725	0.898496	-4.16667	shore
10	49539284	49541283	*	0.596593	0.898496	3.16602	shore
10	119726620	119728619	*	0.598166	0.898496	-3.07018	shore
17	7308422	7310421	*	0.598166	0.898496	-3.07018	shore
18	46964867	46966866	*	0.601254	0.898496	1.34395	shore
20	1313685	1315684	*	0.602263	0.898496	-5.76441	shore
2	91479460	91481459	*	0.603245	0.898496	-3.90071	shore
1	1906519	1908518	*	0.603792	0.898496	-5.12821	shore
16	36099151	36101150	*	0.604542	0.898496	-1.4869	shore
3	184338884	184340883	*	0.605625	0.898496	-3.62369	shore
20	23035079	23036242	*	0.610904	0.735552	-1.82486	CpG
9	41071887	41073886	*	0.613809	0.900281	3.3034	shore
16	89305573	89307106	*	0.616878	0.735552	-2.7278	CpG
3	42881381	42883380	*	0.617942	0.900281	3.52941	shore
6	34755286	34757285	*	0.618568	0.900281	-3.01587	shore
17	81983508	81986736	*	0.621363	0.900281	-5.27027	shore
19	36282795	36284873	*	0.622628	0.900281	-4.63308	shore
20	30814458	30815798	*	0.628486	0.900281	2.61472	shore
1	1656612	1658611	*	0.628531	0.900281	-3.41615	shore
1	919594	923589	*	0.629578	0.900281	-4.38596	shore
17	46264660	46266659	*	0.630614	0.900281	1.73746	shore
10	71848904	71850903	*	0.632186	0.900281	3.43137	shore
22	15749416	15749757	*	0.632394	0.738235	3.22707	CpG
7	16399497	16399700	*	0.633199	0.738235	2.50134	CpG
21	9767874	9768255	*	0.638543	0.900281	2.04286	shore
16	84817742	84819741	*	0.638978	0.900281	5.45455	shore
Y	11322773	11324772	*	0.639293	0.900281	-1.3919	shore
6	44265711	44267710	*	0.639912	0.900281	-3.02632	shore
X	1363245	1365244	*	0.64137	0.900281	1.99314	shore
20	30922549	30924548	*	0.645298	0.900281	2.74443	shore
22	10739251	10741250	*	0.647909	0.900281	0.705558	shore
17	45582665	45584664	*	0.648369	0.900281	-0.640096	shore
11	75566988	75568987	*	0.648704	0.900281	4.51937	shore
19	37270508	37270914	*	0.650578	0.747991	1.29931	CpG
19	19190045	19192044	*	0.652166	0.900281	-3.92157	shore
17	46194209	46196208	*	0.652297	0.900281	-1.21965	shore
2	89768102	89770101	*	0.652957	0.900281	3.25683	shore
9	6004964	6006963	*	0.656326	0.900281	-4.158	shore
15	92807110	92809109	*	0.65716	0.900281	1.1815	shore
21	8468950	8470949	*	0.658135	0.900281	-3.09524	shore
19	36270127	36272220	*	0.65958	0.900281	0.387482	shore
20	29871726	29873725	*	0.659971	0.900281	1.2239	shore
8	28386767	28388766	*	0.660368	0.900281	-3.2571	shore
8	142670425	142672424	*	0.660368	0.900281	-3.2571	shore
19	36284874	36285327	*	0.661141	0.747991	-3.88889	CpG
12	132250822	132251172	*	0.662953	0.747991	1.68822	CpG
7	100694644	100696643	*	0.663591	0.900281	3.52744	shore
1	212286353	212288352	*	0.663879	0.900281	-2.91607	shore
9	68777877	68779876	*	0.665146	0.900281	2.73973	shore
21	10627725	10629724	*	0.666427	0.900281	1.62297	shore
21	8236633	8238341	*	0.670999	0.901128	2.77778	shore
17	42534015	42536014	*	0.672261	0.901128	4.38596	shore
7	361824	363823	*	0.672477	0.901128	-4.69043	shore
4	112232501	112234500	*	0.675234	0.901781	2.77778	shore
12	64405165	64407164	*	0.676582	0.901781	-1.76991	shore
X	49589410	49590023	*	0.686956	0.766827	-1.77992	CpG
17	46260561	46262560	*	0.687591	0.909079	0.807062	shore
7	16397497	16399496	*	0.689531	0.909079	2.47693	shore
20	28600359	28602358	*	0.690195	0.909079	-2.42605	shore
2	47780669	47782668	*	0.691819	0.909079	-3.43023	shore
5	3322530	3324529	*	0.692569	0.909079	1.244	shore
7	58088174	58090173	*	0.693	0.909079	3.7892	shore
21	9322995	9324994	*	0.695991	0.90968	-3.32336	shore
16	14975605	14977604	*	0.697108	0.90968	2.44409	shore
22	49884391	49886390	*	0.700691	0.910141	-2.30179	shore
20	30816650	30818649	*	0.701113	0.910141	1.17466	shore
22	15760676	15762675	*	0.705506	0.912299	0.977173	shore
17	31899585	31901584	*	0.706436	0.912299	-3.15315	shore
15	89648247	89649386	*	0.70924	0.783369	-2.27799	CpG
13	18626334	18628333	*	0.709566	0.913554	-2.69715	shore
2	74199297	74201296	*	0.711072	0.913554	-2.88462	shore
19	690928	692927	*	0.72012	0.920568	1.94368	shore
9	41266911	41268910	*	0.720226	0.920568	2.50639	shore
17	5189544	5191543	*	0.724387	0.923519	-2.32558	shore
9	136292928	136295890	*	0.728823	0.926804	2.57126	shore
19	38788727	38790726	*	0.73478	0.927335	1.50005	shore
4	49159440	49161439	*	0.735321	0.927335	1.24193	shore
10	46554321	46556320	*	0.736161	0.927335	-0.743464	shore
19	3971481	3973480	*	0.736682	0.927335	-3.53535	shore
21	8404621	8406620	*	0.739154	0.928103	-0.389987	shore
3	122512058	122514057	*	0.743692	0.929267	-2.7027	shore
3	100709826	100711825	*	0.745673	0.929267	-2.1483	shore
19	45039454	45041453	*	0.745673	0.929267	-2.1483	shore
1	2440407	2440634	*	0.746813	0.806463	-0.774527	CpG
4	7662292	7664291	*	0.751704	0.934447	-2.0202	shore
8	144600292	144603295	*	0.752455	0.806463	2.51293	CpG
15	84419372	84421371	*	0.758234	0.93662	-1.26232	shore
13	75633404	75635403	*	0.758338	0.93662	1.94805	shore
1	205750218	205752217	*	0.759089	0.93662	-1.80995	shore
20	29876589	29878808	*	0.765183	0.938612	-0.769198	shore
15	20358957	20360956	*	0.765744	0.938612	-1.41892	shore
22	15853039	15855038	*	0.768378	0.938612	-0.665868	shore
4	49524670	49526669	*	0.769308	0.938612	0.841635	shore
2	222653797	222655796	*	0.770119	0.938612	2.71003	shore
8	57207972	57208236	*	0.77097	0.806463	-0.713529	CpG
1	47230832	47232525	*	0.774459	0.806463	1.38391	CpG
17	26767038	26769037	*	0.778623	0.9441	0.639825	shore
8	1039167	1040699	*	0.783062	0.806463	-2.63158	CpG
19	36269673	36270126	*	0.783904	0.806463	0.327458	CpG
14	66013615	66013924	*	0.783949	0.806463	-1.46211	CpG
19	12092689	12094688	*	0.788947	0.9441	2.08494	shore
16	14972659	14974658	*	0.79091	0.9441	0.323253	shore
9	113061137	113062403	*	0.791795	0.9441	-0.714734	shore
15	20295606	20297605	*	0.796684	0.9441	-0.876064	shore
X	305162	307351	*	0.798871	0.9441	1.64799	shore
16	2221218	2223217	*	0.798992	0.9441	1.37195	shore
X	115843397	115889109	*	0.800518	0.815513	-2.00472	CpG
19	4196020	4198019	*	0.801099	0.9441	1.19843	shore
17	30477676	30479675	*	0.801509	0.9441	1.66667	shore
16	89579770	89581382	*	0.810201	0.817441	-0.623164	CpG
3	33275326	33277325	*	0.813182	0.9441	1.12878	shore
15	20292622	20294621	*	0.815402	0.9441	0.775574	shore
7	66044496	66046495	*	0.816395	0.9441	-0.777512	shore
3	183429003	183431002	*	0.816581	0.9441	-1.83599	shore
4	53779	55778	*	0.817389	0.9441	-0.543918	shore
4	779283	781282	*	0.818929	0.9441	1.14885	shore
12	131659159	131661158	*	0.819506	0.9441	1.67189	shore
18	51198056	51200055	*	0.822146	0.9441	1.72932	shore
16	74365648	74367647	*	0.823422	0.9441	-0.838509	shore
19	14527067	14529066	*	0.824069	0.9441	2.54372	shore
13	111973329	111976253	*	0.824366	0.9441	2.43902	shore
9	63857168	63859167	*	0.824446	0.9441	-1.02273	shore
13	112588343	112590342	*	0.827644	0.9441	-2.4948	shore
9	63782093	63784502	*	0.831778	0.9441	-0.961538	shore
Y	11304915	11306914	*	0.833952	0.9441	-1.32281	shore
1	16756916	16758915	*	0.834446	0.9441	1.97704	shore
21	8219029	8221343	*	0.836825	0.836262	-0.179422	CpG
19	50608263	50610262	*	0.839756	0.9441	2.04422	shore
6	89638846	89640845	*	0.84071	0.9441	-2.03008	shore
9	95317932	95319931	*	0.844741	0.9441	-0.974026	shore
9	136434497	136438386	*	0.845117	0.9441	-2.10084	shore
19	913716	917033	*	0.847864	0.9441	0.963455	shore
14	102084384	102086383	*	0.850871	0.9441	-1.50376	shore
6	519079	521338	*	0.852004	0.836616	-0.751174	CpG
2	96115667	96117187	*	0.853126	0.836616	1.21065	CpG
9	136630448	136632447	*	0.853702	0.9441	1.42241	shore
1	228621044	228621601	*	0.857426	0.9441	-0.421148	shore
10	13300224	13302234	*	0.858128	0.9441	0.606503	shore
13	113914119	113916118	*	0.858538	0.9441	-0.803584	shore
11	57568014	57570013	*	0.86352	0.9441	-1.3104	shore
21	8757033	8759032	*	0.865902	0.9441	0.333173	shore
13	114032859	114033439	*	0.868146	0.9441	0.601626	shore
18	79617996	79619995	*	0.871871	0.9441	0.500222	shore
2	94270833	94272832	*	0.872606	0.9441	-0.869565	shore
15	55994098	55996097	*	0.872747	0.9441	-1.71053	shore
14	19097382	19099647	*	0.873043	0.847682	0.344129	CpG
3	115781878	115783877	*	0.873182	0.9441	0.555556	shore
22	15822210	15824209	*	0.873982	0.9441	-0.581343	shore
10	42150965	42152964	*	0.877573	0.9441	0.766284	shore
9	62898005	62900004	*	0.878099	0.9441	-0.555034	shore
20	29325988	29326396	*	0.885225	0.847682	-0.344383	CpG
10	46539206	46541205	*	0.886008	0.9441	0.260875	shore
17	355684	356876	*	0.888646	0.847682	0.352614	CpG
16	70188788	70190787	*	0.891853	0.9441	0.757576	shore
17	7252808	7254807	*	0.892063	0.9441	-0.798149	shore
9	32548561	32550560	*	0.894386	0.9441	-1.0989	shore
9	136947840	136949839	*	0.895988	0.9441	1.10465	shore
16	88928035	88930034	*	0.89621	0.9441	-0.639386	shore
22	12599892	12601891	*	0.896513	0.9441	-0.42987	shore
9	39809825	39811824	*	0.902955	0.9441	-0.480141	shore
10	133259497	133261496	*	0.902961	0.9441	0.872093	shore
X	49339062	49341061	*	0.905598	0.9441	-0.427611	shore
2	3519847	3521846	*	0.907316	0.9441	0.595238	shore
19	36305113	36305566	*	0.911411	0.857499	0.399141	CpG
20	29874668	29876280	*	0.91211	0.9441	0.351936	shore
22	15777814	15779813	*	0.913382	0.9441	-0.335121	shore
1	161440076	161472713	*	0.915282	0.857499	0.0696936	CpG
7	149088329	149090328	*	0.915633	0.9441	-0.921053	shore
21	8466426	8468425	*	0.916784	0.9441	0.369798	shore
9	63818179	63820178	*	0.917279	0.9441	-0.209305	shore
12	112416653	112418652	*	0.91976	0.9441	0.747556	shore
1	13697986	13699985	*	0.923113	0.9441	0.420168	shore
17	42560069	42562068	*	0.925923	0.9441	0.833333	shore
4	51304	53303	*	0.928292	0.9441	-0.374188	shore
9	64021501	64023500	*	0.929447	0.9441	-0.410101	shore
2	131093790	131095789	*	0.932963	0.9441	0.924609	shore
X	49329496	49331495	*	0.932964	0.9441	-0.229337	shore
3	75666965	75668964	*	0.933097	0.9441	-0.364129	shore
17	82318331	82319957	*	0.935725	0.867184	-0.359477	CpG
14	19267319	19269318	*	0.937541	0.9441	0.312704	shore
9	39807460	39809459	*	0.937846	0.9441	-0.385109	shore
19	39892182	39894181	*	0.93892	0.9441	-0.259171	shore
8	143714138	143716137	*	0.939418	0.9441	-0.3663	shore
1	230865885	230867884	*	0.939829	0.9441	-0.277778	shore
11	1295372	1297371	*	0.941644	0.9441	-0.625	shore
10	132690916	132692064	*	0.948815	0.867184	-0.128265	CpG
13	57147741	57149740	*	0.951118	0.9441	0.0891797	shore
14	19130686	19132685	*	0.952272	0.9441	0.511673	shore
16	857439	859737	*	0.954077	0.867184	0.0955302	CpG
17	56958784	56960783	*	0.955259	0.9441	-0.384014	shore
19	11529083	11531082	*	0.955882	0.9441	-0.497866	shore
1	152212974	152214973	*	0.956346	0.9441	0.392157	shore
16	29218963	29220554	*	0.957967	0.9441	0.215239	shore
8	85733791	85735790	*	0.959903	0.9441	-0.0716462	shore
9	41237751	41239750	*	0.964212	0.9441	0.14985	shore
22	11827783	11829782	*	0.966349	0.9441	-0.314465	shore
19	36303052	36305112	*	0.966892	0.9441	-0.262295	shore
7	32957980	32959979	*	0.968777	0.9441	-0.301659	shore
10	102053745	102055744	*	0.969045	0.9441	0.269906	shore
22	10959033	10961032	*	0.969145	0.9441	-0.150376	shore
12	46265271	46267270	*	0.969714	0.9441	0.42735	shore
4	182808192	182810191	*	0.969915	0.9441	-0.231481	shore
2	113584722	113586721	*	0.971548	0.9441	0.116032	shore
19	12841468	12843467	*	0.972088	0.9441	-0.395517	shore
9	65675986	65677985	*	0.972483	0.9441	0.186393	shore
22	12691669	12693668	*	0.976224	0.9441	-0.0498815	shore
6	17598151	17600150	*	0.977517	0.9441	0.15015	shore
22	39530298	39532297	*	0.978043	0.9441	-0.303951	shore
19	36275169	36277269	*	0.97859	0.9441	-0.064215	shore
21	10625369	10627368	*	0.979688	0.9441	-0.0416873	shore
22	11605253	11607252	*	0.980025	0.9441	-0.091121	shore
22	10699962	10701961	*	0.982498	0.9441	0.0904568	shore
2	238058393	238060392	*	0.985574	0.9441	0.105263	shore
17	43250020	43252019	*	0.992068	0.9441	0.00118061	shore
15	20166341	20168340	*	0.992303	0.9441	0.087822	shore
19	47231550	47233549	*	0.995537	0.9441	-0.0625391	shore
22	15760286	15760675	*	0.99814	0.867184	-0.00955779	CpG
19	52525643	52527642	*	1	0.9441	0	shore
1	16644360	16644997	*	1	0.867184	0	CpG
16	74984498	74985347	*	1	0.867184	0	CpG
16	84116307	84117505	*	1	0.867184	0	CpG
17	19063633	19063883	*	1	0.867184	0	CpG
17	64919064	64919919	*	1	0.867184	0	CpG
2	113757040	113759039	*	1	0.9441	0	shore
3	50614845	50616844	*	1	0.9441	0	shore
3	170868147	170870146	*	1	0.9441	0	shore
4	151099959	151101958	*	1	0.9441	0	shore
7	105010672	105012671	*	1	0.9441	0	shore
9	35162413	35164412	*	1	0.9441	0	shore
9	83708249	83710248	*	1	0.9441	0	shore
10	17199305	17201304	*	1	0.9441	0	shore
10	27504836	27506835	*	1	0.9441	0	shore
12	62464603	62466602	*	1	0.9441	0	shore
12	92142934	92144933	*	1	0.9441	0	shore
16	21757305	21759304	*	1	0.9441	0	shore
17	43168955	43170954	*	1	0.9441	0	shore
20	35147478	35149477	*	1	0.9441	0	shore

## Sheet: Table S4
Chromosome	Start	End	Strand	pvalue	qvalue	meth.diff
21	8393607	8397606	+	5.22194e-36	1.05894e-32	8.66865
21	8206473	8210472	+	8.15622e-17	5.51325e-14	5.86159
21	8206844	8210843	+	8.15622e-17	5.51325e-14	5.86159
1	630414	634413	-	2.82134e-10	7.15164e-08	-3.19695
1	630757	634756	+	2.82134e-10	7.15164e-08	-3.19695
1	631130	635129	-	2.82134e-10	7.15164e-08	-3.19695
1	631535	635534	+	2.82134e-10	7.15164e-08	-3.19695
1	631696	635695	+	2.82134e-10	7.15164e-08	-3.19695
21	8985370	8989369	+	6.52416e-10	1.47002e-07	4.0261
21	8984999	8988998	+	3.82931e-09	7.76534e-07	3.86761
21	8210572	8214571	+	1.80478e-08	3.32715e-06	2.96588
21	8209307	8213306	-	1.49116e-07	2.5199e-05	2.92897
19	890816	894815	-	4.83408e-06	0.000515941	13.9145
19	891159	895158	-	4.83408e-06	0.000515941	13.9145
19	891194	895193	-	4.83408e-06	0.000515941	13.9145
19	891201	895200	-	4.83408e-06	0.000515941	13.9145
19	891217	895216	-	4.83408e-06	0.000515941	13.9145
19	891219	895218	-	4.83408e-06	0.000515941	13.9145
19	891484	895483	+	4.83408e-06	0.000515941	13.9145
1	629074	633073	+	6.89617e-06	0.000635661	-3.32822
1	629151	633150	-	6.89617e-06	0.000635661	-3.32822
1	629205	633204	-	6.89617e-06	0.000635661	-3.32822
9	62800439	62804438	-	1.00272e-05	0.000884083	4.12823
16	2680475	2684474	+	2.05194e-05	0.00148609	-13.9583
16	2680528	2684527	+	2.05194e-05	0.00148609	-13.9583
16	2680533	2684532	+	2.05194e-05	0.00148609	-13.9583
16	2680540	2684539	+	2.05194e-05	0.00148609	-13.9583
16	2681106	2685105	+	2.05194e-05	0.00148609	-13.9583
9	65691386	65695385	+	6.1081e-05	0.00412881	-12.5069
9	65691393	65695392	+	6.1081e-05	0.00412881	-12.5069
5	118280575	118284574	+	6.408e-05	0.0041918	9.61576
17	74415705	74419704	-	0.000115002	0.0072878	6.5522
9	62800076	62804075	+	0.000315927	0.0183499	3.18427
X	154884318	154888317	-	0.000325759	0.0183499	16.2319
X	154884349	154888348	+	0.000325759	0.0183499	16.2319
X	154885459	154889458	-	0.000325759	0.0183499	16.2319
3	195718882	195722881	+	0.000462211	0.0228611	15.1636
3	195718884	195722883	+	0.000462211	0.0228611	15.1636
3	195718951	195722950	+	0.000462211	0.0228611	15.1636
3	195718975	195722974	+	0.000462211	0.0228611	15.1636
3	195718995	195722994	+	0.000462211	0.0228611	15.1636
9	62799461	62803460	+	0.000485349	0.0228889	2.94916
9	62799465	62803464	+	0.000485349	0.0228889	2.94916
18	47021928	47025927	-	0.000674318	0.0310779	9.815
X	9402954	9406953	+	0.00180903	0.0780527	7.01549
X	9404025	9408024	+	0.00180903	0.0780527	7.01549
X	9404952	9408951	+	0.00180903	0.0780527	7.01549
X	49587496	49591495	+	0.00259458	0.107377	-2.78327
X	49587529	49591528	+	0.00259458	0.107377	-2.78327
X	9405861	9409860	+	0.00309415	0.125491	5.77512
10	122978040	122982039	+	0.00360816	0.135498	11.5406
10	122978478	122982477	+	0.00360816	0.135498	11.5406
10	122978480	122982479	+	0.00360816	0.135498	11.5406
10	122978531	122982530	+	0.00360816	0.135498	11.5406
15	20350361	20354360	+	0.00368201	0.135757	8.73505
16	74358860	74362859	-	0.00374944	0.135775	-5.72291
7	62273679	62277678	-	0.00427024	0.151921	23.7198
3	195675755	195679754	+	0.00481149	0.165374	8.19672
3	195675784	195679783	+	0.00481149	0.165374	8.19672
1	16611488	16615487	-	0.00498992	0.165884	-2.32359
1	16611535	16615534	-	0.00498992	0.165884	-2.32359
12	6601143	6605142	-	0.00534763	0.174908	-14.047
3	198165739	198169738	+	0.00544437	0.175246	7.46276
1	16611563	16615562	-	0.00582033	0.18442	-2.2833
2	113586550	113590549	+	0.00644261	0.1997	20.2956
16	21504136	21508135	-	0.00664558	0.1997	10.0109
17	8171588	8175587	-	0.00748431	0.1997	-13.0435
17	8174317	8178316	-	0.00748431	0.1997	-13.0435
17	8174374	8178373	-	0.00748431	0.1997	-13.0435
17	8174375	8178374	-	0.00748431	0.1997	-13.0435
17	8174377	8178376	-	0.00748431	0.1997	-13.0435
17	8174388	8178387	-	0.00748431	0.1997	-13.0435
17	8174389	8178388	-	0.00748431	0.1997	-13.0435
17	8174393	8178392	-	0.00748431	0.1997	-13.0435
17	8174400	8178399	-	0.00748431	0.1997	-13.0435
17	8174812	8178811	+	0.00748431	0.1997	-13.0435
4	9265619	9269618	+	0.00899657	0.236933	7.07375
10	125888679	125892678	-	0.0095954	0.248933	8.34985
3	75668157	75672156	-	0.00969772	0.248933	2.28064
6	136276104	136280103	-	0.0103387	0.251171	-23.5729
6	136277867	136281866	-	0.0103387	0.251171	-23.5729
5	21482012	21486011	-	0.0110395	0.251171	1.96653
19	58181063	58185062	+	0.0116428	0.251171	11.6279
19	58181072	58185071	+	0.0116428	0.251171	11.6279
19	58181087	58185086	+	0.0116428	0.251171	11.6279
19	58181109	58185108	+	0.0116428	0.251171	11.6279
19	58181310	58185309	+	0.0116428	0.251171	11.6279
19	58181394	58185393	+	0.0116428	0.251171	11.6279
19	58181400	58185399	+	0.0116428	0.251171	11.6279
19	58181427	58185426	+	0.0116428	0.251171	11.6279
19	58181454	58185453	+	0.0116428	0.251171	11.6279
19	58181494	58185493	+	0.0116428	0.251171	11.6279
19	58181921	58185920	+	0.0116428	0.251171	11.6279
19	58184947	58188946	+	0.0116428	0.251171	11.6279
15	40062387	40066386	+	0.0118986	0.253987	-9.43912
1	121395906	121399905	-	0.0122814	0.256754	-14.1658
1	121396807	121400806	-	0.0122814	0.256754	-14.1658
3	75666931	75670930	+	0.0143916	0.297798	2.11555
19	18879680	18883679	+	0.0147642	0.299398	15.9731
19	18882234	18886233	-	0.0147642	0.299398	15.9731
8	141353366	141357365	-	0.0155514	0.31224	-9.97394
11	67871368	67875367	-	0.0160996	0.312798	22.9133
3	195988259	195992258	-	0.0165047	0.312798	5.23373
3	195988276	195992275	-	0.0165047	0.312798	5.23373
3	195988280	195992279	-	0.0165047	0.312798	5.23373
3	195988306	195992305	-	0.0165047	0.312798	5.23373
3	195988319	195992318	-	0.0165047	0.312798	5.23373
1	16762481	16766480	-	0.0183255	0.3379	-4.06089
9	88532033	88536032	+	0.0186623	0.3379	22.7395
9	88533101	88537100	+	0.0186623	0.3379	22.7395
9	88533105	88537104	+	0.0186623	0.3379	22.7395
9	88533186	88537185	+	0.0186623	0.3379	22.7395
16	70129933	70133932	+	0.019174	0.344091	-5.83702
16	14943885	14947884	+	0.0202563	0.347836	12.1698
11	68748266	68752265	-	0.0204383	0.347836	-6.73555
11	68748612	68752611	-	0.0204383	0.347836	-6.73555
11	68749461	68753460	-	0.0204383	0.347836	-6.73555
11	68749468	68753467	-	0.0204383	0.347836	-6.73555
11	68749565	68753564	-	0.0204383	0.347836	-6.73555
14	19483336	19487335	+	0.0205833	0.347836	12.5571
16	28800743	28804742	+	0.021654	0.352788	11.3395
1	632376	636375	+	0.0218331	0.352788	-1.0708
7	135660496	135664495	+	0.0219202	0.352788	9.60784
7	135660514	135664513	+	0.0219202	0.352788	9.60784
7	135660521	135664520	+	0.0219202	0.352788	9.60784
7	135660564	135664563	+	0.0219202	0.352788	9.60784
22	38792133	38796132	-	0.0228005	0.35295	-14.9189
22	38792144	38796143	-	0.0228005	0.35295	-14.9189
22	38792149	38796148	-	0.0228005	0.35295	-14.9189
22	38792174	38796173	-	0.0228005	0.35295	-14.9189
22	38792199	38796198	-	0.0228005	0.35295	-14.9189
8	143551207	143555206	+	0.0254781	0.385309	11.2179
8	143551707	143555706	+	0.0254781	0.385309	11.2179
7	102614757	102618756	-	0.025651	0.385309	4.68197
7	102614758	102618757	-	0.025651	0.385309	4.68197
19	51579368	51583367	+	0.0258481	0.385416	18.6235
2	91578336	91582335	+	0.0264158	0.389239	3.98582
8	85656515	85660514	-	0.027133	0.389239	1.55421
9	40990426	40994425	+	0.0271648	0.389239	-3.86798
21	10638339	10642338	-	0.0272876	0.389239	4.43548
11	1889896	1893895	-	0.0284285	0.389239	-23.5897
7	108567257	108571256	-	0.0297934	0.389239	15.6348
7	108567454	108571453	-	0.0297934	0.389239	15.6348
7	108567568	108571567	+	0.0297934	0.389239	15.6348
7	108567598	108571597	-	0.0297934	0.389239	15.6348
7	108567646	108571645	-	0.0297934	0.389239	15.6348
7	108567667	108571666	-	0.0297934	0.389239	15.6348
7	108567670	108571669	-	0.0297934	0.389239	15.6348
7	108567689	108571688	-	0.0297934	0.389239	15.6348
7	108567724	108571723	-	0.0297934	0.389239	15.6348
7	108567751	108571750	-	0.0297934	0.389239	15.6348
7	108567867	108571866	+	0.0297934	0.389239	15.6348
14	103338404	103342403	+	0.0297937	0.389239	20.0292
14	103338970	103342969	+	0.0297937	0.389239	20.0292
22	16421943	16425942	+	0.0299917	0.389239	-10.2566
9	34327506	34331505	+	0.030131	0.389239	12.7073
9	63817574	63821573	+	0.0301354	0.389239	-1.87244
9	62836303	62840302	-	0.0303956	0.390116	-5.57264
16	74884236	74888235	-	0.031355	0.399898	-12.3288
17	77378123	77382122	+	0.0319271	0.40429	-13.2895
9	41271998	41275997	-	0.0322974	0.40429	20.5128
9	41274280	41278279	+	0.0322974	0.40429	20.5128
9	62842818	62846817	+	0.0328595	0.408803	-3.1135
12	94406098	94410097	-	0.0351658	0.410316	-12.561
12	94406105	94410104	-	0.0351658	0.410316	-12.561
13	18329933	18333932	+	0.0353865	0.410316	7.52079
16	14899499	14903498	+	0.0354211	0.410316	-5.71423
16	14899508	14903507	+	0.0354211	0.410316	-5.71423
7	102614693	102618692	-	0.0354531	0.410316	4.88436
1	16870258	16874257	+	0.0355603	0.410316	11.668
1	16870284	16874283	+	0.0355603	0.410316	11.668
1	16871039	16875038	+	0.0355603	0.410316	11.668
1	16871708	16875707	+	0.0355603	0.410316	11.668
17	116579	120578	-	0.035775	0.410316	2.93998
19	15932411	15936410	-	0.0360162	0.410316	-5.21798
19	15932836	15936835	-	0.0360162	0.410316	-5.21798
19	15932867	15936866	-	0.0360162	0.410316	-5.21798
19	15932868	15936867	-	0.0360162	0.410316	-5.21798
Y	11105264	11109263	-	0.0362981	0.411216	4.72269
17	46501946	46505945	+	0.0402785	0.451563	-6.82916
16	74884470	74888469	-	0.0403049	0.451563	-8.57143
14	19490281	19494280	+	0.0416183	0.461648	17.9589
15	28414449	28418448	+	0.0418359	0.461648	14.026
7	144257723	144261722	-	0.041888	0.461648	-6.52039
21	9911117	9915116	+	0.0447068	0.483836	-3.66703
17	36540244	36544243	-	0.0470077	0.483836	8.10811
17	36541436	36545435	-	0.0470077	0.483836	8.10811
17	36542888	36546887	+	0.0470077	0.483836	8.10811
17	36542912	36546911	+	0.0470077	0.483836	8.10811
17	36542919	36546918	+	0.0470077	0.483836	8.10811
17	36542932	36546931	+	0.0470077	0.483836	8.10811
17	36543504	36547503	+	0.0470077	0.483836	8.10811
19	49848735	49852734	+	0.0493888	0.483836	-11.3717
19	49848754	49852753	+	0.0493888	0.483836	-11.3717
19	49848828	49852827	+	0.0493888	0.483836	-11.3717
19	49848837	49852836	+	0.0493888	0.483836	-11.3717
19	49848989	49852988	+	0.0493888	0.483836	-11.3717
19	49848999	49852998	+	0.0493888	0.483836	-11.3717
19	49849020	49853019	+	0.0493888	0.483836	-11.3717
19	49849058	49853057	-	0.0493888	0.483836	-11.3717
19	49849159	49853158	+	0.0493888	0.483836	-11.3717
19	49849191	49853190	+	0.0493888	0.483836	-11.3717
19	49849225	49853224	+	0.0493888	0.483836	-11.3717
19	49849387	49853386	+	0.0493888	0.483836	-11.3717
19	49849403	49853402	+	0.0493888	0.483836	-11.3717
19	49849677	49853676	-	0.0493888	0.483836	-11.3717
19	49849953	49853952	+	0.0493888	0.483836	-11.3717
9	113058508	113062507	-	0.0504912	0.492258	1.88401
1	266817	270816	-	0.0514899	0.498691	11.3426
2	95942695	95946694	-	0.0518889	0.498691	14.4194
2	95943122	95947121	-	0.0518889	0.498691	14.4194
14	106261627	106265626	-	0.0533724	0.508132	6.42324
14	106262716	106266715	-	0.0533724	0.508132	6.42324
7	152400780	152404779	+	0.0537599	0.50943	-3.32381
10	125894437	125898436	-	0.0547145	0.51256	12.9533
10	125894539	125898538	+	0.0547145	0.51256	12.9533
2	91587494	91591493	+	0.0548485	0.51256	-5.98006
21	9025330	9029329	-	0.0572831	0.525892	-6.19658
X	135887087	135891086	-	0.0578314	0.525892	-5.96921
X	135887205	135891204	+	0.0578314	0.525892	-5.96921
3	195965521	195969520	-	0.0585421	0.525892	4.62895
3	195965896	195969895	-	0.0585421	0.525892	4.62895
10	46595918	46599917	+	0.0593633	0.525892	19.5591
10	46596065	46600064	-	0.0593633	0.525892	19.5591
10	46596146	46600145	-	0.0593633	0.525892	19.5591
2	89638636	89642635	-	0.0598422	0.525892	6.44138
16	14918336	14922335	+	0.0599247	0.525892	-10.0142
16	14920802	14924801	+	0.0599247	0.525892	-10.0142
19	19029031	19033030	-	0.0603025	0.525892	14.4275
16	15008398	15012397	-	0.0611725	0.525892	-4.23479
3	17698007	17702006	-	0.0614665	0.525892	11.4512
3	17698015	17702014	-	0.0614665	0.525892	11.4512
3	17698021	17702020	-	0.0614665	0.525892	11.4512
X	9406818	9410817	+	0.0616692	0.525892	-3.97561
21	9911361	9915360	+	0.0624718	0.525892	-3.57391
2	168230221	168234220	-	0.063092	0.525892	10.4396
17	36108150	36112149	+	0.0640278	0.525892	-11.9231
17	46222903	46226902	-	0.0644774	0.525892	-11.1667
17	46223356	46227355	-	0.0644774	0.525892	-11.1667
17	46223362	46227361	-	0.0644774	0.525892	-11.1667
17	46223368	46227367	-	0.0644774	0.525892	-11.1667
17	46223372	46227371	-	0.0644774	0.525892	-11.1667
17	46223374	46227373	-	0.0644774	0.525892	-11.1667
17	46223377	46227376	-	0.0644774	0.525892	-11.1667
17	46223390	46227389	-	0.0644774	0.525892	-11.1667
9	95001917	95005916	+	0.0657095	0.525892	-11.2573
20	1464823	1468822	-	0.0673778	0.525892	17.9487
20	1464825	1468824	-	0.0673778	0.525892	17.9487
20	1464829	1468828	-	0.0673778	0.525892	17.9487
20	1464830	1468829	-	0.0673778	0.525892	17.9487
20	1464833	1468832	-	0.0673778	0.525892	17.9487
20	1464836	1468835	-	0.0673778	0.525892	17.9487
20	1464850	1468849	-	0.0673778	0.525892	17.9487
20	1464906	1468905	-	0.0673778	0.525892	17.9487
20	1464919	1468918	-	0.0673778	0.525892	17.9487
20	1465693	1469692	-	0.0673778	0.525892	17.9487
9	10134	14133	+	0.0675769	0.525892	-5.97268
3	11580392	11584391	-	0.0705226	0.525892	-11.1862
17	42743016	42747015	-	0.0706391	0.525892	10.9192
17	42743031	42747030	-	0.0706391	0.525892	10.9192
17	42743032	42747031	-	0.0706391	0.525892	10.9192
17	42743036	42747035	-	0.0706391	0.525892	10.9192
17	42743038	42747037	-	0.0706391	0.525892	10.9192
17	42743041	42747040	-	0.0706391	0.525892	10.9192
17	42743043	42747042	-	0.0706391	0.525892	10.9192
17	42743050	42747049	-	0.0706391	0.525892	10.9192
1	84504300	84508299	+	0.0712981	0.525892	12.769
1	84504382	84508381	+	0.0712981	0.525892	12.769
1	84504397	84508396	+	0.0712981	0.525892	12.769
1	84504566	84508565	-	0.0712981	0.525892	12.769
16	3076691	3080690	-	0.0723425	0.525892	-17.1154
9	40990249	40994248	+	0.0747501	0.525892	-3.41309
9	40990261	40994260	+	0.0747501	0.525892	-3.41309
9	40990317	40994316	+	0.0747501	0.525892	-3.41309
15	62360332	62364331	-	0.0759345	0.525892	-9.59952
16	14973089	14977088	+	0.0766888	0.525892	4.37297
16	14973103	14977102	+	0.0766888	0.525892	4.37297
16	14973105	14977104	+	0.0766888	0.525892	4.37297
16	14973123	14977122	+	0.0766888	0.525892	4.37297
16	14973129	14977128	+	0.0766888	0.525892	4.37297
16	14973152	14977151	+	0.0766888	0.525892	4.37297
9	63378012	63382011	-	0.0769389	0.525892	-17.1648
19	8776862	8780861	-	0.0770941	0.525892	3.71451
13	21375875	21379874	-	0.0781011	0.525892	-9.17277
2	111492812	111496811	-	0.079412	0.525892	-5.12821
2	111492958	111496957	-	0.079412	0.525892	-5.12821
2	111492989	111496988	-	0.079412	0.525892	-5.12821
2	111493021	111497020	-	0.079412	0.525892	-5.12821
2	111493026	111497025	-	0.079412	0.525892	-5.12821
2	111493034	111497033	-	0.079412	0.525892	-5.12821
2	111493035	111497034	-	0.079412	0.525892	-5.12821
2	111493047	111497046	-	0.079412	0.525892	-5.12821
2	111493049	111497048	-	0.079412	0.525892	-5.12821
2	111493052	111497051	-	0.079412	0.525892	-5.12821
2	111493055	111497054	-	0.079412	0.525892	-5.12821
2	111493068	111497067	-	0.079412	0.525892	-5.12821
2	111493087	111497086	-	0.079412	0.525892	-5.12821
2	111493101	111497100	-	0.079412	0.525892	-5.12821
2	111493121	111497120	-	0.079412	0.525892	-5.12821
12	110448269	110452268	-	0.0801721	0.525892	-9.82815
12	110448286	110452285	-	0.0801721	0.525892	-9.82815
12	110448312	110452311	-	0.0801721	0.525892	-9.82815
12	110448408	110452407	-	0.0801721	0.525892	-9.82815
12	110448423	110452422	-	0.0801721	0.525892	-9.82815
12	132733124	132737123	-	0.0811418	0.525892	10.7787
7	102614730	102618729	-	0.081336	0.525892	3.76776
7	102614739	102618738	-	0.081336	0.525892	3.76776
7	102614747	102618746	-	0.081336	0.525892	3.76776
X	9407748	9411747	+	0.0848272	0.525892	-3.17232
5	17516367	17520366	+	0.0850944	0.525892	-2.21367
17	8433852	8437851	+	0.0871152	0.525892	15.7353
17	8433861	8437860	+	0.0871152	0.525892	15.7353
17	8433894	8437893	+	0.0871152	0.525892	15.7353
17	8433900	8437899	+	0.0871152	0.525892	15.7353
17	8433908	8437907	+	0.0871152	0.525892	15.7353
17	8433914	8437913	+	0.0871152	0.525892	15.7353
17	8433922	8437921	+	0.0871152	0.525892	15.7353
17	8433927	8437926	+	0.0871152	0.525892	15.7353
17	8434034	8438033	+	0.0871152	0.525892	15.7353
17	8434094	8438093	+	0.0871152	0.525892	15.7353
17	8434651	8438650	+	0.0871152	0.525892	15.7353
2	95119800	95123799	-	0.0879936	0.525892	2.8969
2	95119814	95123813	-	0.0879936	0.525892	2.8969
2	95120001	95124000	-	0.0879936	0.525892	2.8969
16	681587	685586	-	0.0883178	0.525892	5.36037
16	681601	685600	-	0.0883178	0.525892	5.36037
16	682102	686101	-	0.0883178	0.525892	5.36037
16	682156	686155	-	0.0883178	0.525892	5.36037
16	682304	686303	-	0.0883178	0.525892	5.36037
16	682315	686314	-	0.0883178	0.525892	5.36037
16	682321	686320	-	0.0883178	0.525892	5.36037
16	682332	686331	-	0.0883178	0.525892	5.36037
16	682335	686334	-	0.0883178	0.525892	5.36037
16	682337	686336	-	0.0883178	0.525892	5.36037
16	682345	686344	-	0.0883178	0.525892	5.36037
16	682347	686346	-	0.0883178	0.525892	5.36037
16	682364	686363	-	0.0883178	0.525892	5.36037
16	682440	686439	-	0.0883178	0.525892	5.36037
16	682529	686528	-	0.0883178	0.525892	5.36037
16	684930	688929	-	0.0883178	0.525892	5.36037
17	79821452	79825451	+	0.0890762	0.525892	9.7654
Y	11105597	11109596	-	0.0891526	0.525892	5.18982
17	64895661	64899660	-	0.0894775	0.525892	6.38889
17	46221677	46225676	-	0.0897289	0.525892	-7.53872
17	46221686	46225685	-	0.0897289	0.525892	-7.53872
17	46222694	46226693	-	0.0897289	0.525892	-7.53872
7	144249604	144253603	-	0.0903003	0.527715	-7.61441
19	55767141	55771140	+	0.091171	0.531273	-15.0467
9	62862958	62866957	-	0.0925711	0.537886	-3.66911
21	8247505	8251504	+	0.0930377	0.539052	10.1244
7	144237606	144241605	-	0.0940498	0.543364	9.43575
3	136203916	136207915	-	0.0953288	0.549188	17.2014
12	131660596	131664595	+	0.0979081	0.562235	-16.2602
22	16403330	16407329	+	0.100069	0.562235	10.8856
8	73006864	73010863	+	0.100169	0.562235	-18.8417
8	73006877	73010876	+	0.100169	0.562235	-18.8417
8	73006908	73010907	+	0.100169	0.562235	-18.8417
19	92062	96061	+	0.101205	0.562235	-2.29355
7	142350819	142354818	+	0.101844	0.562235	-6.75625
22	15782959	15786958	+	0.103848	0.562235	2.82414
22	15782963	15786962	+	0.103848	0.562235	2.82414
22	15782968	15786967	+	0.103848	0.562235	2.82414
22	15782992	15786991	+	0.103848	0.562235	2.82414
1	16757292	16761291	-	0.104774	0.562235	-7.31838
17	48046051	48050050	-	0.105609	0.562235	4.47114
17	48046074	48050073	-	0.105609	0.562235	4.47114
17	48046329	48050328	+	0.105609	0.562235	4.47114
17	48046359	48050358	+	0.105609	0.562235	4.47114
17	48046363	48050362	+	0.105609	0.562235	4.47114
17	48046370	48050369	+	0.105609	0.562235	4.47114
17	48046478	48050477	+	0.105609	0.562235	4.47114
3	195633188	195637187	+	0.107588	0.562235	13.9752
2	190532329	190536328	-	0.107685	0.562235	12.6181
2	190532350	190536349	-	0.107685	0.562235	12.6181
2	190532358	190536357	-	0.107685	0.562235	12.6181
2	190532679	190536678	-	0.107685	0.562235	12.6181
2	190532723	190536722	-	0.107685	0.562235	12.6181
2	190532855	190536854	+	0.107685	0.562235	12.6181
19	42215670	42219669	-	0.109391	0.562235	4.76863
19	42215682	42219681	-	0.109391	0.562235	4.76863
19	42215683	42219682	-	0.109391	0.562235	4.76863
19	42215702	42219701	-	0.109391	0.562235	4.76863
19	42215707	42219706	-	0.109391	0.562235	4.76863
19	42215709	42219708	-	0.109391	0.562235	4.76863
19	42215713	42219712	-	0.109391	0.562235	4.76863
19	42215717	42219716	-	0.109391	0.562235	4.76863
19	42215725	42219724	-	0.109391	0.562235	4.76863
19	42215743	42219742	-	0.109391	0.562235	4.76863
19	42215758	42219757	-	0.109391	0.562235	4.76863
19	42218124	42222123	-	0.109391	0.562235	4.76863
19	42218141	42222140	-	0.109391	0.562235	4.76863
19	42218271	42222270	+	0.109391	0.562235	4.76863
19	42218377	42222376	+	0.109391	0.562235	4.76863
1	51615092	51619091	+	0.109793	0.562235	17.77
1	51615109	51619108	+	0.109793	0.562235	17.77
1	51615114	51619113	+	0.109793	0.562235	17.77
16	2007748	2011747	-	0.112398	0.568401	-14.6916
16	2007765	2011764	-	0.112398	0.568401	-14.6916
16	2007796	2011795	-	0.112398	0.568401	-14.6916
16	2007824	2011823	-	0.112398	0.568401	-14.6916
16	2007926	2011925	+	0.112398	0.568401	-14.6916
11	118591988	118595987	+	0.113643	0.573268	17.5
4	189879515	189883514	+	0.117455	0.589808	-2.10882
7	56989888	56993887	+	0.117504	0.589808	15.0987
Y	56853244	56857243	+	0.118425	0.590275	1.45715
8	85661498	85665497	-	0.118891	0.590275	-2.8685
19	46075095	46079094	-	0.118921	0.590275	11.6717
19	46075119	46079118	-	0.118921	0.590275	11.6717
8	85661040	85665039	-	0.119052	0.590275	-2.1538
X	9411816	9415815	+	0.120756	0.596974	3.21761
19	10761099	10765098	+	0.120992	0.596974	-6.63957
16	14973080	14977079	+	0.121547	0.598254	3.63055
17	46213172	46217171	-	0.121876	0.598422	2.27461
14	24370815	24374814	+	0.122971	0.600889	-5.85465
14	24372123	24376122	+	0.122971	0.600889	-5.85465
22	30555587	30559586	-	0.124054	0.604635	7.52381
22	36326953	36330952	-	0.124334	0.604635	-11.2782
16	34160959	34164958	+	0.126543	0.613908	11.2967
6	73325524	73329523	+	0.128777	0.623254	17.2894
1	62479475	62483474	-	0.129703	0.62327	8.96359
1	62479498	62483497	-	0.129703	0.62327	8.96359
1	62481039	62485038	-	0.129703	0.62327	8.96359
X	9410772	9414771	+	0.130202	0.624188	2.53106
9	27740	31739	-	0.13423	0.640023	10.666
9	28144	32143	+	0.13423	0.640023	10.666
12	64402350	64406349	+	0.135192	0.640023	-8.21596
17	43069067	43073066	-	0.135396	0.640023	12.6964
21	10519553	10523552	+	0.135847	0.640023	7.27273
21	10519572	10523571	+	0.135847	0.640023	7.27273
21	10519575	10523574	+	0.135847	0.640023	7.27273
16	14973012	14977011	+	0.13603	0.640023	3.03283
5	34187515	34191514	-	0.136715	0.64176	0.536842
16	14973031	14977030	+	0.138009	0.646336	3.14727
12	66645350	66649349	-	0.139073	0.649821	6.25
4	49506807	49510806	-	0.140046	0.652863	-2.83918
15	101964052	101968051	+	0.141886	0.656908	-2.95331
15	101964067	101968066	+	0.141886	0.656908	-2.95331
15	101964075	101968074	+	0.141886	0.656908	-2.95331
19	7663717	7667716	+	0.14549	0.67206	-15.7895
7	144254245	144258244	-	0.14629	0.674222	12.2889
5	181469963	181473962	+	0.147058	0.676221	2.50083
1	155186352	155190351	-	0.147674	0.67752	-3.41205
16	27464328	27468327	-	0.148225	0.678199	-5.4454
1	228632990	228636989	-	0.150564	0.678199	3.47177
1	228635215	228639214	-	0.150564	0.678199	3.47177
16	29971641	29975640	+	0.150587	0.678199	-14.8485
16	29972182	29976181	+	0.150587	0.678199	-14.8485
16	29972281	29976280	+	0.150587	0.678199	-14.8485
14	19102100	19106099	+	0.150593	0.678199	2.31903
9	62841919	62845918	+	0.15063	0.678199	-1.99258
17	1461163	1465162	-	0.150832	0.678199	12.2661
2	91576478	91580477	+	0.1521	0.682386	2.67485
11	66641750	66645749	+	0.152763	0.683847	-7.68025
1	16641110	16645109	-	0.155499	0.694564	1.77108
20	63863228	63867227	+	0.160921	0.711659	8.4991
20	63863243	63867242	+	0.160921	0.711659	8.4991
20	63863290	63867289	+	0.160921	0.711659	8.4991
20	63863294	63867293	+	0.160921	0.711659	8.4991
1	1656973	1660972	-	0.161432	0.711659	-6.61826
1	1657013	1661012	-	0.161432	0.711659	-6.61826
X	49339192	49343191	+	0.162677	0.715591	-3.13324
2	242173181	242177180	+	0.163465	0.717499	-6.21781
5	17583759	17587758	-	0.165857	0.72486	5.19467
5	17585524	17589523	-	0.165857	0.72486	5.19467
1	16654879	16658878	+	0.166625	0.726652	-2.44086
16	81075079	81079078	-	0.170728	0.732973	-8.01066
16	81075214	81079213	-	0.170728	0.732973	-8.01066
16	81075245	81079244	-	0.170728	0.732973	-8.01066
16	81075268	81079267	-	0.170728	0.732973	-8.01066
16	81075319	81079318	+	0.170728	0.732973	-8.01066
9	65679574	65683573	+	0.171199	0.732973	-4.82999
9	65679615	65683614	+	0.171199	0.732973	-4.82999
1	16602935	16606934	-	0.171488	0.732973	1.69556
6	289630	293629	+	0.175788	0.732973	-8.05886
6	290097	294096	+	0.175788	0.732973	-8.05886
6	290274	294273	+	0.175788	0.732973	-8.05886
6	290275	294274	+	0.175788	0.732973	-8.05886
6	290384	294383	+	0.175788	0.732973	-8.05886
6	290462	294461	+	0.175788	0.732973	-8.05886
6	290477	294476	+	0.175788	0.732973	-8.05886
6	290479	294478	+	0.175788	0.732973	-8.05886
6	290520	294519	+	0.175788	0.732973	-8.05886
6	290540	294539	+	0.175788	0.732973	-8.05886
17	76238290	76242289	-	0.176026	0.732973	13.396
17	76238302	76242301	-	0.176026	0.732973	13.396
17	76238309	76242308	-	0.176026	0.732973	13.396
17	76238374	76242373	-	0.176026	0.732973	13.396
6	63614362	63618361	-	0.176866	0.734645	-6.23886
1	1657325	1661324	+	0.177165	0.734645	-8.4507
11	65883573	65887572	-	0.178601	0.734645	10.9283
11	65883581	65887580	-	0.178601	0.734645	10.9283
11	65883630	65887629	-	0.178601	0.734645	10.9283
11	65883711	65887710	-	0.178601	0.734645	10.9283
1	13224107	13228106	-	0.181174	0.739737	13.5863
9	62867301	62871300	-	0.182204	0.739737	-2.31419
11	72010927	72014926	-	0.188885	0.739737	8.51351
11	72011313	72015312	-	0.188885	0.739737	8.51351
11	72012037	72016036	-	0.188885	0.739737	8.51351
11	72012291	72016290	+	0.188885	0.739737	8.51351
8	12578287	12582286	+	0.192657	0.739737	1.74673
1	248437145	248441144	+	0.193074	0.739737	-7.84884
8	81719242	81723241	-	0.193156	0.739737	8.33333
8	81719245	81723244	-	0.193156	0.739737	8.33333
8	81719264	81723263	-	0.193156	0.739737	8.33333
8	81719283	81723282	-	0.193156	0.739737	8.33333
8	81719284	81723283	-	0.193156	0.739737	8.33333
8	81719288	81723287	-	0.193156	0.739737	8.33333
8	81719289	81723288	-	0.193156	0.739737	8.33333
8	81719290	81723289	-	0.193156	0.739737	8.33333
8	81719291	81723290	-	0.193156	0.739737	8.33333
8	81719296	81723295	-	0.193156	0.739737	8.33333
8	81719301	81723300	-	0.193156	0.739737	8.33333
20	29078390	29082389	+	0.199422	0.739737	1.91317
1	110207988	110211987	-	0.20157	0.739737	-9.53216
1	110209343	110213342	+	0.20157	0.739737	-9.53216
3	107796591	107800590	+	0.201874	0.739737	-9.14286
5	17592395	17596394	-	0.202356	0.739737	-0.904258
1	161207239	161211238	+	0.203404	0.739737	-13.3333
1	161207483	161211482	+	0.203404	0.739737	-13.3333
1	161207865	161211864	+	0.203404	0.739737	-13.3333
1	161208675	161212674	+	0.203404	0.739737	-13.3333
1	161210351	161214350	+	0.203404	0.739737	-13.3333
14	24092053	24096052	+	0.203946	0.739737	6.04396
14	24092138	24096137	+	0.203946	0.739737	6.04396
14	24092150	24096149	+	0.203946	0.739737	6.04396
14	24092159	24096158	+	0.203946	0.739737	6.04396
14	24092194	24096193	+	0.203946	0.739737	6.04396
14	24092281	24096280	+	0.203946	0.739737	6.04396
14	24092301	24096300	+	0.203946	0.739737	6.04396
14	24092311	24096310	+	0.203946	0.739737	6.04396
14	24092313	24096312	+	0.203946	0.739737	6.04396
14	24092350	24096349	+	0.203946	0.739737	6.04396
14	24092357	24096356	+	0.203946	0.739737	6.04396
14	24092377	24096376	+	0.203946	0.739737	6.04396
14	24093131	24097130	-	0.203946	0.739737	6.04396
1	3609278	3613277	-	0.205293	0.739737	-14.5174
1	3609496	3613495	-	0.205293	0.739737	-14.5174
1	16655233	16659232	-	0.207531	0.739737	-2.19862
1	228209784	228213783	+	0.207673	0.739737	-4.19908
1	228211647	228215646	-	0.207673	0.739737	-4.19908
1	228211661	228215660	-	0.207673	0.739737	-4.19908
1	228211665	228215664	-	0.207673	0.739737	-4.19908
17	63803508	63807507	+	0.208756	0.739737	6.24585
11	93739477	93743476	-	0.209168	0.739737	-6.67159
11	93739480	93743479	-	0.209168	0.739737	-6.67159
11	93739481	93743480	-	0.209168	0.739737	-6.67159
11	93739494	93743493	-	0.209168	0.739737	-6.67159
11	93739495	93743494	-	0.209168	0.739737	-6.67159
11	93739496	93743495	-	0.209168	0.739737	-6.67159
11	93739591	93743590	+	0.209168	0.739737	-6.67159
11	93739594	93743593	+	0.209168	0.739737	-6.67159
11	93739596	93743595	+	0.209168	0.739737	-6.67159
11	93739642	93743641	+	0.209168	0.739737	-6.67159
11	93739657	93743656	+	0.209168	0.739737	-6.67159
11	93739659	93743658	+	0.209168	0.739737	-6.67159
11	93739664	93743663	+	0.209168	0.739737	-6.67159
11	93739669	93743668	+	0.209168	0.739737	-6.67159
11	93739670	93743669	+	0.209168	0.739737	-6.67159
11	93739683	93743682	+	0.209168	0.739737	-6.67159
11	93739686	93743685	+	0.209168	0.739737	-6.67159
11	93739688	93743687	+	0.209168	0.739737	-6.67159
11	93739946	93743945	-	0.209168	0.739737	-6.67159
15	50422380	50426379	+	0.210076	0.739737	7.05882
15	50422382	50426381	+	0.210076	0.739737	7.05882
15	50422387	50426386	+	0.210076	0.739737	7.05882
15	50422399	50426398	+	0.210076	0.739737	7.05882
15	50422405	50426404	+	0.210076	0.739737	7.05882
15	50422415	50426414	+	0.210076	0.739737	7.05882
15	50422427	50426426	+	0.210076	0.739737	7.05882
15	50422448	50426447	+	0.210076	0.739737	7.05882
15	50422494	50426493	+	0.210076	0.739737	7.05882
19	50374457	50378456	+	0.210846	0.739737	-8.08233
19	50374458	50378457	+	0.210846	0.739737	-8.08233
19	50374459	50378458	+	0.210846	0.739737	-8.08233
19	50374469	50378468	+	0.210846	0.739737	-8.08233
19	50374473	50378472	+	0.210846	0.739737	-8.08233
19	50375245	50379244	+	0.210846	0.739737	-8.08233
19	50375434	50379433	+	0.210846	0.739737	-8.08233
9	62860008	62864007	-	0.211501	0.740393	2.61447
12	116366764	116370763	+	0.21477	0.740393	4.98132
M	3512	7511	+	0.216463	0.740393	0.154226
M	3656	7655	-	0.216463	0.740393	0.154226
M	3730	7729	-	0.216463	0.740393	0.154226
M	3827	7826	-	0.216463	0.740393	0.154226
M	3892	7891	-	0.216463	0.740393	0.154226
M	3904	7903	+	0.216463	0.740393	0.154226
16	90090073	90094072	-	0.218253	0.740393	-7.137
16	90091154	90095153	+	0.218253	0.740393	-7.137
16	90092023	90096022	+	0.218253	0.740393	-7.137
14	88822624	88826623	+	0.220195	0.740393	-4.99026
14	88822651	88826650	+	0.220195	0.740393	-4.99026
14	88822656	88826655	+	0.220195	0.740393	-4.99026
14	88822660	88826659	+	0.220195	0.740393	-4.99026
14	88822662	88826661	+	0.220195	0.740393	-4.99026
14	88822672	88826671	+	0.220195	0.740393	-4.99026
14	88822685	88826684	+	0.220195	0.740393	-4.99026
14	88822739	88826738	+	0.220195	0.740393	-4.99026
7	102604178	102608177	-	0.220789	0.740393	2.95332
22	12600466	12604465	+	0.221699	0.740393	-5.25794
6	52662366	52666365	+	0.222139	0.740393	-7.86138
6	52662430	52666429	+	0.222139	0.740393	-7.86138
6	52662431	52666430	+	0.222139	0.740393	-7.86138
1	156051651	156055650	-	0.222946	0.740393	-2.85714
1	156051795	156055794	-	0.222946	0.740393	-2.85714
1	156052752	156056751	+	0.222946	0.740393	-2.85714
1	156052792	156056791	+	0.222946	0.740393	-2.85714
1	156052821	156056820	+	0.222946	0.740393	-2.85714
1	156052850	156056849	+	0.222946	0.740393	-2.85714
1	156053085	156057084	+	0.222946	0.740393	-2.85714
1	156053496	156057495	+	0.222946	0.740393	-2.85714
17	7249287	7253286	-	0.223447	0.740393	-9.22715
17	7249331	7253330	-	0.223447	0.740393	-9.22715
17	81509849	81513848	-	0.225814	0.741411	-2.32558
9	66150967	66154966	-	0.227097	0.741411	6.6592
9	66151095	66155094	-	0.227097	0.741411	6.6592
9	66151119	66155118	-	0.227097	0.741411	6.6592
9	66151136	66155135	-	0.227097	0.741411	6.6592
X	2750048	2754047	+	0.230271	0.741411	11.7647
X	2750052	2754051	+	0.230271	0.741411	11.7647
X	2750296	2754295	+	0.230271	0.741411	11.7647
3	195703661	195707660	+	0.232976	0.741411	-11.2248
3	195704138	195708137	+	0.232976	0.741411	-11.2248
17	19110637	19114636	-	0.233816	0.741411	-0.251256
3	195994738	195998737	+	0.233865	0.741411	-8.06223
19	10699430	10703429	+	0.234105	0.741411	6.20339
19	10699451	10703450	+	0.234105	0.741411	6.20339
19	10699454	10703453	+	0.234105	0.741411	6.20339
19	10699466	10703465	+	0.234105	0.741411	6.20339
19	10699471	10703470	+	0.234105	0.741411	6.20339
19	55171094	55175093	-	0.234379	0.741411	4.25768
21	9900628	9904627	-	0.2357	0.741411	2.80917
8	122669291	122673290	+	0.237066	0.741411	8.02326
16	14973200	14977199	+	0.237649	0.741411	3.22612
1	15437	19436	-	0.237728	0.741411	-8.25982
22	38119041	38123040	-	0.237755	0.741411	5.89431
17	21690523	21694522	+	0.240185	0.741411	8.51436
22	15551839	15555838	-	0.240261	0.741411	2.85428
10	42279820	42283819	-	0.240287	0.741411	3.05913
11	47214913	47218912	+	0.241618	0.741411	7.90032
3	195679566	195683565	+	0.243342	0.741411	4.39916
3	195679603	195683602	+	0.243342	0.741411	4.39916
3	195679616	195683615	+	0.243342	0.741411	4.39916
3	195679869	195683868	+	0.243342	0.741411	4.39916
3	195679988	195683987	+	0.243342	0.741411	4.39916
3	195680371	195684370	+	0.243342	0.741411	4.39916
3	195681460	195685459	+	0.243342	0.741411	4.39916
3	195681750	195685749	+	0.243342	0.741411	4.39916
3	195681754	195685753	+	0.243342	0.741411	4.39916
3	195681773	195685772	+	0.243342	0.741411	4.39916
3	195681777	195685776	+	0.243342	0.741411	4.39916
3	195681833	195685832	+	0.243342	0.741411	4.39916
M	6295	10294	+	0.2434	0.741411	0.12987
M	6366	10365	+	0.2434	0.741411	0.12987
M	6527	10526	+	0.2434	0.741411	0.12987
M	5515	9514	-	0.243945	0.741411	0.116009
M	5518	9517	+	0.243945	0.741411	0.116009
M	5586	9585	+	0.243945	0.741411	0.116009
6	52663274	52667273	+	0.245805	0.741411	-2.5641
16	14913557	14917556	-	0.247318	0.741411	-5.9768
2	161279902	161283901	+	0.247525	0.741411	1.99558
1	151763709	151767708	+	0.24768	0.741411	-10.2975
1	151764655	151768654	+	0.24768	0.741411	-10.2975
1	151764690	151768689	+	0.24768	0.741411	-10.2975
1	151764722	151768721	+	0.24768	0.741411	-10.2975
1	151765001	151769000	-	0.24768	0.741411	-10.2975
1	151765194	151769193	+	0.24768	0.741411	-10.2975
1	151765248	151769247	+	0.24768	0.741411	-10.2975
14	19299704	19303703	+	0.25272	0.741411	8.68177
8	12189814	12193813	-	0.254074	0.741411	5.84392
8	12189845	12193844	-	0.254074	0.741411	5.84392
8	12191683	12195682	-	0.254074	0.741411	5.84392
8	12192051	12196050	-	0.254074	0.741411	5.84392
8	12192066	12196065	-	0.254074	0.741411	5.84392
8	12192068	12196067	-	0.254074	0.741411	5.84392
8	12192071	12196070	-	0.254074	0.741411	5.84392
8	12192074	12196073	-	0.254074	0.741411	5.84392
8	12192083	12196082	-	0.254074	0.741411	5.84392
8	12192090	12196089	-	0.254074	0.741411	5.84392
8	12192099	12196098	-	0.254074	0.741411	5.84392
8	12192106	12196105	-	0.254074	0.741411	5.84392
8	12192109	12196108	-	0.254074	0.741411	5.84392
8	12192121	12196120	-	0.254074	0.741411	5.84392
8	12192128	12196127	-	0.254074	0.741411	5.84392
8	12192134	12196133	-	0.254074	0.741411	5.84392
8	12192467	12196466	+	0.254074	0.741411	5.84392
15	67518950	67522949	-	0.256821	0.741411	-5.93985
15	67519063	67523062	-	0.256821	0.741411	-5.93985
15	67519068	67523067	+	0.256821	0.741411	-5.93985
15	67519637	67523636	-	0.256821	0.741411	-5.93985
15	67519685	67523684	+	0.256821	0.741411	-5.93985
15	67519695	67523694	+	0.256821	0.741411	-5.93985
15	67519785	67523784	+	0.256821	0.741411	-5.93985
15	67519845	67523844	-	0.256821	0.741411	-5.93985
12	57162428	57166427	+	0.257945	0.741411	-12.2909
19	17170813	17174812	+	0.26098	0.741411	-8.80952
19	17170924	17174923	+	0.26098	0.741411	-8.80952
1	228485061	228489060	+	0.261534	0.741411	-5.01622
1	228485121	228489120	-	0.261534	0.741411	-5.01622
1	228485489	228489488	+	0.261534	0.741411	-5.01622
20	30375372	30379371	+	0.262789	0.741411	3.60173
15	20658760	20662759	+	0.263115	0.741411	-2.23306
5	34188056	34192055	+	0.263821	0.741411	0.398311
2	60458457	60462456	-	0.264179	0.741411	-4.18876
14	18942199	18946198	+	0.264975	0.741411	-1.44928
9	137047614	137051613	-	0.265328	0.741411	-3.0789
1	145231001	145235000	+	0.265836	0.741411	12.3385
19	2781271	2785270	-	0.268872	0.741411	-4.21161
19	2781283	2785282	-	0.268872	0.741411	-4.21161
19	2781372	2785371	-	0.268872	0.741411	-4.21161
19	2783460	2787459	+	0.268872	0.741411	-4.21161
19	2783514	2787513	+	0.268872	0.741411	-4.21161
19	2783548	2787547	+	0.268872	0.741411	-4.21161
19	2783567	2787566	+	0.268872	0.741411	-4.21161
Y	11312921	11316920	+	0.268994	0.741411	3.37307
19	27791032	27795031	-	0.270475	0.741411	-6.93196
19	27791372	27795371	-	0.270475	0.741411	-6.93196
19	27791379	27795378	-	0.270475	0.741411	-6.93196
19	27791395	27795394	-	0.270475	0.741411	-6.93196
19	27791463	27795462	+	0.270475	0.741411	-6.93196
19	27791483	27795482	+	0.270475	0.741411	-6.93196
19	27791488	27795487	+	0.270475	0.741411	-6.93196
19	27791494	27795493	+	0.270475	0.741411	-6.93196
19	27791495	27795494	+	0.270475	0.741411	-6.93196
19	27791503	27795502	+	0.270475	0.741411	-6.93196
19	27791523	27795522	+	0.270475	0.741411	-6.93196
2	113575382	113579381	+	0.270604	0.741411	1.55634
17	81023504	81027503	-	0.271447	0.741411	-7.33455
20	5110754	5114753	-	0.274178	0.741411	9.47712
20	5110791	5114790	-	0.274178	0.741411	9.47712
20	5110905	5114904	-	0.274178	0.741411	9.47712
20	5110970	5114969	-	0.274178	0.741411	9.47712
20	5111043	5115042	-	0.274178	0.741411	9.47712
20	5111050	5115049	-	0.274178	0.741411	9.47712
20	5111051	5115050	-	0.274178	0.741411	9.47712
20	5111088	5115087	-	0.274178	0.741411	9.47712
20	5111104	5115103	-	0.274178	0.741411	9.47712
20	5112084	5116083	-	0.274178	0.741411	9.47712
4	113353717	113357716	+	0.275471	0.741411	-6.17284
17	16784489	16788488	+	0.276592	0.741411	-12.1622
17	16784704	16788703	+	0.276592	0.741411	-12.1622
17	16784990	16788989	+	0.276592	0.741411	-12.1622
17	16785759	16789758	+	0.276592	0.741411	-12.1622
17	16786057	16790056	+	0.276592	0.741411	-12.1622
17	16786142	16790141	-	0.276592	0.741411	-12.1622
17	16786879	16790878	+	0.276592	0.741411	-12.1622
17	16787235	16791234	-	0.276592	0.741411	-12.1622
2	3375471	3379470	-	0.277133	0.741411	6.73401
2	3375782	3379781	-	0.277133	0.741411	6.73401
2	3375789	3379788	-	0.277133	0.741411	6.73401
2	3375791	3379790	-	0.277133	0.741411	6.73401
2	3375794	3379793	-	0.277133	0.741411	6.73401
2	3375801	3379800	-	0.277133	0.741411	6.73401
2	3375818	3379817	-	0.277133	0.741411	6.73401
2	3375831	3379830	-	0.277133	0.741411	6.73401
2	3375883	3379882	-	0.277133	0.741411	6.73401
2	3377675	3381674	+	0.277133	0.741411	6.73401
2	3377686	3381685	+	0.277133	0.741411	6.73401
2	3377720	3381719	+	0.277133	0.741411	6.73401
7	75123657	75127656	+	0.27968	0.747173	-8.18182
10	46548745	46552744	-	0.280024	0.747173	-2.56335
4	49244601	49248600	+	0.280539	0.747564	-11.1628
5	17519801	17523800	+	0.286091	0.756759	-1.93589
21	9905916	9909915	+	0.286973	0.756759	-1.8362
14	28316141	28320140	+	0.28878	0.756759	-6.38298
7	102570471	102574470	-	0.289214	0.756759	-0.564972
7	102570522	102574521	-	0.289214	0.756759	-0.564972
7	102570540	102574539	-	0.289214	0.756759	-0.564972
7	102570554	102574553	-	0.289214	0.756759	-0.564972
7	102570556	102574555	-	0.289214	0.756759	-0.564972
7	102570561	102574560	-	0.289214	0.756759	-0.564972
7	102570568	102574567	-	0.289214	0.756759	-0.564972
7	102570581	102574580	-	0.289214	0.756759	-0.564972
7	102570584	102574583	-	0.289214	0.756759	-0.564972
7	102570650	102574649	-	0.289214	0.756759	-0.564972
7	102570654	102574653	-	0.289214	0.756759	-0.564972
21	10452134	10456133	+	0.29118	0.76092	-1.02458
19	51106371	51110370	-	0.292711	0.763937	5.71429
2	108655894	108659893	+	0.294704	0.765928	-5.70299
4	49546856	49550855	-	0.298499	0.765928	3.58333
4	49547436	49551435	-	0.298499	0.765928	3.58333
9	62836824	62840823	+	0.298528	0.765928	-2.13136
20	44382672	44386671	-	0.300169	0.765928	-10.4928
17	43243865	43247864	-	0.301627	0.765928	-0.510191
9	6755641	6759640	+	0.30194	0.765928	10.5594
9	6755654	6759653	+	0.30194	0.765928	10.5594
9	6755656	6759655	+	0.30194	0.765928	10.5594
9	6756103	6760102	+	0.30194	0.765928	10.5594
9	6756143	6760142	+	0.30194	0.765928	10.5594
7	156638281	156642280	+	0.301971	0.765928	-8.3926
7	156638564	156642563	-	0.301971	0.765928	-8.3926
7	156638582	156642581	-	0.301971	0.765928	-8.3926
7	156638593	156642592	-	0.301971	0.765928	-8.3926
7	156638655	156642654	-	0.301971	0.765928	-8.3926
7	156638674	156642673	+	0.301971	0.765928	-8.3926
7	156638747	156642746	+	0.301971	0.765928	-8.3926
7	156638749	156642748	+	0.301971	0.765928	-8.3926
7	156638771	156642770	+	0.301971	0.765928	-8.3926
7	156638784	156642783	+	0.301971	0.765928	-8.3926
7	156638879	156642878	+	0.301971	0.765928	-8.3926
22	15630052	15634051	-	0.30309	0.765928	-1.50042
2	113581097	113585096	-	0.303387	0.765928	-3.3024
17	59962713	59966712	-	0.305182	0.765928	7.94872
17	59962720	59966719	-	0.305182	0.765928	7.94872
17	59962735	59966734	-	0.305182	0.765928	7.94872
17	59962738	59966737	-	0.305182	0.765928	7.94872
17	59962762	59966761	-	0.305182	0.765928	7.94872
17	59962832	59966831	+	0.305182	0.765928	7.94872
17	59963096	59967095	+	0.305182	0.765928	7.94872
13	18176466	18180465	-	0.306594	0.766977	-1.90767
21	9363226	9367225	-	0.307222	0.766977	8.34052
10	42147550	42151549	-	0.307779	0.766977	-1.53846
15	42455514	42459513	-	0.309855	0.766977	9.55128
15	42455533	42459532	-	0.309855	0.766977	9.55128
15	42455557	42459556	-	0.309855	0.766977	9.55128
17	64903803	64907802	-	0.310468	0.766977	-2.93504
17	64904019	64908018	-	0.310468	0.766977	-2.93504
17	64916786	64920785	-	0.31141	0.766977	1.80385
12	2874942	2878941	-	0.31203	0.766977	8.3177
12	2874987	2878986	-	0.31203	0.766977	8.3177
12	2875041	2879040	-	0.31203	0.766977	8.3177
12	2875156	2879155	-	0.31203	0.766977	8.3177
12	2875199	2879198	+	0.31203	0.766977	8.3177
12	2875208	2879207	+	0.31203	0.766977	8.3177
12	2875215	2879214	+	0.31203	0.766977	8.3177
12	2875223	2879222	+	0.31203	0.766977	8.3177
17	21676086	21680085	+	0.313955	0.770774	10.9756
16	22535585	22539584	-	0.314594	0.77082	-4.68234
8	12569131	12573130	-	0.314734	0.77082	-1.68416
17	64896609	64900608	-	0.319844	0.777545	2.97101
17	64897102	64901101	-	0.319844	0.777545	2.97101
7	2401560	2405559	+	0.32307	0.777545	10.2641
7	2401588	2405587	+	0.32307	0.777545	10.2641
7	2402099	2406098	+	0.32307	0.777545	10.2641
16	14988161	14992160	-	0.323822	0.777545	2.82258
19	32343594	32347593	+	0.324688	0.777545	-3.60596
19	32343625	32347624	+	0.324688	0.777545	-3.60596
19	32343672	32347671	+	0.324688	0.777545	-3.60596
19	32343719	32347718	+	0.324688	0.777545	-3.60596
19	12732658	12736657	-	0.326456	0.777545	5.45906
19	12732667	12736666	-	0.326456	0.777545	5.45906
19	12732672	12736671	-	0.326456	0.777545	5.45906
19	12732776	12736775	-	0.326456	0.777545	5.45906
19	12735139	12739138	+	0.326456	0.777545	5.45906
19	12735258	12739257	+	0.326456	0.777545	5.45906
19	12735492	12739491	+	0.326456	0.777545	5.45906
19	12735497	12739496	+	0.326456	0.777545	5.45906
19	12735555	12739554	+	0.326456	0.777545	5.45906
15	20656900	20660899	+	0.326497	0.777545	-1.99742
21	9996034	10000033	-	0.327381	0.777545	4.47552
4	47957	51956	-	0.327402	0.777545	2.45082
4	48125	52124	-	0.327402	0.777545	2.45082
Y	11105888	11109887	-	0.327809	0.777545	-4.25943
12	68807002	68811001	+	0.328599	0.777545	6.6886
12	68807017	68811016	+	0.328599	0.777545	6.6886
12	68807024	68811023	+	0.328599	0.777545	6.6886
12	68807212	68811211	+	0.328599	0.777545	6.6886
12	68807227	68811226	+	0.328599	0.777545	6.6886
3	196745325	196749324	-	0.33014	0.780281	4.57875
19	21567238	21571237	-	0.331996	0.780603	10.7711
1	143498513	143502512	-	0.332707	0.780603	-4.95058
2	97210727	97214726	+	0.334875	0.780603	-2.79402
19	48108562	48112561	-	0.338347	0.780603	-5.23655
19	48108564	48112563	-	0.338347	0.780603	-5.23655
19	48108747	48112746	-	0.338347	0.780603	-5.23655
19	48108768	48112767	-	0.338347	0.780603	-5.23655
19	48108783	48112782	-	0.338347	0.780603	-5.23655
19	48108813	48112812	-	0.338347	0.780603	-5.23655
19	48108814	48112813	-	0.338347	0.780603	-5.23655
19	48108818	48112817	-	0.338347	0.780603	-5.23655
17	43228263	43232262	-	0.339893	0.780603	-3.11943
17	64897766	64901765	+	0.340314	0.780603	-4.57143
13	26219692	26223691	-	0.344229	0.780603	10.4701
13	26219704	26223703	-	0.344229	0.780603	10.4701
13	26219811	26223810	-	0.344229	0.780603	10.4701
13	26219843	26223842	-	0.344229	0.780603	10.4701
13	26220090	26224089	-	0.344229	0.780603	10.4701
13	26220191	26224190	+	0.344229	0.780603	10.4701
13	26220262	26224261	-	0.344229	0.780603	10.4701
13	26220494	26224493	-	0.344229	0.780603	10.4701
2	234886527	234890526	-	0.344832	0.780603	3.8761
2	234886777	234890776	-	0.344832	0.780603	3.8761
2	234886803	234890802	-	0.344832	0.780603	3.8761
20	63859498	63863497	+	0.345284	0.780603	3.84615
17	64917469	64921468	-	0.345946	0.780603	1.60431
17	64917481	64921480	-	0.345946	0.780603	1.60431
21	5241834	5245833	-	0.346265	0.780603	-1.35624
16	15014391	15018390	-	0.348281	0.780603	1.78545
2	73777583	73781582	-	0.348803	0.780603	3.50045
2	73777879	73781878	-	0.348803	0.780603	3.50045
2	73777969	73781968	-	0.348803	0.780603	3.50045
2	73778122	73782121	-	0.348803	0.780603	3.50045
2	73778158	73782157	-	0.348803	0.780603	3.50045
3	195706131	195710130	+	0.349908	0.780603	-4.87013
3	195706134	195710133	+	0.349908	0.780603	-4.87013
3	195706147	195710146	+	0.349908	0.780603	-4.87013
3	195706154	195710153	+	0.349908	0.780603	-4.87013
3	195706155	195710154	+	0.349908	0.780603	-4.87013
3	195706158	195710157	+	0.349908	0.780603	-4.87013
3	195706162	195710161	+	0.349908	0.780603	-4.87013
3	195706178	195710177	+	0.349908	0.780603	-4.87013
3	195706180	195710179	+	0.349908	0.780603	-4.87013
3	195706183	195710182	+	0.349908	0.780603	-4.87013
3	195706185	195710184	+	0.349908	0.780603	-4.87013
3	195706206	195710205	+	0.349908	0.780603	-4.87013
3	195706242	195710241	+	0.349908	0.780603	-4.87013
3	195706250	195710249	+	0.349908	0.780603	-4.87013
3	195706286	195710285	+	0.349908	0.780603	-4.87013
3	195706288	195710287	+	0.349908	0.780603	-4.87013
3	195706480	195710479	+	0.349908	0.780603	-4.87013
1	185959	189958	-	0.352069	0.784561	4.92063
1	148677743	148681742	-	0.355966	0.791505	8.06766
1	148677752	148681751	-	0.355966	0.791505	8.06766
8	7450366	7454365	-	0.358791	0.796912	-8.33333
9	42382805	42386804	+	0.360428	0.799391	3.26958
3	196898039	196902038	+	0.360695	0.799391	-5.20251
12	132730101	132734100	-	0.364187	0.799424	4.32644
12	132730211	132734210	-	0.364187	0.799424	4.32644
7	144353139	144357138	-	0.36752	0.799424	-7.7381
7	144353152	144357151	-	0.36752	0.799424	-7.7381
7	144353220	144357219	-	0.36752	0.799424	-7.7381
7	144353288	144357287	+	0.36752	0.799424	-7.7381
3	155674040	155678039	-	0.369765	0.799424	-8.85886
3	155674417	155678416	-	0.369765	0.799424	-8.85886
6	30715076	30719075	-	0.369974	0.799424	-5.95238
6	30715122	30719121	-	0.369974	0.799424	-5.95238
6	30715176	30719175	-	0.369974	0.799424	-5.95238
6	30715448	30719447	-	0.369974	0.799424	-5.95238
6	30715890	30719889	-	0.369974	0.799424	-5.95238
6	30718201	30722200	+	0.369974	0.799424	-5.95238
6	42982499	42986498	+	0.370699	0.799424	5.64935
6	42982553	42986552	+	0.370699	0.799424	5.64935
6	42982554	42986553	+	0.370699	0.799424	5.64935
6	42982600	42986599	+	0.370699	0.799424	5.64935
6	42982652	42986651	+	0.370699	0.799424	5.64935
1	21425968	21429967	-	0.372087	0.799424	-6.83761
1	21426303	21430302	+	0.372087	0.799424	-6.83761
12	22623016	22627015	-	0.372916	0.799424	4.75575
12	22623075	22627074	+	0.372916	0.799424	4.75575
12	22623141	22627140	+	0.372916	0.799424	4.75575
12	22623192	22627191	+	0.372916	0.799424	4.75575
12	22623357	22627356	+	0.372916	0.799424	4.75575
4	168316805	168320804	-	0.372934	0.799424	8.76068
4	168316808	168320807	-	0.372934	0.799424	8.76068
16	22610197	22614196	-	0.373031	0.799424	5.01176
16	22611484	22615483	-	0.373031	0.799424	5.01176
11	122365606	122369605	-	0.374902	0.799424	7.87879
11	122365659	122369658	-	0.374902	0.799424	7.87879
11	122365816	122369815	-	0.374902	0.799424	7.87879
11	122365873	122369872	-	0.374902	0.799424	7.87879
11	122365974	122369973	-	0.374902	0.799424	7.87879
11	122365978	122369977	-	0.374902	0.799424	7.87879
3	195973903	195977902	-	0.377169	0.803414	-7.39958
1	10659399	10663398	-	0.378063	0.804095	5.47504
16	20910	24909	+	0.378948	0.804095	2.61684
6	12005670	12009669	+	0.379472	0.804095	9.73684
6	12005870	12009869	+	0.379472	0.804095	9.73684
6	12006762	12010761	+	0.379472	0.804095	9.73684
9	40927093	40931092	-	0.381325	0.805777	-1.1604
9	66024676	66028675	-	0.383226	0.805777	8.32785
9	66025720	66029719	-	0.383226	0.805777	8.32785
9	66027264	66031263	+	0.383226	0.805777	8.32785
14	103182204	103186203	+	0.383283	0.805777	8.61742
16	688248	692247	-	0.384025	0.805777	-4.26864
16	688401	692400	-	0.384025	0.805777	-4.26864
16	688445	692444	-	0.384025	0.805777	-4.26864
6	317926	321925	+	0.384826	0.805777	4.8849
6	317952	321951	+	0.384826	0.805777	4.8849
M	2263	6262	+	0.385829	0.805777	0.155786
M	2401	6400	-	0.385829	0.805777	0.155786
M	2402	6401	+	0.385829	0.805777	0.155786
M	2470	6469	+	0.385829	0.805777	0.155786
6	158640789	158644788	-	0.387865	0.806183	-5.00326
6	158642739	158646738	-	0.387865	0.806183	-5.00326
6	158642740	158646739	-	0.387865	0.806183	-5.00326
16	1969897	1973896	-	0.389735	0.806183	3.84001
16	1970037	1974036	+	0.389735	0.806183	3.84001
16	1970071	1974070	+	0.389735	0.806183	3.84001
16	1970086	1974085	+	0.389735	0.806183	3.84001
16	1970109	1974108	+	0.389735	0.806183	3.84001
17	3801383	3805382	-	0.393532	0.806183	7.69861
M	1230	5229	+	0.393575	0.806183	0.163426
M	1307	5306	+	0.393575	0.806183	0.163426
1	16718158	16722157	-	0.394762	0.806183	6.05881
19	533837	537836	+	0.396479	0.806183	-4.81191
19	534953	538952	+	0.396479	0.806183	-4.81191
22	11064418	11068417	+	0.396887	0.806183	0.718236
18	107065	111064	+	0.397998	0.806183	0.906932
1	16513034	16517033	+	0.398213	0.806183	7.37327
22	10959339	10963338	-	0.400008	0.806183	2.10334
10	97399115	97403114	+	0.401003	0.806183	-6.99248
12	132081780	132085779	-	0.402082	0.806183	8.02621
12	132082283	132086282	+	0.402082	0.806183	8.02621
12	132082285	132086284	+	0.402082	0.806183	8.02621
12	132082290	132086289	+	0.402082	0.806183	8.02621
12	132082313	132086312	+	0.402082	0.806183	8.02621
12	132082320	132086319	+	0.402082	0.806183	8.02621
12	132082331	132086330	+	0.402082	0.806183	8.02621
12	132082480	132086479	+	0.402082	0.806183	8.02621
12	132082963	132086962	+	0.402082	0.806183	8.02621
12	132083049	132087048	+	0.402082	0.806183	8.02621
12	132083226	132087225	+	0.402082	0.806183	8.02621
7	890300	894299	+	0.402992	0.806183	3.149
15	63274018	63278017	+	0.406799	0.806183	5.82121
15	63274034	63278033	+	0.406799	0.806183	5.82121
16	21536487	21540486	+	0.4075	0.806183	3.31528
20	3157877	3161876	-	0.407973	0.806183	-3.31768
20	3157898	3161897	-	0.407973	0.806183	-3.31768
20	3158197	3162196	-	0.407973	0.806183	-3.31768
15	20280744	20284743	+	0.408118	0.806183	-2.22681
15	20281482	20285481	+	0.408118	0.806183	-2.22681
15	20281496	20285495	+	0.408118	0.806183	-2.22681
13	45335610	45339609	-	0.41186	0.806183	-8.28571
13	45337534	45341533	-	0.41186	0.806183	-8.28571
13	45337849	45341848	-	0.41186	0.806183	-8.28571
13	45338039	45342038	+	0.41186	0.806183	-8.28571
13	45338259	45342258	-	0.41186	0.806183	-8.28571
13	45338403	45342402	-	0.41186	0.806183	-8.28571
20	30359731	30363730	-	0.412298	0.806183	4.73136
15	34550399	34554398	-	0.4126	0.806183	-6.0799
15	34553870	34557869	+	0.4126	0.806183	-6.0799
4	9213405	9217404	+	0.41349	0.806183	-1.36305
17	46191199	46195198	-	0.414019	0.806183	-1.96152
17	45130519	45134518	-	0.414831	0.806183	-6.51629
17	45130600	45134599	+	0.414831	0.806183	-6.51629
17	45130605	45134604	+	0.414831	0.806183	-6.51629
17	45130629	45134628	+	0.414831	0.806183	-6.51629
17	45130631	45134630	+	0.414831	0.806183	-6.51629
17	45131214	45135213	-	0.414831	0.806183	-6.51629
17	45131355	45135354	-	0.414831	0.806183	-6.51629
17	45133647	45137646	+	0.414831	0.806183	-6.51629
17	45133649	45137648	+	0.414831	0.806183	-6.51629
17	45133687	45137686	+	0.414831	0.806183	-6.51629
17	45133688	45137687	+	0.414831	0.806183	-6.51629
17	45133690	45137689	+	0.414831	0.806183	-6.51629
17	45133694	45137693	+	0.414831	0.806183	-6.51629
17	45133708	45137707	+	0.414831	0.806183	-6.51629
17	45134096	45138095	+	0.414831	0.806183	-6.51629
17	45134108	45138107	+	0.414831	0.806183	-6.51629
17	45134201	45138200	+	0.414831	0.806183	-6.51629
20	3818524	3822523	+	0.415493	0.806183	-9.40171
20	3818531	3822530	+	0.415493	0.806183	-9.40171
20	3818536	3822535	+	0.415493	0.806183	-9.40171
20	3818547	3822546	+	0.415493	0.806183	-9.40171
20	3818556	3822555	+	0.415493	0.806183	-9.40171
1	23166818	23170817	-	0.416765	0.806183	4.40401
1	23166846	23170845	-	0.416765	0.806183	4.40401
1	23166859	23170858	-	0.416765	0.806183	4.40401
17	1642520	1646519	-	0.416768	0.806183	5.44258
11	1014154	1018153	-	0.417032	0.806183	-1.23847
1	16768238	16772237	-	0.424183	0.812952	-2.00328
17	46190801	46194800	-	0.426582	0.812952	-2.03442
17	21403136	21407135	+	0.426975	0.812952	5.67982
15	74020905	74024904	+	0.428676	0.812952	3.76471
15	74020912	74024911	+	0.428676	0.812952	3.76471
15	74020981	74024980	+	0.428676	0.812952	3.76471
15	74021295	74025294	+	0.428676	0.812952	3.76471
15	74022880	74026879	+	0.428676	0.812952	3.76471
3	52703636	52707635	+	0.429353	0.812952	6.40732
3	52703655	52707654	-	0.429353	0.812952	6.40732
3	52703683	52707682	-	0.429353	0.812952	6.40732
3	52703765	52707764	-	0.429353	0.812952	6.40732
3	52703772	52707771	-	0.429353	0.812952	6.40732
3	52703782	52707781	-	0.429353	0.812952	6.40732
3	52703787	52707786	-	0.429353	0.812952	6.40732
3	52703792	52707791	-	0.429353	0.812952	6.40732
3	52703841	52707840	+	0.429353	0.812952	6.40732
3	52703841	52707840	-	0.429353	0.812952	6.40732
3	52704033	52708032	-	0.429353	0.812952	6.40732
3	52704078	52708077	+	0.429353	0.812952	6.40732
3	52704109	52708108	+	0.429353	0.812952	6.40732
3	52704143	52708142	+	0.429353	0.812952	6.40732
14	102926645	102930644	+	0.432195	0.81424	7.77851
14	102926692	102930691	+	0.432195	0.81424	7.77851
14	102926809	102930808	+	0.432195	0.81424	7.77851
14	102926830	102930829	+	0.432195	0.81424	7.77851
2	231959245	231963244	+	0.433647	0.81424	9.09774
2	231959583	231963582	+	0.433647	0.81424	9.09774
2	231959684	231963683	+	0.433647	0.81424	9.09774
2	231959692	231963691	+	0.433647	0.81424	9.09774
2	231959708	231963707	+	0.433647	0.81424	9.09774
15	28420172	28424171	+	0.435102	0.816215	5.55556
7	102565071	102569070	-	0.437752	0.818371	-4.60428
9	16623676	16627675	+	0.439031	0.818371	-6.14035
4	9365874	9369873	+	0.440308	0.818371	-2.44454
10	46774181	46778180	-	0.440734	0.818371	3.05062
10	46774834	46778833	-	0.440734	0.818371	3.05062
22	35374422	35378421	+	0.442176	0.818371	4.64733
7	23185073	23189072	+	0.442339	0.818371	6.59091
8	8020392	8024391	-	0.442687	0.818371	1.83837
8	8022653	8026652	-	0.442687	0.818371	1.83837
X	9408789	9412788	+	0.443494	0.818371	-1.06367
16	232802	236801	+	0.44451	0.818371	4.45151
16	232818	236817	+	0.44451	0.818371	4.45151
16	232827	236826	+	0.44451	0.818371	4.45151
16	232829	236828	+	0.44451	0.818371	4.45151
16	232830	236829	+	0.44451	0.818371	4.45151
16	232834	236833	+	0.44451	0.818371	4.45151
16	232838	236837	+	0.44451	0.818371	4.45151
16	232844	236843	+	0.44451	0.818371	4.45151
16	232846	236845	+	0.44451	0.818371	4.45151
16	232847	236846	+	0.44451	0.818371	4.45151
20	30401385	30405384	-	0.444993	0.818371	-6.41534
17	14022514	14026513	+	0.446082	0.818371	-2.46401
3	195704695	195708694	+	0.446324	0.818371	-5.05995
21	10647836	10651835	-	0.446495	0.818371	2.30947
9	62867869	62871868	-	0.447468	0.818371	-1.27248
3	195696646	195700645	+	0.449165	0.818371	-1.88607
3	195696663	195700662	+	0.449165	0.818371	-1.88607
3	195697039	195701038	+	0.449165	0.818371	-1.88607
3	195697083	195701082	+	0.449165	0.818371	-1.88607
3	195697148	195701147	+	0.449165	0.818371	-1.88607
3	195697401	195701400	+	0.449165	0.818371	-1.88607
3	195698321	195702320	+	0.449165	0.818371	-1.88607
2	89664033	89668032	+	0.450972	0.820927	2.61879
16	422544	426543	-	0.453257	0.821397	-5.12821
8	7766977	7770976	+	0.454443	0.821397	-1.08891
17	46265412	46269411	+	0.458337	0.821397	-1.79479
6	30873919	30877918	-	0.458554	0.821397	3.61851
6	30874421	30878420	+	0.458554	0.821397	3.61851
6	30874444	30878443	+	0.458554	0.821397	3.61851
19	54098793	54102792	-	0.460988	0.821397	8.57143
19	54098816	54102815	-	0.460988	0.821397	8.57143
19	54098839	54102838	-	0.460988	0.821397	8.57143
19	54098842	54102841	-	0.460988	0.821397	8.57143
19	54098858	54102857	-	0.460988	0.821397	8.57143
19	54100687	54104686	-	0.460988	0.821397	8.57143
19	54100693	54104692	-	0.460988	0.821397	8.57143
19	54100728	54104727	+	0.460988	0.821397	8.57143
19	54100821	54104820	+	0.460988	0.821397	8.57143
19	54100837	54104836	+	0.460988	0.821397	8.57143
19	54100852	54104851	+	0.460988	0.821397	8.57143
19	54100855	54104854	+	0.460988	0.821397	8.57143
19	54100869	54104868	+	0.460988	0.821397	8.57143
19	54100877	54104876	+	0.460988	0.821397	8.57143
19	54100885	54104884	+	0.460988	0.821397	8.57143
19	54101114	54105113	+	0.460988	0.821397	8.57143
17	46191401	46195400	-	0.461357	0.821397	-1.87256
17	46191576	46195575	+	0.461357	0.821397	-1.87256
17	46191632	46195631	+	0.461357	0.821397	-1.87256
2	89660601	89664600	+	0.463151	0.823868	7.16929
1	202142742	202146741	-	0.468922	0.832673	-6.41026
1	202142744	202146743	-	0.468922	0.832673	-6.41026
9	41958893	41962892	-	0.469421	0.83283	1.42547
9	41072449	41076448	-	0.470798	0.833552	-4.29293
9	41072618	41076617	-	0.470798	0.833552	-4.29293
4	9237130	9241129	+	0.471061	0.833552	2.76177
1	13243863	13247862	+	0.471476	0.833559	4.4868
22	15744630	15748629	+	0.4756	0.834307	-2.70309
21	10355400	10359399	+	0.475772	0.834307	0.768994
9	128997601	129001600	+	0.476428	0.834307	-5.18018
19	39431762	39435761	-	0.476508	0.834307	-2.82371
19	39432391	39436390	-	0.476508	0.834307	-2.82371
19	39433706	39437705	-	0.476508	0.834307	-2.82371
19	39433916	39437915	-	0.476508	0.834307	-2.82371
19	39433937	39437936	-	0.476508	0.834307	-2.82371
19	39433942	39437941	-	0.476508	0.834307	-2.82371
19	39433949	39437948	-	0.476508	0.834307	-2.82371
19	39434156	39438155	+	0.476508	0.834307	-2.82371
12	122497326	122501325	-	0.482654	0.834307	-4.9516
12	122498249	122502248	-	0.482654	0.834307	-4.9516
12	122498521	122502520	-	0.482654	0.834307	-4.9516
12	122498596	122502595	-	0.482654	0.834307	-4.9516
5	17596560	17600559	-	0.483261	0.834307	0.887392
18	110340	114339	-	0.483421	0.834307	-1.9517
18	110367	114366	+	0.483421	0.834307	-1.9517
2	177262660	177266659	-	0.485057	0.834307	7.5
15	21128096	21132095	-	0.485787	0.834307	2.81525
15	21258148	21262147	-	0.487115	0.834307	3.5188
14	19432342	19436341	-	0.487574	0.834307	4.54881
11	64301655	64305654	+	0.487947	0.834307	6.79537
22	15571266	15575265	-	0.490691	0.834307	5.03876
16	4472456	4476455	-	0.490728	0.834307	-3.1602
16	4472543	4476542	-	0.490728	0.834307	-3.1602
16	4472556	4476555	-	0.490728	0.834307	-3.1602
16	4472557	4476556	-	0.490728	0.834307	-3.1602
16	4472623	4476622	-	0.490728	0.834307	-3.1602
16	4472626	4476625	-	0.490728	0.834307	-3.1602
16	4472644	4476643	-	0.490728	0.834307	-3.1602
16	4472652	4476651	-	0.490728	0.834307	-3.1602
16	4472690	4476689	+	0.490728	0.834307	-3.1602
16	4472703	4476702	+	0.490728	0.834307	-3.1602
16	4472896	4476895	-	0.490728	0.834307	-3.1602
16	4473924	4477923	+	0.490728	0.834307	-3.1602
16	4474298	4478297	-	0.490728	0.834307	-3.1602
16	4474307	4478306	-	0.490728	0.834307	-3.1602
16	4474340	4478339	+	0.490728	0.834307	-3.1602
16	4474379	4478378	+	0.490728	0.834307	-3.1602
16	4474406	4478405	+	0.490728	0.834307	-3.1602
16	4474412	4478411	+	0.490728	0.834307	-3.1602
16	4474439	4478438	+	0.490728	0.834307	-3.1602
16	4474442	4478441	+	0.490728	0.834307	-3.1602
16	4474459	4478458	+	0.490728	0.834307	-3.1602
17	21289469	21293468	+	0.490825	0.834307	-4.83938
9	62874615	62878614	-	0.506953	0.842189	-1.83908
7	73001731	73005730	-	0.507355	0.842189	2.58621
22	15539436	15543435	+	0.508079	0.842189	-4.00368
1	204514379	204518378	+	0.51185	0.842189	3.88417
1	204514383	204518382	+	0.51185	0.842189	3.88417
1	204514406	204518405	+	0.51185	0.842189	3.88417
1	204514451	204518450	+	0.51185	0.842189	3.88417
1	204514472	204518471	+	0.51185	0.842189	3.88417
17	46265037	46269036	+	0.513399	0.842189	-1.85812
7	30113995	30117994	-	0.516413	0.842189	-4.7619
17	45513157	45517156	-	0.516921	0.842189	4.01235
1	38854843	38858842	-	0.520741	0.842189	-4.04656
1	38857824	38861823	-	0.520741	0.842189	-4.04656
1	38858000	38861999	+	0.520741	0.842189	-4.04656
1	38858083	38862082	+	0.520741	0.842189	-4.04656
5	176058689	176062688	+	0.521192	0.842189	-1.02489
5	176058723	176062722	+	0.521192	0.842189	-1.02489
5	176059122	176063121	+	0.521192	0.842189	-1.02489
5	176059255	176063254	+	0.521192	0.842189	-1.02489
5	176060022	176064021	-	0.521192	0.842189	-1.02489
5	176060535	176064534	+	0.521192	0.842189	-1.02489
5	176061368	176065367	+	0.521192	0.842189	-1.02489
3	197531641	197535640	-	0.521725	0.842189	-2.8413
3	197532157	197536156	-	0.521725	0.842189	-2.8413
9	39816924	39820923	-	0.521864	0.842189	5.80733
19	5901704	5905703	-	0.522956	0.842189	5.16878
19	5901755	5905754	-	0.522956	0.842189	5.16878
19	5901757	5905756	-	0.522956	0.842189	5.16878
19	5901772	5905771	-	0.522956	0.842189	5.16878
19	5901787	5905786	-	0.522956	0.842189	5.16878
19	5901788	5905787	-	0.522956	0.842189	5.16878
19	5902007	5906006	-	0.522956	0.842189	5.16878
19	5902841	5906840	+	0.522956	0.842189	5.16878
19	5902858	5906857	+	0.522956	0.842189	5.16878
16	29270220	29274219	+	0.524751	0.842189	4.74359
7	102590324	102594323	-	0.52733	0.842189	-2.00496
7	102590445	102594444	-	0.52733	0.842189	-2.00496
14	106748595	106752594	-	0.52768	0.842189	1.07805
1	15747897	15751896	-	0.528847	0.842189	3.05648
8	85644326	85648325	-	0.529697	0.842189	-0.538571
16	266727	270726	+	0.531618	0.842189	3.33645
16	266982	270981	+	0.531618	0.842189	3.33645
21	13014693	13018692	-	0.532654	0.842189	2.34931
2	95400721	95404720	+	0.534452	0.842189	-3.02521
2	95400723	95404722	+	0.534452	0.842189	-3.02521
2	95400726	95404725	+	0.534452	0.842189	-3.02521
2	95400791	95404790	+	0.534452	0.842189	-3.02521
14	18629388	18633387	+	0.536051	0.842189	-3.8961
15	23177869	23181868	+	0.53694	0.842189	-4.73861
18	59776572	59780571	+	0.537801	0.842189	4.70588
12	1081573	1085572	+	0.539925	0.842189	2.08241
8	85816784	85820783	-	0.541113	0.842189	1.69597
17	43231978	43235977	-	0.541226	0.842189	-0.703948
20	58979170	58983169	-	0.542074	0.842189	-3.3462
20	58979208	58983207	+	0.542074	0.842189	-3.3462
20	58979252	58983251	+	0.542074	0.842189	-3.3462
20	58979275	58983274	+	0.542074	0.842189	-3.3462
1	16643622	16647621	+	0.544718	0.842189	0.738964
7	1870757	1874756	-	0.545872	0.842189	1.37483
22	15813898	15817897	-	0.546315	0.842189	2.73072
9	39014969	39018968	+	0.547131	0.842189	4.25061
17	47278048	47282047	-	0.547629	0.842189	-2.79825
5	132864331	132868330	-	0.548033	0.842189	4.09619
5	132864547	132868546	-	0.548033	0.842189	4.09619
5	132864560	132868559	+	0.548033	0.842189	4.09619
5	132864580	132868579	-	0.548033	0.842189	4.09619
5	132864630	132868629	+	0.548033	0.842189	4.09619
5	132864633	132868632	+	0.548033	0.842189	4.09619
5	132864638	132868637	-	0.548033	0.842189	4.09619
5	132864642	132868641	+	0.548033	0.842189	4.09619
5	132864646	132868645	+	0.548033	0.842189	4.09619
5	132864657	132868656	+	0.548033	0.842189	4.09619
5	132864885	132868884	-	0.548033	0.842189	4.09619
2	177261455	177265454	-	0.548792	0.842189	3.7037
2	177261512	177265511	-	0.548792	0.842189	3.7037
2	177261538	177265537	-	0.548792	0.842189	3.7037
2	177261568	177265567	-	0.548792	0.842189	3.7037
2	177261573	177265572	-	0.548792	0.842189	3.7037
2	177261801	177265800	-	0.548792	0.842189	3.7037
2	177262359	177266358	+	0.548792	0.842189	3.7037
1	156334008	156338007	-	0.55092	0.842189	6.32985
1	156335314	156339313	+	0.55092	0.842189	6.32985
1	156336207	156340206	-	0.55092	0.842189	6.32985
1	156336215	156340214	-	0.55092	0.842189	6.32985
1	156336230	156340229	-	0.55092	0.842189	6.32985
1	156336246	156340245	-	0.55092	0.842189	6.32985
1	156336248	156340247	-	0.55092	0.842189	6.32985
1	156336258	156340257	-	0.55092	0.842189	6.32985
1	156336264	156340263	-	0.55092	0.842189	6.32985
1	156336293	156340292	-	0.55092	0.842189	6.32985
1	156336306	156340305	-	0.55092	0.842189	6.32985
1	156336312	156340311	-	0.55092	0.842189	6.32985
1	156336466	156340465	-	0.55092	0.842189	6.32985
1	156336503	156340502	+	0.55092	0.842189	6.32985
1	156336507	156340506	+	0.55092	0.842189	6.32985
1	156336523	156340522	+	0.55092	0.842189	6.32985
1	156336628	156340627	+	0.55092	0.842189	6.32985
1	156336694	156340693	+	0.55092	0.842189	6.32985
1	156336788	156340787	+	0.55092	0.842189	6.32985
1	156336902	156340901	+	0.55092	0.842189	6.32985
11	14340095	14344094	-	0.551194	0.842189	2.94118
7	96320094	96324093	-	0.551656	0.842189	4.84962
7	96320137	96324136	-	0.551656	0.842189	4.84962
7	96320148	96324147	-	0.551656	0.842189	4.84962
2	219227326	219231325	-	0.5519	0.842189	4.28571
2	219227341	219231340	-	0.5519	0.842189	4.28571
2	219227343	219231342	-	0.5519	0.842189	4.28571
2	219227369	219231368	-	0.5519	0.842189	4.28571
2	219227595	219231594	-	0.5519	0.842189	4.28571
2	219227607	219231606	-	0.5519	0.842189	4.28571
2	219227619	219231618	-	0.5519	0.842189	4.28571
2	219227627	219231626	-	0.5519	0.842189	4.28571
2	219227630	219231629	-	0.5519	0.842189	4.28571
2	219227637	219231636	-	0.5519	0.842189	4.28571
2	219227640	219231639	-	0.5519	0.842189	4.28571
2	219227671	219231670	-	0.5519	0.842189	4.28571
2	219227718	219231717	-	0.5519	0.842189	4.28571
2	219227757	219231756	+	0.5519	0.842189	4.28571
2	219227783	219231782	+	0.5519	0.842189	4.28571
2	219227787	219231786	+	0.5519	0.842189	4.28571
2	219227806	219231805	+	0.5519	0.842189	4.28571
2	219227827	219231826	+	0.5519	0.842189	4.28571
2	219227835	219231834	+	0.5519	0.842189	4.28571
2	219227838	219231837	+	0.5519	0.842189	4.28571
2	219227847	219231846	+	0.5519	0.842189	4.28571
2	219227885	219231884	+	0.5519	0.842189	4.28571
2	219227888	219231887	+	0.5519	0.842189	4.28571
2	219227896	219231895	+	0.5519	0.842189	4.28571
2	219227959	219231958	+	0.5519	0.842189	4.28571
2	219228236	219232235	+	0.5519	0.842189	4.28571
2	219228625	219232624	+	0.5519	0.842189	4.28571
2	219229844	219233843	+	0.5519	0.842189	4.28571
2	219230182	219234181	+	0.5519	0.842189	4.28571
2	219230313	219234312	+	0.5519	0.842189	4.28571
17	60133645	60137644	-	0.552056	0.842189	-6.66667
8	7416991	7420990	+	0.55215	0.842189	4.03361
4	9270364	9274363	+	0.552359	0.842189	-0.871914
15	33065885	33069884	-	0.555732	0.845425	-4.78764
15	33066033	33070032	-	0.555732	0.845425	-4.78764
15	33066163	33070162	-	0.555732	0.845425	-4.78764
9	92241229	92245228	-	0.558023	0.845888	-3.69549
20	29495180	29499179	-	0.559556	0.845888	0.595941
22	20336805	20340804	+	0.559596	0.845888	-3.81906
12	131659063	131663062	+	0.560247	0.845888	-3.58304
19	37717126	37721125	-	0.561471	0.845888	5.35714
19	37717188	37721187	-	0.561471	0.845888	5.35714
19	37717189	37721188	-	0.561471	0.845888	5.35714
21	10395644	10399643	+	0.562146	0.845888	-0.714059
4	51285	55284	+	0.5641	0.845888	-1.19877
4	51286	55285	+	0.5641	0.845888	-1.19877
4	51295	55294	+	0.5641	0.845888	-1.19877
4	51304	55303	+	0.5641	0.845888	-1.19877
4	51329	55328	+	0.5641	0.845888	-1.19877
4	9323165	9327164	+	0.564273	0.845888	1.33337
7	144316125	144320124	+	0.565162	0.845888	2.11963
16	70118131	70122130	+	0.565173	0.845888	-4.7619
14	88822594	88826593	+	0.567381	0.845888	-3.45003
8	7590006	7594005	+	0.567516	0.845888	-4.90196
1	16642673	16646672	-	0.568336	0.845888	0.690858
1	16642684	16646683	-	0.568336	0.845888	0.690858
1	16642687	16646686	-	0.568336	0.845888	0.690858
1	16601050	16605049	-	0.569716	0.845888	1.55771
14	19677017	19681016	-	0.574424	0.845888	-0.946905
1	28367582	28371581	+	0.574445	0.845888	2.54208
1	28367603	28371602	+	0.574445	0.845888	2.54208
1	28367609	28371608	+	0.574445	0.845888	2.54208
1	28367710	28371709	+	0.574445	0.845888	2.54208
1	28367739	28371738	+	0.574445	0.845888	2.54208
1	28367744	28371743	+	0.574445	0.845888	2.54208
10	45720440	45724439	-	0.57593	0.845888	4.45455
10	45724039	45728038	-	0.57593	0.845888	4.45455
7	152798623	152802622	+	0.577555	0.845888	-3.79143
22	15688026	15692025	+	0.578364	0.845888	3.73832
22	15688078	15692077	+	0.578364	0.845888	3.73832
22	15688246	15692245	+	0.578364	0.845888	3.73832
5	17595829	17599828	-	0.579227	0.845888	-0.45884
1	627062	631061	+	0.581539	0.845888	-0.562815
1	627640	631639	+	0.581539	0.845888	-0.562815
22	30604838	30608837	+	0.582729	0.845888	2.36842
22	30604870	30608869	-	0.582729	0.845888	2.36842
22	30604989	30608988	-	0.582729	0.845888	2.36842
22	30605003	30609002	+	0.582729	0.845888	2.36842
22	30605059	30609058	-	0.582729	0.845888	2.36842
22	30605083	30609082	+	0.582729	0.845888	2.36842
22	30605084	30609083	-	0.582729	0.845888	2.36842
22	30605152	30609151	+	0.582729	0.845888	2.36842
22	30605204	30609203	+	0.582729	0.845888	2.36842
16	70111626	70115625	+	0.583565	0.845888	-3.73626
16	70112344	70116343	+	0.583565	0.845888	-3.73626
16	70112372	70116371	+	0.583565	0.845888	-3.73626
21	32769669	32773668	-	0.583565	0.845888	3.73626
21	32769688	32773687	-	0.583565	0.845888	3.73626
21	32769793	32773792	-	0.583565	0.845888	3.73626
21	32769859	32773858	-	0.583565	0.845888	3.73626
21	32770100	32774099	+	0.583565	0.845888	3.73626
21	32770125	32774124	+	0.583565	0.845888	3.73626
21	32770150	32774149	+	0.583565	0.845888	3.73626
21	32770161	32774160	+	0.583565	0.845888	3.73626
21	32770162	32774161	+	0.583565	0.845888	3.73626
21	32770174	32774173	+	0.583565	0.845888	3.73626
21	32770188	32774187	+	0.583565	0.845888	3.73626
15	22358639	22362638	+	0.587425	0.845888	4.99109
21	9807724	9811723	-	0.590546	0.845888	3.71184
21	9808501	9812500	+	0.590546	0.845888	3.71184
21	9808504	9812503	-	0.590546	0.845888	3.71184
16	14951121	14955120	-	0.591085	0.845888	1.72501
15	101959409	101963408	-	0.591104	0.845888	-2.59872
15	101959603	101963602	+	0.591104	0.845888	-2.59872
15	101959604	101963603	+	0.591104	0.845888	-2.59872
15	101959618	101963617	+	0.591104	0.845888	-2.59872
15	74080551	74084550	-	0.591262	0.845888	-4.00433
4	189937742	189941741	-	0.591889	0.845888	5.20765
4	189937838	189941837	-	0.591889	0.845888	5.20765
4	189938272	189942271	-	0.591889	0.845888	5.20765
4	189938788	189942787	+	0.591889	0.845888	5.20765
4	189938870	189942869	+	0.591889	0.845888	5.20765
4	189938899	189942898	+	0.591889	0.845888	5.20765
4	189938901	189942900	+	0.591889	0.845888	5.20765
4	189939024	189943023	+	0.591889	0.845888	5.20765
19	49155792	49159791	+	0.592725	0.845888	-4.16667
19	49155815	49159814	+	0.592725	0.845888	-4.16667
19	49155832	49159831	+	0.592725	0.845888	-4.16667
22	15788709	15792708	+	0.594463	0.845888	3.49684
10	49537027	49541026	-	0.596593	0.845888	3.16602
10	49537041	49541040	-	0.596593	0.845888	3.16602
10	49537539	49541538	-	0.596593	0.845888	3.16602
10	119724042	119728041	+	0.598166	0.845888	-3.07018
10	119724044	119728043	+	0.598166	0.845888	-3.07018
10	119724048	119728047	+	0.598166	0.845888	-3.07018
10	119724054	119728053	+	0.598166	0.845888	-3.07018
10	119724082	119728081	+	0.598166	0.845888	-3.07018
10	119724085	119728084	+	0.598166	0.845888	-3.07018
10	119724110	119728109	+	0.598166	0.845888	-3.07018
10	119724139	119728138	+	0.598166	0.845888	-3.07018
10	119724162	119728161	+	0.598166	0.845888	-3.07018
10	119724208	119728207	+	0.598166	0.845888	-3.07018
10	119724246	119728245	+	0.598166	0.845888	-3.07018
10	119724282	119728281	+	0.598166	0.845888	-3.07018
10	119724304	119728303	+	0.598166	0.845888	-3.07018
10	119724530	119728529	+	0.598166	0.845888	-3.07018
17	7306371	7310370	+	0.598166	0.845888	-3.07018
1	16626653	16630652	-	0.598584	0.845889	0.330077
18	46962409	46966408	-	0.601254	0.84907	1.34395
10	5964340	5968339	-	0.601915	0.849312	-3.51967
20	1311640	1315639	-	0.602263	0.849312	-5.76441
17	46241606	46245605	+	0.602956	0.849312	2.77441
1	16624387	16628386	-	0.603101	0.849312	-0.481549
3	184336829	184340828	+	0.605625	0.851683	-3.62369
3	184338470	184342469	+	0.605625	0.851683	-3.62369
14	19265115	19269114	+	0.606658	0.852545	-0.895526
20	23033386	23037385	+	0.610904	0.856527	-1.82486
20	23035301	23039300	+	0.610904	0.856527	-1.82486
9	41071710	41075709	+	0.613809	0.856527	3.3034
9	41071735	41075734	+	0.613809	0.856527	3.3034
1	1388901	1392900	-	0.61456	0.856527	-3.88471
1	1388944	1392943	-	0.61456	0.856527	-3.88471
1	1389005	1393004	-	0.61456	0.856527	-3.88471
1	1389097	1393096	-	0.61456	0.856527	-3.88471
1	1389650	1393649	-	0.61456	0.856527	-3.88471
1	1389755	1393754	-	0.61456	0.856527	-3.88471
1	1390526	1394525	-	0.61456	0.856527	-3.88471
1	1390717	1394716	-	0.61456	0.856527	-3.88471
8	7493846	7497845	+	0.616204	0.857985	-3.55114
5	17523235	17527234	+	0.616463	0.857985	0.390121
16	89303240	89307239	-	0.616878	0.857985	-2.7278
6	34755406	34759405	+	0.618568	0.857985	-3.01587
6	34755525	34759524	+	0.618568	0.857985	-3.01587
6	34755554	34759553	+	0.618568	0.857985	-3.01587
6	34755912	34759911	+	0.618568	0.857985	-3.01587
15	74069311	74073310	-	0.621008	0.860194	3.54701
15	74070677	74074676	-	0.621008	0.860194	3.54701
7	127690487	127694486	+	0.622222	0.861286	-2.69231
16	70143727	70147726	+	0.625472	0.863428	3.84615
16	70143755	70147754	+	0.625472	0.863428	3.84615
16	70143795	70147794	+	0.625472	0.863428	3.84615
16	70143804	70147803	+	0.625472	0.863428	3.84615
1	917693	921692	-	0.629578	0.867914	-4.38596
1	919017	923016	-	0.629578	0.867914	-4.38596
16	15023224	15027223	+	0.632077	0.869433	-0.810192
10	71849326	71853325	-	0.632186	0.869433	3.43137
10	71849376	71853375	-	0.632186	0.869433	3.43137
22	15748826	15752825	-	0.632394	0.869433	3.22707
4	9246630	9250629	+	0.632857	0.869479	0.627197
22	29897694	29901693	-	0.634686	0.871401	2.18703
16	84817984	84821983	+	0.638978	0.872569	5.45455
16	84817985	84821984	+	0.638978	0.872569	5.45455
16	84817991	84821990	+	0.638978	0.872569	5.45455
16	84817992	84821991	+	0.638978	0.872569	5.45455
16	84817997	84821996	+	0.638978	0.872569	5.45455
16	84818003	84822002	+	0.638978	0.872569	5.45455
16	84818005	84822004	+	0.638978	0.872569	5.45455
16	84818017	84822016	+	0.638978	0.872569	5.45455
6	44263594	44267593	-	0.639912	0.872668	-3.02632
6	44263789	44267788	-	0.639912	0.872668	-3.02632
6	335039	339038	+	0.646445	0.874609	2.05658
6	336006	340005	+	0.646445	0.874609	2.05658
11	75565782	75569781	+	0.648704	0.874609	4.51937
9	62896088	62900087	-	0.649442	0.874609	-1.19267
9	62896106	62900105	+	0.649442	0.874609	-1.19267
5	69605099	69609098	+	0.649757	0.874609	-3.65613
20	35313437	35317436	-	0.649923	0.874609	-4.70035
14	18331726	18335725	+	0.651222	0.874609	1.94891
14	18331826	18335825	+	0.651222	0.874609	1.94891
22	21553138	21557137	+	0.651528	0.874609	1.05133
19	19190123	19194122	-	0.652166	0.874609	-3.92157
19	19190129	19194128	-	0.652166	0.874609	-3.92157
19	19190132	19194131	-	0.652166	0.874609	-3.92157
19	19190139	19194138	-	0.652166	0.874609	-3.92157
19	19190140	19194139	-	0.652166	0.874609	-3.92157
19	19190148	19194147	-	0.652166	0.874609	-3.92157
19	19190159	19194158	-	0.652166	0.874609	-3.92157
19	19190229	19194228	+	0.652166	0.874609	-3.92157
19	19190230	19194229	+	0.652166	0.874609	-3.92157
19	19190243	19194242	+	0.652166	0.874609	-3.92157
19	19190274	19194273	+	0.652166	0.874609	-3.92157
19	19190413	19194412	-	0.652166	0.874609	-3.92157
19	19190589	19194588	-	0.652166	0.874609	-3.92157
19	19190590	19194589	-	0.652166	0.874609	-3.92157
19	19190592	19194591	-	0.652166	0.874609	-3.92157
17	46092642	46096641	-	0.652549	0.874609	2.7063
16	21529142	21533141	-	0.653426	0.875206	-4.41489
17	1185323	1189322	-	0.654912	0.876618	-4.21245
10	119172773	119176772	-	0.655781	0.877201	3.4749
15	92806451	92810450	+	0.65716	0.877888	1.1815
15	92806568	92810567	-	0.65716	0.877888	1.1815
8	142667971	142671970	-	0.660368	0.879278	-3.2571
8	142667989	142671988	-	0.660368	0.879278	-3.2571
8	142667995	142671994	-	0.660368	0.879278	-3.2571
8	142668308	142672307	+	0.660368	0.879278	-3.2571
8	142668321	142672320	+	0.660368	0.879278	-3.2571
7	100691969	100695968	-	0.663591	0.882411	3.52744
7	100692038	100696037	-	0.663591	0.882411	3.52744
9	68778034	68782033	+	0.665146	0.883898	2.73973
14	19173531	19177530	-	0.669895	0.889274	-1.00402
17	45583871	45587870	+	0.671646	0.889274	0.246093
17	42534172	42538171	+	0.672261	0.889274	4.38596
17	42534510	42538509	+	0.672261	0.889274	4.38596
17	42534523	42538522	+	0.672261	0.889274	4.38596
17	42534530	42538529	+	0.672261	0.889274	4.38596
17	42534938	42538937	+	0.672261	0.889274	4.38596
15	20669272	20673271	-	0.673403	0.889826	1.30199
21	10411477	10415476	+	0.673556	0.889826	0.481283
4	112229889	112233888	+	0.675234	0.891462	2.77778
12	64403046	64407045	+	0.676582	0.892509	-1.76991
19	10487436	10491435	-	0.676907	0.892509	1.96364
9	41010231	41014230	+	0.678045	0.893428	-2.64161
15	74071014	74075013	-	0.679374	0.894598	-4.03895
9	62855208	62859207	+	0.681131	0.89633	0.762629
9	61970240	61974239	+	0.683674	0.897347	2.2153
9	61970243	61974242	+	0.683674	0.897347	2.2153
9	61970269	61974268	+	0.683674	0.897347	2.2153
9	61970429	61974428	+	0.683674	0.897347	2.2153
14	19483410	19487409	+	0.685118	0.898154	1.14007
8	8152308	8156307	+	0.68574	0.898154	1.74544
19	37269519	37273518	-	0.686344	0.898154	0.222228
22	10734284	10738283	-	0.689457	0.898154	0.393894
20	28600665	28604664	-	0.690195	0.898154	-2.42605
16	84173228	84177227	+	0.691018	0.898154	3.9501
16	84173763	84177762	+	0.691018	0.898154	3.9501
16	84173933	84177932	+	0.691018	0.898154	3.9501
16	84174141	84178140	+	0.691018	0.898154	3.9501
2	47779379	47783378	+	0.691819	0.898154	-3.43023
2	47781082	47785081	+	0.691819	0.898154	-3.43023
2	47781128	47785127	+	0.691819	0.898154	-3.43023
2	47781151	47785150	+	0.691819	0.898154	-3.43023
2	47781170	47785169	+	0.691819	0.898154	-3.43023
2	47781585	47785584	+	0.691819	0.898154	-3.43023
2	47781955	47785954	+	0.691819	0.898154	-3.43023
2	47782181	47786180	+	0.691819	0.898154	-3.43023
22	15719486	15723485	+	0.702222	0.911077	1.98529
3	195694437	195698436	+	0.703462	0.91152	0.959812
3	195694502	195698501	+	0.703462	0.91152	0.959812
21	10411532	10415531	+	0.704377	0.912123	0.439417
17	31899341	31903340	-	0.706436	0.912458	-3.15315
17	31899674	31903673	-	0.706436	0.912458	-3.15315
17	31899709	31903708	-	0.706436	0.912458	-3.15315
17	31899766	31903765	-	0.706436	0.912458	-3.15315
17	46194058	46198057	+	0.709044	0.915244	-0.887046
12	125126546	125130545	+	0.709824	0.915667	1.52505
14	19373877	19377876	-	0.7103	0.9157	1.25124
1	248934581	248938580	+	0.711804	0.916028	2.47086
7	73003541	73007540	+	0.713717	0.916028	1.02312
7	73003722	73007721	-	0.713717	0.916028	1.02312
7	73003786	73007785	-	0.713717	0.916028	1.02312
7	73003916	73007915	-	0.713717	0.916028	1.02312
7	73003919	73007918	-	0.713717	0.916028	1.02312
7	73003923	73007922	-	0.713717	0.916028	1.02312
1	12251734	12255733	+	0.714911	0.916981	2.86944
14	19679420	19683419	+	0.718494	0.920994	-0.644098
19	688353	692352	+	0.72012	0.921923	1.94368
16	14974763	14978762	+	0.720128	0.921923	1.50176
17	46191902	46195901	-	0.721341	0.922893	0.970974
5	21491436	21495435	+	0.723748	0.923017	0.33466
17	5189863	5193862	-	0.724387	0.923017	-2.32558
17	5189884	5193883	-	0.724387	0.923017	-2.32558
17	5190084	5194083	+	0.724387	0.923017	-2.32558
17	5190090	5194089	+	0.724387	0.923017	-2.32558
17	5190104	5194103	+	0.724387	0.923017	-2.32558
15	20347318	20351317	+	0.724916	0.923017	-1.24978
16	74410800	74414799	-	0.72508	0.923017	1.56371
1	16615391	16619390	+	0.726542	0.924298	-0.354759
12	109661184	109665183	-	0.727287	0.924667	2.12588
17	77188803	77192802	+	0.728968	0.925143	-3.20057
17	77191421	77195420	+	0.728968	0.925143	-3.20057
21	10480738	10484737	+	0.729031	0.925143	1.41129
3	195670607	195674606	+	0.729622	0.925314	-1.91167
14	19127040	19131039	-	0.730442	0.925775	1.80547
19	38787211	38791210	+	0.73478	0.929396	1.50005
19	38788528	38792527	+	0.73478	0.929396	1.50005
19	3969071	3973070	-	0.736682	0.929396	-3.53535
19	3969124	3973123	-	0.736682	0.929396	-3.53535
16	945645	949644	-	0.739319	0.929396	-3.07692
21	10574292	10578291	+	0.740092	0.929396	2.39073
9	39807562	39811561	+	0.745076	0.929396	-1.28026
9	39808014	39812013	-	0.745076	0.929396	-1.28026
9	39808055	39812054	-	0.745076	0.929396	-1.28026
9	39808059	39812058	-	0.745076	0.929396	-1.28026
9	39808064	39812063	-	0.745076	0.929396	-1.28026
9	39808098	39812097	-	0.745076	0.929396	-1.28026
3	100707331	100711330	+	0.745673	0.929396	-2.1483
3	100707361	100711360	+	0.745673	0.929396	-2.1483
3	100707378	100711377	+	0.745673	0.929396	-2.1483
3	100707425	100711424	+	0.745673	0.929396	-2.1483
3	100707472	100711471	+	0.745673	0.929396	-2.1483
3	100707606	100711605	+	0.745673	0.929396	-2.1483
3	100707613	100711612	+	0.745673	0.929396	-2.1483
3	100707970	100711969	+	0.745673	0.929396	-2.1483
19	45037040	45041039	+	0.745673	0.929396	-2.1483
19	45037046	45041045	+	0.745673	0.929396	-2.1483
19	45037050	45041049	+	0.745673	0.929396	-2.1483
19	45037065	45041064	+	0.745673	0.929396	-2.1483
19	45037074	45041073	+	0.745673	0.929396	-2.1483
19	45037521	45041520	+	0.745673	0.929396	-2.1483
19	45038270	45042269	+	0.745673	0.929396	-2.1483
16	1732985	1736984	+	0.751084	0.935037	0.804553
21	6363955	6367954	+	0.751121	0.935037	-2.30019
8	8030306	8034305	-	0.752289	0.935917	1.60911
12	49003830	49007829	-	0.755801	0.938278	1.14379
12	49003836	49007835	-	0.755801	0.938278	1.14379
15	84419838	84423837	-	0.758234	0.938278	-1.26232
15	84420618	84424617	+	0.758234	0.938278	-1.26232
13	75633810	75637809	+	0.758338	0.938278	1.94805
13	75633995	75637994	-	0.758338	0.938278	1.94805
13	75634323	75638322	+	0.758338	0.938278	1.94805
13	75634658	75638657	+	0.758338	0.938278	1.94805
21	10328732	10332731	+	0.758352	0.938278	-0.234112
1	205748277	205752276	-	0.759089	0.938617	-1.80995
8	7599004	7603003	+	0.762693	0.941943	-2.49092
16	14972803	14976802	+	0.762707	0.941943	0.402922
17	16802627	16806626	+	0.764037	0.943011	2.80036
5	131590437	131594436	-	0.765261	0.94345	-2.50871
5	17588961	17592960	-	0.765323	0.94345	0.833809
22	15850990	15854989	+	0.768378	0.946065	-0.665868
22	15853244	15857243	-	0.768378	0.946065	-0.665868
4	49522186	49526185	-	0.769308	0.946635	0.841635
2	222654338	222658337	-	0.770119	0.947059	2.71003
15	82347438	82351437	-	0.773713	0.94888	-2.1164
15	82347476	82351475	-	0.773713	0.94888	-2.1164
1	47227772	47231771	-	0.774459	0.94888	1.38391
1	47229219	47233218	-	0.774459	0.94888	1.38391
1	47229716	47233715	-	0.774459	0.94888	1.38391
1	47230221	47234220	-	0.774459	0.94888	1.38391
16	14972737	14976736	+	0.774876	0.94888	-0.362117
1	228619566	228623565	-	0.783618	0.952946	-0.483198
14	66011790	66015789	-	0.783949	0.952946	-1.46211
19	12090263	12094262	+	0.788947	0.952946	2.08494
19	12090307	12094306	+	0.788947	0.952946	2.08494
19	12090336	12094335	+	0.788947	0.952946	2.08494
19	12090387	12094386	+	0.788947	0.952946	2.08494
19	12090468	12094467	+	0.788947	0.952946	2.08494
3	195678892	195682891	+	0.789671	0.952946	-1.42857
3	195679279	195683278	+	0.789671	0.952946	-1.42857
14	19666829	19670828	+	0.790331	0.952946	-0.42093
14	19667057	19671056	-	0.790331	0.952946	-0.42093
16	14972591	14976590	+	0.79091	0.952946	0.323253
11	94236150	94240149	+	0.793855	0.952946	0.16121
13	112869768	112873767	+	0.796614	0.952946	1.68254
13	112871432	112875431	+	0.796614	0.952946	1.68254
13	112871503	112875502	+	0.796614	0.952946	1.68254
3	75662330	75666329	+	0.79734	0.952946	-1.60099
16	2221566	2225565	+	0.798992	0.952946	1.37195
16	2221580	2225579	+	0.798992	0.952946	1.37195
16	2221594	2225593	+	0.798992	0.952946	1.37195
16	2221615	2225614	+	0.798992	0.952946	1.37195
16	2221716	2225715	+	0.798992	0.952946	1.37195
19	4196140	4200139	+	0.801099	0.952946	1.19843
19	4196411	4200410	+	0.801099	0.952946	1.19843
17	30476495	30480494	+	0.801509	0.952946	1.66667
15	74589187	74593186	+	0.80166	0.952946	-2.7027
9	63816463	63820462	-	0.802943	0.952946	0.226549
X	155984250	155988249	-	0.809424	0.952946	-0.71708
17	8552290	8556289	-	0.809566	0.952946	-1.60754
2	85582408	85586407	+	0.809671	0.952946	1.39248
3	33275025	33279024	+	0.813182	0.952946	1.12878
3	33275422	33279421	+	0.813182	0.952946	1.12878
3	33275445	33279444	+	0.813182	0.952946	1.12878
3	33275446	33279445	+	0.813182	0.952946	1.12878
3	33275451	33279450	+	0.813182	0.952946	1.12878
3	33275453	33279452	+	0.813182	0.952946	1.12878
3	33275466	33279465	+	0.813182	0.952946	1.12878
3	33275472	33279471	+	0.813182	0.952946	1.12878
3	33275476	33279475	+	0.813182	0.952946	1.12878
3	33275477	33279476	+	0.813182	0.952946	1.12878
3	33276173	33280172	+	0.813182	0.952946	1.12878
15	82475927	82479926	-	0.816444	0.952946	1.46588
14	19675837	19679836	+	0.816578	0.952946	-0.477619
3	183425978	183429977	-	0.816581	0.952946	-1.83599
3	183426086	183430085	-	0.816581	0.952946	-1.83599
3	183426102	183430101	-	0.816581	0.952946	-1.83599
3	183426276	183430275	-	0.816581	0.952946	-1.83599
3	183426779	183430778	-	0.816581	0.952946	-1.83599
4	779831	783830	-	0.818929	0.952946	1.14885
4	779850	783849	-	0.818929	0.952946	1.14885
14	21210003	21214002	-	0.819748	0.952946	1.7094
14	21211420	21215419	-	0.819748	0.952946	1.7094
11	57804523	57808522	+	0.821625	0.952946	1.40759
18	51195321	51199320	-	0.822146	0.952946	1.72932
16	74365462	74369461	+	0.823422	0.952946	-0.838509
16	74366149	74370148	-	0.823422	0.952946	-0.838509
16	74366162	74370161	-	0.823422	0.952946	-0.838509
16	74366241	74370240	-	0.823422	0.952946	-0.838509
19	14527194	14531193	-	0.824069	0.952946	2.54372
19	14527252	14531251	-	0.824069	0.952946	2.54372
19	14527254	14531253	-	0.824069	0.952946	2.54372
19	14527301	14531300	-	0.824069	0.952946	2.54372
19	14527309	14531308	-	0.824069	0.952946	2.54372
19	14527323	14531322	-	0.824069	0.952946	2.54372
19	14527543	14531542	+	0.824069	0.952946	2.54372
19	14527560	14531559	+	0.824069	0.952946	2.54372
19	14527579	14531578	+	0.824069	0.952946	2.54372
19	14527592	14531591	+	0.824069	0.952946	2.54372
19	14527594	14531593	+	0.824069	0.952946	2.54372
19	14527595	14531594	+	0.824069	0.952946	2.54372
19	14527598	14531597	+	0.824069	0.952946	2.54372
19	14527610	14531609	+	0.824069	0.952946	2.54372
19	14527630	14531629	+	0.824069	0.952946	2.54372
19	14527636	14531635	+	0.824069	0.952946	2.54372
19	14527641	14531640	+	0.824069	0.952946	2.54372
19	14527657	14531656	+	0.824069	0.952946	2.54372
19	14527697	14531696	+	0.824069	0.952946	2.54372
19	14527771	14531770	-	0.824069	0.952946	2.54372
9	63857642	63861641	-	0.824446	0.952946	-1.02273
8	12434299	12438298	-	0.825264	0.952946	-0.315993
8	12434344	12438343	-	0.825264	0.952946	-0.315993
16	847066	851065	-	0.82569	0.952946	-0.772781
9	62895449	62899448	+	0.825838	0.952946	-0.639662
9	62895452	62899451	+	0.825838	0.952946	-0.639662
9	62895708	62899707	-	0.825838	0.952946	-0.639662
9	62895778	62899777	-	0.825838	0.952946	-0.639662
21	9644825	9648824	+	0.826653	0.952946	-1.23167
13	112585347	112589346	-	0.827644	0.952946	-2.4948
13	112586126	112590125	-	0.827644	0.952946	-2.4948
13	112586136	112590135	-	0.827644	0.952946	-2.4948
13	112586168	112590167	-	0.827644	0.952946	-2.4948
13	112586206	112590205	-	0.827644	0.952946	-2.4948
10	46553531	46557530	-	0.83177	0.952946	0.45465
X	9409701	9413700	+	0.832712	0.952946	-0.278236
Y	11304918	11308917	+	0.833952	0.952946	-1.32281
1	16756824	16760823	-	0.834446	0.952946	1.97704
1	16756873	16760872	-	0.834446	0.952946	1.97704
20	29877364	29881363	-	0.836453	0.952946	0.251827
15	20275504	20279503	-	0.838526	0.952946	0.410745
1	16606651	16610650	-	0.840107	0.952946	-0.179894
6	89636402	89640401	-	0.84071	0.952946	-2.03008
6	89636433	89640432	-	0.84071	0.952946	-2.03008
6	89636483	89640482	-	0.84071	0.952946	-2.03008
6	89636484	89640483	-	0.84071	0.952946	-2.03008
6	89636487	89640486	-	0.84071	0.952946	-2.03008
6	89636498	89640497	-	0.84071	0.952946	-2.03008
6	89636717	89640716	-	0.84071	0.952946	-2.03008
6	89636735	89640734	-	0.84071	0.952946	-2.03008
6	89636750	89640749	-	0.84071	0.952946	-2.03008
6	89636754	89640753	-	0.84071	0.952946	-2.03008
22	18943123	18947122	+	0.842273	0.952946	1.21578
14	69767746	69771745	+	0.84303	0.952946	-1.05105
14	69768448	69772447	+	0.84303	0.952946	-1.05105
14	69768881	69772880	+	0.84303	0.952946	-1.05105
9	95314885	95318884	-	0.844741	0.952946	-0.974026
9	95314895	95318894	-	0.844741	0.952946	-0.974026
9	95314934	95318933	-	0.844741	0.952946	-0.974026
9	95315255	95319254	-	0.844741	0.952946	-0.974026
9	95315672	95319671	-	0.844741	0.952946	-0.974026
9	95315678	95319677	-	0.844741	0.952946	-0.974026
9	95315692	95319691	-	0.844741	0.952946	-0.974026
9	95315710	95319709	-	0.844741	0.952946	-0.974026
7	102564630	102568629	-	0.844893	0.952946	-0.567298
7	102564659	102568658	-	0.844893	0.952946	-0.567298
1	58629531	58633530	-	0.846092	0.952946	1.78723
19	915287	919286	+	0.847864	0.952946	0.963455
19	915342	919341	+	0.847864	0.952946	0.963455
19	915503	919502	+	0.847864	0.952946	0.963455
14	102082235	102086234	-	0.850871	0.952946	-1.50376
14	102082799	102086798	-	0.850871	0.952946	-1.50376
14	102083708	102087707	-	0.850871	0.952946	-1.50376
14	102084332	102088331	-	0.850871	0.952946	-1.50376
2	96114246	96118245	-	0.853126	0.952946	1.21065
21	10027856	10031855	-	0.855074	0.952946	0.731883
1	228617351	228621350	-	0.857426	0.952946	-0.421148
10	13297550	13301549	-	0.858128	0.952946	0.606503
10	13297764	13301763	-	0.858128	0.952946	0.606503
10	13298053	13302052	-	0.858128	0.952946	0.606503
10	13298098	13302097	-	0.858128	0.952946	0.606503
10	13298102	13302101	-	0.858128	0.952946	0.606503
10	13300413	13304412	-	0.858128	0.952946	0.606503
4	184507689	184511688	-	0.863222	0.952946	-1.25165
9	68326308	68330307	+	0.863358	0.952946	1.2275
11	57566285	57570284	-	0.86352	0.952946	-1.3104
4	9241879	9245878	+	0.863971	0.952946	0.205832
17	46169417	46173416	-	0.866329	0.952946	-0.573906
17	46170184	46174183	-	0.866329	0.952946	-0.573906
2	87514716	87518715	+	0.867772	0.952946	1.20482
2	87514745	87518744	+	0.867772	0.952946	1.20482
2	87516613	87520612	+	0.867772	0.952946	1.20482
7	73173415	73177414	+	0.868074	0.952946	-1.26984
7	144262793	144266792	-	0.868318	0.952946	-1.57804
3	197456324	197460323	-	0.871674	0.952946	-0.254187
3	197456405	197460404	+	0.871674	0.952946	-0.254187
15	55991549	55995548	-	0.872747	0.952946	-1.71053
15	55991603	55995602	-	0.872747	0.952946	-1.71053
15	55991614	55995613	-	0.872747	0.952946	-1.71053
15	55991661	55995660	-	0.872747	0.952946	-1.71053
15	55991747	55995746	-	0.872747	0.952946	-1.71053
20	29872059	29876058	+	0.873472	0.952946	0.429527
22	15821197	15825196	+	0.873982	0.952946	-0.581343
19	35646223	35650222	+	0.876737	0.952946	1.68691
19	35646337	35650336	+	0.876737	0.952946	1.68691
19	35646640	35650639	+	0.876737	0.952946	1.68691
19	35646825	35650824	+	0.876737	0.952946	1.68691
9	65706906	65710905	+	0.877133	0.952946	0.546956
21	10611380	10615379	-	0.882762	0.952946	0.265181
19	37269389	37273388	-	0.885712	0.952946	0.105999
5	176032607	176036606	-	0.886419	0.952946	1.5873
5	176032613	176036612	-	0.886419	0.952946	1.5873
5	176032681	176036680	-	0.886419	0.952946	1.5873
9	62878621	62882620	-	0.88813	0.952946	-0.229856
17	352737	356736	+	0.888646	0.952946	0.352614
22	15562277	15566276	-	0.889229	0.952946	-0.869565
21	10340738	10344737	-	0.89063	0.952946	0.130497
3	195706583	195710582	+	0.891594	0.952946	-0.750151
3	195706657	195710656	+	0.891594	0.952946	-0.750151
3	195706726	195710725	+	0.891594	0.952946	-0.750151
17	7249416	7253415	+	0.892063	0.952946	-0.798149
17	7249676	7253675	-	0.892063	0.952946	-0.798149
17	7249683	7253682	-	0.892063	0.952946	-0.798149
17	7249962	7253961	-	0.892063	0.952946	-0.798149
17	7250024	7254023	+	0.892063	0.952946	-0.798149
17	7250053	7254052	+	0.892063	0.952946	-0.798149
17	7250055	7254054	-	0.892063	0.952946	-0.798149
17	7250056	7254055	+	0.892063	0.952946	-0.798149
17	7250082	7254081	-	0.892063	0.952946	-0.798149
17	7250201	7254200	+	0.892063	0.952946	-0.798149
17	7250232	7254231	+	0.892063	0.952946	-0.798149
17	7250237	7254236	+	0.892063	0.952946	-0.798149
17	7250286	7254285	+	0.892063	0.952946	-0.798149
17	7250376	7254375	+	0.892063	0.952946	-0.798149
17	7250475	7254474	-	0.892063	0.952946	-0.798149
17	7250492	7254491	-	0.892063	0.952946	-0.798149
17	7250525	7254524	+	0.892063	0.952946	-0.798149
17	7250555	7254554	+	0.892063	0.952946	-0.798149
17	7250623	7254622	+	0.892063	0.952946	-0.798149
17	7250769	7254768	+	0.892063	0.952946	-0.798149
9	65673799	65677798	+	0.8929	0.952946	-0.693895
9	65673834	65677833	+	0.8929	0.952946	-0.693895
9	65673837	65677836	+	0.8929	0.952946	-0.693895
9	65673858	65677857	+	0.8929	0.952946	-0.693895
9	65673875	65677874	+	0.8929	0.952946	-0.693895
9	65673894	65677893	+	0.8929	0.952946	-0.693895
9	65673896	65677895	+	0.8929	0.952946	-0.693895
9	65673906	65677905	+	0.8929	0.952946	-0.693895
9	65673924	65677923	+	0.8929	0.952946	-0.693895
9	65673925	65677924	+	0.8929	0.952946	-0.693895
9	65673928	65677927	+	0.8929	0.952946	-0.693895
9	65673930	65677929	+	0.8929	0.952946	-0.693895
9	65673938	65677937	+	0.8929	0.952946	-0.693895
9	65673941	65677940	+	0.8929	0.952946	-0.693895
9	65673987	65677986	+	0.8929	0.952946	-0.693895
17	16792466	16796465	+	0.893129	0.952946	-1.32979
17	16792535	16796534	+	0.893129	0.952946	-1.32979
17	16792594	16796593	+	0.893129	0.952946	-1.32979
17	16794043	16798042	+	0.893129	0.952946	-1.32979
9	32549144	32553143	+	0.894386	0.952946	-1.0989
1	52879731	52883730	-	0.895894	0.952946	1.42857
9	136947551	136951550	+	0.895988	0.952946	1.10465
15	20342736	20346735	+	0.896067	0.952946	0.528309
17	46258607	46262606	-	0.896434	0.952946	0.256513
11	1092474	1096473	+	0.899313	0.952946	-0.446364
1	228621786	228625785	-	0.899751	0.952946	-0.333333
1	127174	131173	-	0.900613	0.952946	-1.10988
1	127218	131217	-	0.900613	0.952946	-1.10988
15	23195827	23199826	+	0.90104	0.952946	-0.562425
3	195699557	195703556	+	0.903046	0.952946	-0.199074
3	195699618	195703617	+	0.903046	0.952946	-0.199074
3	195699639	195703638	+	0.903046	0.952946	-0.199074
1	16512286	16516285	-	0.904735	0.952946	-0.611465
1	16512645	16516644	+	0.904735	0.952946	-0.611465
17	46169224	46173223	-	0.90538	0.952946	0.459671
2	3517275	3521274	+	0.907316	0.952946	0.595238
2	3517737	3521736	-	0.907316	0.952946	0.595238
21	9812010	9816009	-	0.909396	0.952946	0.241222
16	14995748	14999747	+	0.911303	0.952946	0.236772
9	41059290	41063289	+	0.91555	0.952946	0.617284
7	149088706	149092705	-	0.915633	0.952946	-0.921053
7	149088783	149092782	-	0.915633	0.952946	-0.921053
12	112416351	112420350	+	0.91976	0.952946	0.747556
12	112416839	112420838	-	0.91976	0.952946	0.747556
12	112416909	112420908	+	0.91976	0.952946	0.747556
12	112416914	112420913	+	0.91976	0.952946	0.747556
12	112416959	112420958	+	0.91976	0.952946	0.747556
12	112417112	112421111	+	0.91976	0.952946	0.747556
1	144963025	144967024	+	0.920391	0.952946	-0.94697
1	16629110	16633109	-	0.921628	0.952946	0.0553529
5	140724158	140728157	+	0.922652	0.952946	-0.612833
1	13698198	13702197	+	0.923113	0.952946	0.420168
1	13698240	13702239	+	0.923113	0.952946	0.420168
21	9556970	9560969	+	0.924163	0.952946	0.463617
1	91725919	91729918	-	0.924626	0.952946	0.74664
17	42559467	42563466	+	0.925923	0.952946	0.833333
17	42560134	42564133	+	0.925923	0.952946	0.833333
17	42560137	42564136	+	0.925923	0.952946	0.833333
17	42560142	42564141	+	0.925923	0.952946	0.833333
17	42560147	42564146	+	0.925923	0.952946	0.833333
17	42560148	42564147	+	0.925923	0.952946	0.833333
17	42560151	42564150	+	0.925923	0.952946	0.833333
17	42560167	42564166	+	0.925923	0.952946	0.833333
9	40881634	40885633	+	0.928034	0.952946	0.250918
3	195699123	195703122	+	0.9308	0.952946	-0.137281
3	195699439	195703438	+	0.9308	0.952946	-0.137281
9	41290887	41294886	+	0.931926	0.952946	-0.205279
2	131091429	131095428	-	0.932963	0.952946	0.924609
2	131091461	131095460	-	0.932963	0.952946	0.924609
X	49329616	49333615	+	0.932964	0.952946	-0.229337
17	82315551	82319550	-	0.935725	0.952946	-0.359477
17	82315553	82319552	-	0.935725	0.952946	-0.359477
17	82315554	82319553	-	0.935725	0.952946	-0.359477
17	82315559	82319558	-	0.935725	0.952946	-0.359477
17	82315578	82319577	-	0.935725	0.952946	-0.359477
17	82315580	82319579	-	0.935725	0.952946	-0.359477
17	82315603	82319602	-	0.935725	0.952946	-0.359477
14	19267381	19271380	-	0.937541	0.952946	0.312704
9	67878450	67882449	+	0.938054	0.952946	-0.254096
8	143714259	143718258	+	0.939418	0.952946	-0.3663
8	143714340	143718339	+	0.939418	0.952946	-0.3663
8	143714349	143718348	+	0.939418	0.952946	-0.3663
8	143714378	143718377	+	0.939418	0.952946	-0.3663
1	230866654	230870653	-	0.939829	0.952946	-0.277778
21	10340670	10344669	-	0.946558	0.952946	-0.0638606
1	1261570	1265569	-	0.94744	0.952946	-0.493305
14	19178291	19182290	+	0.948435	0.952946	-0.221631
10	132688392	132692391	+	0.948815	0.952946	-0.128265
8	12509279	12513278	-	0.950921	0.952946	-0.274725
13	57145488	57149487	+	0.951118	0.952946	0.0891797
14	19128636	19132635	+	0.952272	0.952946	0.511673
10	35245025	35249024	+	0.954549	0.952946	0.439975
10	35245049	35249048	+	0.954549	0.952946	0.439975
17	56958777	56962776	-	0.955259	0.952946	-0.384014
17	56959055	56963054	-	0.955259	0.952946	-0.384014
19	11526828	11530827	-	0.955882	0.952946	-0.497866
19	11526866	11530865	-	0.955882	0.952946	-0.497866
19	11527097	11531096	-	0.955882	0.952946	-0.497866
19	11527100	11531099	-	0.955882	0.952946	-0.497866
19	11527125	11531124	-	0.955882	0.952946	-0.497866
19	11527131	11531130	-	0.955882	0.952946	-0.497866
19	11527133	11531132	-	0.955882	0.952946	-0.497866
19	11527138	11531137	-	0.955882	0.952946	-0.497866
19	11527173	11531172	-	0.955882	0.952946	-0.497866
19	11527175	11531174	-	0.955882	0.952946	-0.497866
16	29218032	29222031	-	0.957967	0.952946	0.215239
15	20641449	20645448	-	0.958055	0.952946	-0.155868
21	8757077	8761076	+	0.958355	0.952946	0.0985504
21	8757081	8761080	+	0.958355	0.952946	0.0985504
8	85731419	85735418	+	0.959903	0.952946	-0.0716462
1	1359778	1363777	-	0.961077	0.952946	-0.226886
17	7252583	7256582	+	0.962974	0.952946	-0.205719
9	41235558	41239557	-	0.964212	0.952946	0.14985
16	15007311	15011310	+	0.965308	0.952946	0.101169
7	32955404	32959403	+	0.968777	0.952946	-0.301659
7	32955405	32959404	+	0.968777	0.952946	-0.301659
7	32955425	32959424	+	0.968777	0.952946	-0.301659
7	32955438	32959437	+	0.968777	0.952946	-0.301659
7	32955441	32959440	+	0.968777	0.952946	-0.301659
10	102054194	102058193	-	0.969045	0.952946	0.269906
12	46265702	46269701	-	0.969714	0.952946	0.42735
12	46266807	46270806	-	0.969714	0.952946	0.42735
7	57059302	57063301	-	0.973682	0.952946	-0.114745
6	17598355	17602354	+	0.977517	0.952946	0.15015
22	39530094	39534093	-	0.978043	0.952946	-0.303951
22	39530733	39534732	-	0.978043	0.952946	-0.303951
22	39530739	39534738	-	0.978043	0.952946	-0.303951
22	39530761	39534760	-	0.978043	0.952946	-0.303951
22	39530762	39534761	-	0.978043	0.952946	-0.303951
22	39530856	39534855	-	0.978043	0.952946	-0.303951
1	16936909	16940908	+	0.979584	0.952946	-0.164294
20	30814275	30818274	-	0.985154	0.952946	-0.0631497
2	238058889	238062888	+	0.985574	0.952946	0.105263
2	238058928	238062927	+	0.985574	0.952946	0.105263
2	238058966	238062965	+	0.985574	0.952946	0.105263
2	238059001	238063000	+	0.985574	0.952946	0.105263
2	238059020	238063019	+	0.985574	0.952946	0.105263
2	238059031	238063030	+	0.985574	0.952946	0.105263
2	238059043	238063042	+	0.985574	0.952946	0.105263
2	238059054	238063053	+	0.985574	0.952946	0.105263
2	238059082	238063081	+	0.985574	0.952946	0.105263
2	238059091	238063090	+	0.985574	0.952946	0.105263
2	238059113	238063112	+	0.985574	0.952946	0.105263
2	238059293	238063292	+	0.985574	0.952946	0.105263
9	68304528	68308527	+	0.98684	0.952946	-0.0356464
[truncated: 129 more rows]

## Sheet: Table S5
Co-methylation Network Gene Details
Ranked by network importance metrics
Gene	Degree	Betweenness	Meth Diff	Network Role
1
LINC01666	27	1456.57	8.6686	Bridge Gene
LINC01666	27	1456.57	8.6686	Bridge Gene
LINC01666	27	1456.57	−10.0630	Bridge Gene
LINC01666	27	1456.57	8.6686	Bridge Gene
LINC01666	27	1456.57	8.6686	Bridge Gene
LINC01666	27	1456.57	−10.0630	Bridge Gene
NBEAP1	27	1359.69	8.735	Bridge Gene
NBEAP1	27	1359.69	15.9867	Bridge Gene
ZNF316	26	1351.08	7.6305	Bridge Gene
LOC124903275	26	1351.08	7.5208	Bridge Gene
MIR3648-2	25	1145.2	3.8676	Bridge Gene
MIR3648-2	25	1145.2	4.0261	Bridge Gene
LOC105378146	25	865.3	8.4112	Bridge Gene
LOC107987020	25	1145.2	3.1843	Bridge Gene
LOC107987020	25	1145.2	2.9492	Bridge Gene
LOC107987020	25	1145.2	3.1592	Bridge Gene
LOC107987020	25	1145.2	−1.9527	Bridge Gene
LOC107987020	25	1145.2	4.1282	Bridge Gene
LOC107987020	25	1145.2	2.9492	Bridge Gene
LOC124904993	25	328.29	2.929	Member
LOC124904993	25	328.29	5.8616	Member
LOC124904993	25	328.29	2.9659	Member
LOC124904993	25	328.29	5.8616	Member
LOC124904993	25	521.01	2.929	Bridge Gene
LOC124904993	25	521.01	5.8616	Bridge Gene
LOC124904993	25	521.01	2.9659	Bridge Gene
LOC124904993	25	521.01	5.8616	Bridge Gene
LOC124904993	25	521.01	2.929	Bridge Gene
LOC124904993	25	521.01	5.8616	Bridge Gene
LOC124904993	25	521.01	2.9659	Bridge Gene
LOC124904993	25	521.01	5.8616	Bridge Gene
TTLL8	25	835.09	9.1947	Bridge Gene
NA	25	922.64	7.4628	Bridge Gene
LOC105369250	24	310.7	7.0738	Member
LOC105371750	24	148.39	8.1081	Member
LOC105371750	24	148.39	8.1081	Member
LOC105371750	24	148.39	8.1081	Member
LOC105371750	24	148.39	8.1081	Member
LOC105371750	24	148.39	8.1081	Member
LOC105371750	24	148.39	8.1081	Member
LOC105371750	24	148.39	8.1081	Member
LOC105371750	24	148.39	8.1081	Member
LOC105371750	24	148.39	8.1081	Member
LOC105371750	24	148.39	8.1081	Member
LOC105371750	24	148.39	8.1081	Member
LOC105371750	24	148.39	8.1081	Member
LOC105371750	24	148.39	8.1081	Member
LOC105371750	24	148.39	8.1081	Member
LOC105371750	24	148.39	8.1081	Member
LOC105371750	24	148.39	8.1081	Member
LOC105371750	24	148.39	8.1081	Member
LOC105371750	24	148.39	8.1081	Member
LOC105371750	24	148.39	8.1081	Member
LOC105371750	24	148.39	8.1081	Member
LOC105371750	24	148.39	8.1081	Member
LOC105371750	24	148.39	8.1081	Member
LOC105371750	24	148.39	8.1081	Member
LOC105371750	24	148.39	8.1081	Member
LOC105371750	24	148.39	8.1081	Member
LOC105371750	24	148.39	8.1081	Member
LOC105371750	24	148.39	8.1081	Member
LOC105371750	24	148.39	8.1081	Member
LOC105371750	24	148.39	8.1081	Member
LOC105371750	24	148.39	8.1081	Member
LOC105371750	24	148.39	8.1081	Member
LOC105371750	24	148.39	8.1081	Member
LOC105371750	24	148.39	8.1081	Member
LOC105371750	24	148.39	8.1081	Member
LOC105371750	24	148.39	8.1081	Member
LOC105371750	24	148.39	8.1081	Member
LOC105371750	24	148.39	8.1081	Member
LOC105371750	24	148.39	8.1081	Member
LOC105371750	24	148.39	8.1081	Member
LOC105371750	24	148.39	8.1081	Member
LOC105371750	24	148.39	8.1081	Member
LOC105371750	24	148.39	8.1081	Member
LOC105371750	24	148.39	8.1081	Member
LOC105371750	24	148.39	8.1081	Member
LOC105371750	24	148.39	8.1081	Member
LOC105371750	24	148.39	8.1081	Member
LOC105371750	24	148.39	8.1081	Member
LOC105371750	24	148.39	8.1081	Member
LOC105371750	24	148.39	8.1081	Member
LOC105371750	24	148.39	8.1081	Member
LOC105371750	24	148.39	8.1081	Member
LOC105371750	24	148.39	8.1081	Member
LOC105371750	24	148.39	8.1081	Member
LOC105371750	24	148.39	8.1081	Member
LOC105371750	24	148.39	8.1081	Member
LOC105371750	24	148.39	8.1081	Member
LOC105371750	24	148.39	8.1081	Member
LOC105371750	24	148.39	8.1081	Member
LOC105371750	24	148.39	8.1081	Member
LOC105371750	24	148.39	8.1081	Member
LOC105371750	24	148.39	8.1081	Member
LOC105371750	24	148.39	8.1081	Member
LOC105371750	24	148.39	8.1081	Member
LOC105371750	24	148.39	8.1081	Member
LOC107987020	24	197.01	3.1843	Member
LOC107987020	24	197.01	2.9492	Member
LOC107987020	24	197.01	3.1592	Member
LOC107987020	24	197.01	−1.9527	Member
LOC107987020	24	197.01	4.1282	Member
LOC107987020	24	197.01	2.9492	Member
LOC107987020	24	197.01	3.1843	Member
LOC107987020	24	197.01	2.9492	Member
LOC107987020	24	197.01	3.1592	Member
LOC107987020	24	197.01	−1.9527	Member
LOC107987020	24	197.01	4.1282	Member
LOC107987020	24	197.01	2.9492	Member
LOC124904993	24	197.01	2.929	Member
LOC124904993	24	197.01	5.8616	Member
LOC124904993	24	197.01	2.9659	Member
LOC124904993	24	197.01	5.8616	Member
TBL1X	24	310.7	7.0155	Member
TBL1X	24	310.7	7.0155	Member
TBL1X	24	310.7	7.0155	Member
TBL1X	24	310.7	5.7751	Member
TBL1X	24	310.7	7.0155	Member
TBL1X	24	310.7	7.0155	Member
TBL1X	24	310.7	7.0155	Member
TBL1X	24	310.7	5.7751	Member
TBL1X	24	310.7	7.0155	Member
TBL1X	24	310.7	7.0155	Member
TBL1X	24	310.7	7.0155	Member
TBL1X	24	310.7	5.7751	Member
TLCD3A	24	197.01	2.94	Member
MAD1L1	24	537.94	6.9101	Bridge Gene
FAM225B	23	53.87	2.3655	Member
MIR4273	23	53.87	2.2806	Member
MIR4273	23	53.87	2.2806	Member
MIR4273	23	53.87	2.2806	Member
MIR4273	23	53.87	2.2806	Member
RASA4	23	187.64	4.682	Member
RASA4	23	187.64	4.682	Member
RASA4	23	187.64	4.8844	Member
LOC105379273	23	187.64	4.7227	Member
LOC107984037	23	53.87	2.1615	Member
LOC107984037	23	53.87	−8.0902	Member
LOC107984037	23	53.87	5.9407	Member
LOC107984037	23	53.87	−12.9456	Member
LOC107984037	23	350.94	2.1615	Member
LOC107984037	23	350.94	−8.0902	Member
LOC107984037	23	350.94	5.9407	Member
LOC107984037	23	350.94	−12.9456	Member
LOC124904707	23	119.28	2.7441	Member
LOC124904707	23	119.28	−4.1479	Member
DUXAP8	23	187.64	4.7792	Member
MIR570	23	100.56	8.1967	Member
MIR570	23	100.56	8.1967	Member
MIR570	23	100.56	8.1967	Member
MIR570	23	100.56	8.1967	Member
RIMBP3	23	87.24	5.1142	Member
RIMBP3	23	87.24	7.849	Member
FRG2C	22	43.59	2.1155	Member
RASA4	22	137.63	4.682	Member
RASA4	22	137.63	4.682	Member
RASA4	22	137.63	4.8844	Member
RASA4	22	137.63	4.682	Member
RASA4	22	137.63	4.682	Member
RASA4	22	137.63	4.8844	Member
LOC107987020	22	134.7	3.1843	Member
LOC107987020	22	134.7	2.9492	Member
LOC107987020	22	134.7	3.1592	Member
LOC107987020	22	134.7	−1.9527	Member
LOC107987020	22	134.7	4.1282	Member
LOC107987020	22	134.7	2.9492	Member
LOC107987020	22	134.7	3.1843	Member
LOC107987020	22	134.7	2.9492	Member
LOC107987020	22	134.7	3.1592	Member
LOC107987020	22	134.7	−1.9527	Member
LOC107987020	22	134.7	4.1282	Member
LOC107987020	22	134.7	2.9492	Member
C1QTNF8	22	2891.55	6.4383	Bridge Gene
LINC01667	22	235.56	3.2889	Member
RIMBP3	22	127.13	5.1142	Member
RIMBP3	22	127.13	7.849	Member
LOC101927615	21	227.06	3.9015	Member
LOC101929488	21	194.16	3.3442	Member
LOC124903442	21	145.54	5.4961	Member
DEFB115	21	112.73	5.7549	Member
SDHAP1	21	481.23	5.2337	Bridge Gene
SDHAP1	21	481.23	5.2337	Bridge Gene
SDHAP1	21	481.23	5.2337	Bridge Gene
SDHAP1	21	481.23	5.2337	Bridge Gene
SDHAP1	21	481.23	5.2337	Bridge Gene
SDHAP1	21	481.23	5.2337	Bridge Gene
SDHAP1	21	481.23	5.2337	Bridge Gene
SDHAP1	21	481.23	5.2337	Bridge Gene
SDHAP1	21	481.23	5.2337	Bridge Gene
SDHAP1	21	481.23	5.2337	Bridge Gene
SDHAP1	21	481.23	5.2337	Bridge Gene
SDHAP1	21	481.23	5.2337	Bridge Gene
SDHAP1	21	481.23	5.2337	Bridge Gene
SDHAP1	21	481.23	5.2337	Bridge Gene
SDHAP1	21	481.23	5.2337	Bridge Gene
SDHAP1	21	481.23	5.2337	Bridge Gene
SDHAP1	21	481.23	5.2337	Bridge Gene
SDHAP1	21	481.23	5.2337	Bridge Gene
SDHAP1	21	481.23	5.2337	Bridge Gene
SDHAP1	21	481.23	5.2337	Bridge Gene
SDHAP1	21	481.23	5.2337	Bridge Gene
SDHAP1	21	481.23	5.2337	Bridge Gene
SDHAP1	21	481.23	5.2337	Bridge Gene
SDHAP1	21	481.23	5.2337	Bridge Gene
SDHAP1	21	481.23	5.2337	Bridge Gene
PLEC	21	145.54	5.4089	Member
PMCHL1	21	33.52	1.9665	Member
RNU1-4	21	8.18	2.5351	Member
TBL1X	21	112.73	7.0155	Member
TBL1X	21	112.73	7.0155	Member
TBL1X	21	112.73	7.0155	Member
TBL1X	21	112.73	5.7751	Member
KATNAL2	21	8.18	2.6076	Member
KATNAL2	21	8.18	9.815	Member
KATNAL2	21	8.18	9.815	Member
MIR3648-2	20	185.18	3.8676	Member
MIR3648-2	20	185.18	4.0261	Member
ANKRD30BP2	20	348.1	4.4355	Member
LSP1P4	20	102.74	3.9858	Member
LSP1P4	20	102.74	10.6914	Member
LINC02849	19	23.79	1.5542	Member
LINC02849	19	23.79	1.8036	Member
LINC02849	19	23.79	1.7105	Member
LOC284412	19	23.79	1.8756	Member
LOC284412	19	23.79	1.2687	Member
LOC284412	19	23.79	1.221	Member
DHX32	19	1.73	8.3499	Member
LOC101928343	17	215.63	6.5522	Member
MAP3K10	17	215.63	6.5705	Member
LINC02208	15	542.64	9.6158	Bridge Gene
LINC02849	15	5.39	1.5542	Member
LINC02849	15	5.39	1.8036	Member
LINC02849	15	5.39	1.7105	Member
STMP1	15	542.64	9.6078	Bridge Gene
STMP1	15	542.64	9.6078	Bridge Gene
STMP1	15	542.64	9.6078	Bridge Gene
STMP1	15	542.64	9.6078	Bridge Gene
STMP1	15	542.64	9.6078	Bridge Gene
STMP1	15	542.64	9.6078	Bridge Gene
STMP1	15	542.64	9.6078	Bridge Gene
STMP1	15	542.64	9.6078	Bridge Gene
STMP1	15	542.64	9.6078	Bridge Gene
STMP1	15	542.64	9.6078	Bridge Gene
STMP1	15	542.64	9.6078	Bridge Gene
STMP1	15	542.64	9.6078	Bridge Gene
STMP1	15	542.64	9.6078	Bridge Gene
STMP1	15	542.64	9.6078	Bridge Gene
STMP1	15	542.64	9.6078	Bridge Gene
STMP1	15	542.64	9.6078	Bridge Gene
STMP1	15	542.64	9.6078	Bridge Gene
STMP1	15	542.64	9.6078	Bridge Gene
STMP1	15	542.64	9.6078	Bridge Gene
STMP1	15	542.64	9.6078	Bridge Gene
STMP1	15	542.64	9.6078	Bridge Gene
STMP1	15	542.64	9.6078	Bridge Gene
STMP1	15	542.64	9.6078	Bridge Gene
STMP1	15	542.64	9.6078	Bridge Gene
STMP1	15	542.64	9.6078	Bridge Gene
KATNAL2	15	868.47	2.6076	Bridge Gene
KATNAL2	15	868.47	9.815	Bridge Gene
KATNAL2	15	868.47	9.815	Bridge Gene
KATNAL2	15	868.47	2.6076	Bridge Gene
KATNAL2	15	868.47	9.815	Bridge Gene
KATNAL2	15	868.47	9.815	Bridge Gene
LINC02849	14	0.91	1.5542	Member
LINC02849	14	0.91	1.8036	Member
LINC02849	14	0.91	1.7105	Member
SPATA31A1	13	293.46	9.9557	Member
LOC284412	11	0	1.8756	Member
LOC284412	11	0	1.2687	Member
LOC284412	11	0	1.221	Member
LOC284412	11	0	1.8756	Member
LOC284412	11	0	1.2687	Member
LOC284412	11	0	1.221	Member
2
ZNG1E	33	145	−12.5069	Member
ZNG1E	33	145	−12.5069	Member
ZNG1E	33	145	−12.5069	Member
ZNG1E	33	145	−12.5069	Member
CEP83	33	145	−12.5610	Member
CEP83	33	145	−12.5610	Member
CEP83	33	145	−12.5610	Member
CEP83	33	145	−12.5610	Member
WDR59	33	145	−12.3288	Member
WDR59	33	145	−8.5714	Member
ERVK13-1	28	26.05	−13.9583	Member
ERVK13-1	28	26.05	−13.9583	Member
ERVK13-1	28	26.05	−13.9583	Member
ERVK13-1	28	26.05	−13.9583	Member
ERVK13-1	28	26.05	−13.9583	Member
ERVK13-1	28	26.05	−13.9583	Member
ERVK13-1	28	26.05	−13.9583	Member
ERVK13-1	28	26.05	−13.9583	Member
ERVK13-1	28	26.05	−13.9583	Member
ERVK13-1	28	26.05	−13.9583	Member
ERVK13-1	28	26.05	−13.9583	Member
ERVK13-1	28	26.05	−13.9583	Member
ERVK13-1	28	26.05	−13.9583	Member
ERVK13-1	28	26.05	−13.9583	Member
ERVK13-1	28	26.05	−13.9583	Member
ERVK13-1	28	26.05	−13.9583	Member
ERVK13-1	28	26.05	−13.9583	Member
ERVK13-1	28	26.05	−13.9583	Member
ERVK13-1	28	26.05	−13.9583	Member
ERVK13-1	28	26.05	−13.9583	Member
ERVK13-1	28	26.05	−13.9583	Member
ERVK13-1	28	26.05	−13.9583	Member
ERVK13-1	28	26.05	−13.9583	Member
ERVK13-1	28	26.05	−13.9583	Member
ERVK13-1	28	26.05	−13.9583	Member
ERVK13-1	28	26.05	−13.9583	Member
ERVK13-1	28	26.05	−13.9583	Member
ERVK13-1	28	26.05	−13.9583	Member
ERVK13-1	28	26.05	−13.9583	Member
ERVK13-1	28	26.05	−13.9583	Member
ERVK13-1	28	26.05	−13.9583	Member
ERVK13-1	28	26.05	−13.9583	Member
ERVK13-1	28	26.05	−13.9583	Member
ERVK13-1	28	26.05	−13.9583	Member
ERVK13-1	28	26.05	−13.9583	Member
ERVK13-1	28	26.05	−13.9583	Member
SRGAP2-AS1	28	26.05	−14.1658	Member
LINC02798	28	26.05	−14.1658	Member
CHD4	28	26.05	−14.0470	Member
LOC124903955	27	23.94	−14.1732	Member
LOC124904062	27	37.27	−13.2895	Member
SNORD118	27	37.27	−13.0435	Member
TMEM107	27	37.27	−13.0435	Member
TMEM107	27	37.27	−13.0435	Member
TMEM107	27	37.27	−13.0435	Member
TMEM107	27	37.27	−13.0435	Member
TMEM107	27	37.27	−13.0435	Member
TMEM107	27	37.27	−13.0435	Member
TMEM107	27	37.27	−13.0435	Member
TMEM107	27	37.27	−13.0435	Member
TMEM107	27	37.27	−13.0435	Member
TMEM107	27	37.27	−13.0435	Member
TMEM107	27	37.27	−13.0435	Member
TMEM107	27	37.27	−13.0435	Member
TMEM107	27	37.27	−13.0435	Member
TMEM107	27	37.27	−13.0435	Member
TMEM107	27	37.27	−13.0435	Member
TMEM107	27	37.27	−13.0435	Member
TMEM107	27	37.27	−13.0435	Member
TMEM107	27	37.27	−13.0435	Member
TMEM107	27	37.27	−13.0435	Member
TMEM107	27	37.27	−13.0435	Member
TMEM107	27	37.27	−13.0435	Member
TMEM107	27	37.27	−13.0435	Member
TMEM107	27	37.27	−13.0435	Member
TMEM107	27	37.27	−13.0435	Member
TMEM107	27	37.27	−13.0435	Member
TMEM107	27	37.27	−13.0435	Member
TMEM107	27	37.27	−13.0435	Member
TMEM107	27	37.27	−13.0435	Member
TMEM107	27	37.27	−13.0435	Member
TMEM107	27	37.27	−13.0435	Member
TMEM107	27	37.27	−13.0435	Member
TMEM107	27	37.27	−13.0435	Member
TMEM107	27	37.27	−13.0435	Member
TMEM107	27	37.27	−13.0435	Member
TMEM107	27	37.27	−13.0435	Member
TMEM107	27	37.27	−13.0435	Member
TMEM107	27	37.27	−13.0435	Member
TMEM107	27	37.27	−13.0435	Member
TMEM107	27	37.27	−13.0435	Member
TMEM107	27	37.27	−13.0435	Member
TMEM107	27	37.27	−13.0435	Member
TMEM107	27	37.27	−13.0435	Member
TMEM107	27	37.27	−13.0435	Member
TMEM107	27	37.27	−13.0435	Member
TMEM107	27	37.27	−13.0435	Member
TMEM107	27	37.27	−13.0435	Member
TMEM107	27	37.27	−13.0435	Member
TMEM107	27	37.27	−13.0435	Member
TMEM107	27	37.27	−13.0435	Member
TMEM107	27	37.27	−13.0435	Member
TMEM107	27	37.27	−13.0435	Member
TMEM107	27	37.27	−13.0435	Member
TMEM107	27	37.27	−13.0435	Member
TMEM107	27	37.27	−13.0435	Member
TMEM107	27	37.27	−13.0435	Member
TMEM107	27	37.27	−13.0435	Member
TMEM107	27	37.27	−13.0435	Member
TMEM107	27	37.27	−13.0435	Member
TMEM107	27	37.27	−13.0435	Member
TMEM107	27	37.27	−13.0435	Member
TMEM107	27	37.27	−13.0435	Member
TMEM107	27	37.27	−13.0435	Member
TMEM107	27	37.27	−13.0435	Member
TMEM107	27	37.27	−13.0435	Member
TMEM107	27	37.27	−13.0435	Member
TMEM107	27	37.27	−13.0435	Member
TMEM107	27	37.27	−13.0435	Member
TMEM107	27	37.27	−13.0435	Member
TMEM107	27	37.27	−13.0435	Member
TMEM107	27	37.27	−13.0435	Member
TMEM107	27	37.27	−13.0435	Member
TMEM107	27	37.27	−13.0435	Member
TMEM107	27	37.27	−13.0435	Member
TMEM107	27	37.27	−13.0435	Member
TMEM107	27	37.27	−13.0435	Member
TMEM107	27	37.27	−13.0435	Member
TMEM107	27	37.27	−13.0435	Member
TMEM107	27	37.27	−13.0435	Member
TMEM107	27	37.27	−13.0435	Member
TMEM107	27	37.27	−13.0435	Member
TMEM107	27	37.27	−13.0435	Member
TMEM107	27	37.27	−13.0435	Member
TMEM107	27	37.27	−13.0435	Member
TMEM107	27	37.27	−13.0435	Member
TMEM107	27	37.27	−13.0435	Member
TMEM107	27	37.27	−13.0435	Member
TMEM107	27	37.27	−13.0435	Member
TMEM107	27	37.27	−13.0435	Member
TMEM107	27	37.27	−13.0435	Member
TMEM107	27	37.27	−13.0435	Member
TMEM107	27	37.27	−13.0435	Member
TMEM107	27	37.27	−13.0435	Member
TMEM107	27	37.27	−13.0435	Member
TMEM107	27	37.27	−13.0435	Member
TMEM107	27	37.27	−13.0435	Member
TMEM107	27	37.27	−13.0435	Member
TMEM107	27	37.27	−13.0435	Member
TMEM107	27	37.27	−13.0435	Member
TMEM107	27	37.27	−13.0435	Member
TMEM107	27	37.27	−13.0435	Member
LOC107984037	26	33.33	2.1615	Member
LOC107984037	26	33.33	−8.0902	Member
LOC107984037	26	33.33	5.9407	Member
LOC107984037	26	33.33	−12.9456	Member
PTOV1-AS1	22	19.12	−11.3717	Member
PTOV1-AS1	22	19.12	−11.3717	Member
PTOV1-AS1	22	19.12	−11.3717	Member
PTOV1-AS1	22	19.12	−11.3717	Member
PTOV1-AS1	22	19.12	−11.3717	Member
PTOV1-AS1	22	19.12	−11.3717	Member
PTOV1-AS1	22	19.12	−11.3717	Member
PTOV1-AS1	22	19.12	−11.3717	Member
PTOV1-AS1	22	19.12	−11.3717	Member
PTOV1-AS1	22	19.12	−11.3717	Member
PTOV1-AS1	22	19.12	−11.3717	Member
PTOV1-AS1	22	19.12	−11.3717	Member
PTOV1-AS1	22	19.12	−11.3717	Member
PTOV1-AS1	22	19.12	−11.3717	Member
PTOV1-AS1	22	19.12	−11.3717	Member
PTOV1-AS1	22	19.12	−11.3717	Member
PTOV1-AS1	22	19.12	−11.3717	Member
PTOV1-AS1	22	19.12	−11.3717	Member
PTOV1-AS1	22	19.12	−11.3717	Member
PTOV1-AS1	22	19.12	−11.3717	Member
PTOV1-AS1	22	19.12	−11.3717	Member
PTOV1-AS1	22	19.12	−11.3717	Member
PTOV1-AS1	22	19.12	−11.3717	Member
PTOV1-AS1	22	19.12	−11.3717	Member
PTOV1-AS1	22	19.12	−11.3717	Member
PTOV1-AS1	22	19.12	−11.3717	Member
PTOV1-AS1	22	19.12	−11.3717	Member
PTOV1-AS1	22	19.12	−11.3717	Member
PTOV1-AS1	22	19.12	−11.3717	Member
PTOV1-AS1	22	19.12	−11.3717	Member
PTOV1-AS1	22	19.12	−11.3717	Member
PTOV1-AS1	22	19.12	−11.3717	Member
PTOV1-AS1	22	19.12	−11.3717	Member
PTOV1-AS1	22	19.12	−11.3717	Member
PTOV1-AS1	22	19.12	−11.3717	Member
PTOV1-AS1	22	19.12	−11.3717	Member
PTOV1-AS1	22	19.12	−11.3717	Member
PTOV1-AS1	22	19.12	−11.3717	Member
PTOV1-AS1	22	19.12	−11.3717	Member
PTOV1-AS1	22	19.12	−11.3717	Member
PTOV1-AS1	22	19.12	−11.3717	Member
PTOV1-AS1	22	19.12	−11.3717	Member
PTOV1-AS1	22	19.12	−11.3717	Member
PTOV1-AS1	22	19.12	−11.3717	Member
PTOV1-AS1	22	19.12	−11.3717	Member
PTOV1-AS1	22	19.12	−11.3717	Member
PTOV1-AS1	22	19.12	−11.3717	Member
PTOV1-AS1	22	19.12	−11.3717	Member
PTOV1-AS1	22	19.12	−11.3717	Member
PTOV1-AS1	22	19.12	−11.3717	Member
PTOV1-AS1	22	19.12	−11.3717	Member
PTOV1-AS1	22	19.12	−11.3717	Member
PTOV1-AS1	22	19.12	−11.3717	Member
PTOV1-AS1	22	19.12	−11.3717	Member
PTOV1-AS1	22	19.12	−11.3717	Member
PTOV1-AS1	22	19.12	−11.3717	Member
PTOV1-AS1	22	19.12	−11.3717	Member
PTOV1-AS1	22	19.12	−11.3717	Member
PTOV1-AS1	22	19.12	−11.3717	Member
PTOV1-AS1	22	19.12	−11.3717	Member
PTOV1-AS1	22	19.12	−11.3717	Member
PTOV1-AS1	22	19.12	−11.3717	Member
PTOV1-AS1	22	19.12	−11.3717	Member
PTOV1-AS1	22	19.12	−11.3717	Member
PTOV1-AS1	22	19.12	−11.3717	Member
PTOV1-AS1	22	19.12	−11.3717	Member
PTOV1-AS1	22	19.12	−11.3717	Member
PTOV1-AS1	22	19.12	−11.3717	Member
PTOV1-AS1	22	19.12	−11.3717	Member
PTOV1-AS1	22	19.12	−11.3717	Member
PTOV1-AS1	22	19.12	−11.3717	Member
PTOV1-AS1	22	19.12	−11.3717	Member
PTOV1-AS1	22	19.12	−11.3717	Member
PTOV1-AS1	22	19.12	−11.3717	Member
PTOV1-AS1	22	19.12	−11.3717	Member
PTOV1-AS1	22	19.12	−11.3717	Member
PTOV1-AS1	22	19.12	−11.3717	Member
PTOV1-AS1	22	19.12	−11.3717	Member
PTOV1-AS1	22	19.12	−11.3717	Member
PTOV1-AS1	22	19.12	−11.3717	Member
PTOV1-AS1	22	19.12	−11.3717	Member
PTOV1-AS1	22	19.12	−11.3717	Member
PTOV1-AS1	22	19.12	−11.3717	Member
PTOV1-AS1	22	19.12	−11.3717	Member
PTOV1-AS1	22	19.12	−11.3717	Member
PTOV1-AS1	22	19.12	−11.3717	Member
PTOV1-AS1	22	19.12	−11.3717	Member
PTOV1-AS1	22	19.12	−11.3717	Member
PTOV1-AS1	22	19.12	−11.3717	Member
PTOV1-AS1	22	19.12	−11.3717	Member
PTOV1-AS1	22	19.12	−11.3717	Member
PTOV1-AS1	22	19.12	−11.3717	Member
PTOV1-AS1	22	19.12	−11.3717	Member
PTOV1-AS1	22	19.12	−11.3717	Member
PTOV1-AS1	22	19.12	−11.3717	Member
PTOV1-AS1	22	19.12	−11.3717	Member
PTOV1-AS1	22	19.12	−11.3717	Member
PTOV1-AS1	22	19.12	−11.3717	Member
PTOV1-AS1	22	19.12	−11.3717	Member
PTOV1-AS1	22	19.12	−11.3717	Member
PTOV1-AS1	22	19.12	−11.3717	Member
PTOV1-AS1	22	19.12	−11.3717	Member
PTOV1-AS1	22	19.12	−11.3717	Member
PTOV1-AS1	22	19.12	−11.3717	Member
PTOV1-AS1	22	19.12	−11.3717	Member
PTOV1-AS1	22	19.12	−11.3717	Member
PTOV1-AS1	22	19.12	−11.3717	Member
PTOV1-AS1	22	19.12	−11.3717	Member
PTOV1-AS1	22	19.12	−11.3717	Member
PTOV1-AS1	22	19.12	−11.3717	Member
PTOV1-AS1	22	19.12	−11.3717	Member
PTOV1-AS1	22	19.12	−11.3717	Member
PTOV1-AS1	22	19.12	−11.3717	Member
PTOV1-AS1	22	19.12	−11.3717	Member
PTOV1-AS1	22	19.12	−11.3717	Member
PTOV1-AS1	22	19.12	−11.3717	Member
PTOV1-AS1	22	19.12	−11.3717	Member
PTOV1-AS1	22	19.12	−11.3717	Member
PTOV1-AS1	22	19.12	−11.3717	Member
PTOV1-AS1	22	19.12	−11.3717	Member
PTOV1-AS1	22	19.12	−11.3717	Member
PTOV1-AS1	22	19.12	−11.3717	Member
PTOV1-AS1	22	19.12	−11.3717	Member
PTOV1-AS1	22	19.12	−11.3717	Member
PTOV1-AS1	22	19.12	−11.3717	Member
PTOV1-AS1	22	19.12	−11.3717	Member
PTOV1-AS1	22	19.12	−11.3717	Member
PTOV1-AS1	22	19.12	−11.3717	Member
PTOV1-AS1	22	19.12	−11.3717	Member
PTOV1-AS1	22	19.12	−11.3717	Member
PTOV1-AS1	22	19.12	−11.3717	Member
PTOV1-AS1	22	19.12	−11.3717	Member
PTOV1-AS1	22	19.12	−11.3717	Member
PTOV1-AS1	22	19.12	−11.3717	Member
PTOV1-AS1	22	19.12	−11.3717	Member
PTOV1-AS1	22	19.12	−11.3717	Member
PTOV1-AS1	22	19.12	−11.3717	Member
PTOV1-AS1	22	19.12	−11.3717	Member
PTOV1-AS1	22	19.12	−11.3717	Member
PTOV1-AS1	22	19.12	−11.3717	Member
PTOV1-AS1	22	19.12	−11.3717	Member
PTOV1-AS1	22	19.12	−11.3717	Member
PTOV1-AS1	22	19.12	−11.3717	Member
PTOV1-AS1	22	19.12	−11.3717	Member
PTOV1-AS1	22	19.12	−11.3717	Member
PTOV1-AS1	22	19.12	−11.3717	Member
PTOV1-AS1	22	19.12	−11.3717	Member
PTOV1-AS1	22	19.12	−11.3717	Member
PTOV1-AS1	22	19.12	−11.3717	Member
PTOV1-AS1	22	19.12	−11.3717	Member
PTOV1-AS1	22	19.12	−11.3717	Member
PTOV1-AS1	22	19.12	−11.3717	Member
PTOV1-AS1	22	19.12	−11.3717	Member
PTOV1-AS1	22	19.12	−11.3717	Member
PTOV1-AS1	22	19.12	−11.3717	Member
PTOV1-AS1	22	19.12	−11.3717	Member
PTOV1-AS1	22	19.12	−11.3717	Member
PTOV1-AS1	22	19.12	−11.3717	Member
PTOV1-AS1	22	19.12	−11.3717	Member
PTOV1-AS1	22	19.12	−11.3717	Member
PTOV1-AS1	22	19.12	−11.3717	Member
PTOV1-AS1	22	19.12	−11.3717	Member
PTOV1-AS1	22	19.12	−11.3717	Member
PTOV1-AS1	22	19.12	−11.3717	Member
PTOV1-AS1	22	19.12	−11.3717	Member
PTOV1-AS1	22	19.12	−11.3717	Member
PTOV1-AS1	22	19.12	−11.3717	Member
PTOV1-AS1	22	19.12	−11.3717	Member
PTOV1-AS1	22	19.12	−11.3717	Member
PTOV1-AS1	22	19.12	−11.3717	Member
PTOV1-AS1	22	19.12	−11.3717	Member
PTOV1-AS1	22	19.12	−11.3717	Member
PTOV1-AS1	22	19.12	−11.3717	Member
PTOV1-AS1	22	19.12	−11.3717	Member
PTOV1-AS1	22	19.12	−11.3717	Member
PTOV1-AS1	22	19.12	−11.3717	Member
PTOV1-AS1	22	19.12	−11.3717	Member
PTOV1-AS1	22	19.12	−11.3717	Member
PTOV1-AS1	22	19.12	−11.3717	Member
PTOV1-AS1	22	19.12	−11.3717	Member
PTOV1-AS1	22	19.12	−11.3717	Member
PTOV1-AS1	22	19.12	−11.3717	Member
PTOV1-AS1	22	19.12	−11.3717	Member
PTOV1-AS1	22	19.12	−11.3717	Member
PTOV1-AS1	22	19.12	−11.3717	Member
PTOV1-AS1	22	19.12	−11.3717	Member
PTOV1-AS1	22	19.12	−11.3717	Member
PTOV1-AS1	22	19.12	−11.3717	Member
PTOV1-AS1	22	19.12	−11.3717	Member
PTOV1-AS1	22	19.12	−11.3717	Member
PTOV1-AS1	22	19.12	−11.3717	Member
PTOV1-AS1	22	19.12	−11.3717	Member
PTOV1-AS1	22	19.12	−11.3717	Member
PTOV1-AS1	22	19.12	−11.3717	Member
PTOV1-AS1	22	19.12	−11.3717	Member
PTOV1-AS1	22	19.12	−11.3717	Member
PTOV1-AS1	22	19.12	−11.3717	Member
PTOV1-AS1	22	19.12	−11.3717	Member
PTOV1-AS1	22	19.12	−11.3717	Member
PTOV1-AS1	22	19.12	−11.3717	Member
PTOV1-AS1	22	19.12	−11.3717	Member
PTOV1-AS1	22	19.12	−11.3717	Member
PTOV1-AS1	22	19.12	−11.3717	Member
PTOV1-AS1	22	19.12	−11.3717	Member
PTOV1-AS1	22	19.12	−11.3717	Member
PTOV1-AS1	22	19.12	−11.3717	Member
PTOV1-AS1	22	19.12	−11.3717	Member
PTOV1-AS1	22	19.12	−11.3717	Member
PTOV1-AS1	22	19.12	−11.3717	Member
PTOV1-AS1	22	19.12	−11.3717	Member
PTOV1-AS1	22	19.12	−11.3717	Member
PTOV1-AS1	22	19.12	−11.3717	Member
PTOV1-AS1	22	19.12	−11.3717	Member
PTOV1-AS1	22	19.12	−11.3717	Member
PTOV1-AS1	22	19.12	−11.3717	Member
PTOV1-AS1	22	19.12	−11.3717	Member
PTOV1-AS1	22	19.12	−11.3717	Member
PTOV1-AS1	22	19.12	−11.3717	Member
PTOV1-AS1	22	19.12	−11.3717	Member
PTOV1-AS1	22	19.12	−11.3717	Member
PTOV1-AS1	22	19.12	−11.3717	Member
PTOV1-AS1	22	19.12	−11.3717	Member
PTOV1-AS1	22	19.12	−11.3717	Member
PTOV1-AS1	22	19.12	−11.3717	Member
PTOV1-AS1	22	19.12	−11.3717	Member
PTOV1-AS1	22	19.12	−11.3717	Member
PTOV1-AS1	22	19.12	−11.3717	Member
PTOV1-AS1	22	19.12	−11.3717	Member
PTOV1-AS1	22	19.12	−11.3717	Member
PTOV1-AS1	22	19.12	−11.3717	Member
PTOV1-AS1	22	19.12	−11.3717	Member
PTOV1-AS1	22	19.12	−11.3717	Member
PTOV1-AS1	22	19.12	−11.3717	Member
PTOV1-AS1	22	19.12	−11.3717	Member
PTOV1-AS1	22	19.12	−11.3717	Member
PTOV1-AS1	22	19.12	−11.3717	Member
PTOV1-AS1	22	19.12	−11.3717	Member
PTOV1-AS1	22	19.12	−11.3717	Member
PTOV1-AS1	22	19.12	−11.3717	Member
PTOV1-AS1	22	19.12	−11.3717	Member
PTOV1-AS1	22	19.12	−11.3717	Member
PTOV1-AS1	22	19.12	−11.3717	Member
PTOV1-AS1	22	19.12	−11.3717	Member
PTOV1-AS1	22	19.12	−11.3717	Member
PTOV1-AS1	22	19.12	−11.3717	Member
PTOV1-AS1	22	19.12	−11.3717	Member
PTOV1-AS1	22	19.12	−11.3717	Member
PTOV1-AS1	22	19.12	−11.3717	Member
PTOV1-AS1	22	19.12	−11.3717	Member
PTOV1-AS1	22	19.12	−11.3717	Member
PTOV1-AS1	22	19.12	−11.3717	Member
PTOV1-AS1	22	19.12	−11.3717	Member
PTOV1-AS1	22	19.12	−11.3717	Member
PTOV1-AS1	22	19.12	−11.3717	Member
PTOV1-AS1	22	19.12	−11.3717	Member
PTOV1-AS1	22	19.12	−11.3717	Member
CCT8L2	21	235.21	−10.2566	Member
ATP9B	20	115.18	−10.7708	Member
SUN2	15	0	−14.9189	Member
SUN2	15	0	−14.9189	Member
SUN2	15	0	−14.9189	Member
SUN2	15	0	−14.9189	Member
SUN2	15	0	−14.9189	Member
SUN2	15	0	−14.9189	Member
SUN2	15	0	−14.9189	Member
SUN2	15	0	−14.9189	Member
SUN2	15	0	−14.9189	Member
SUN2	15	0	−14.9189	Member
SUN2	15	0	−14.9189	Member
SUN2	15	0	−14.9189	Member
SUN2	15	0	−14.9189	Member
SUN2	15	0	−14.9189	Member
SUN2	15	0	−14.9189	Member
SUN2	15	0	−14.9189	Member
SUN2	15	0	−14.9189	Member
SUN2	15	0	−14.9189	Member
SUN2	15	0	−14.9189	Member
SUN2	15	0	−14.9189	Member
SUN2	15	0	−14.9189	Member
SUN2	15	0	−14.9189	Member
SUN2	15	0	−14.9189	Member
SUN2	15	0	−14.9189	Member
SUN2	15	0	−14.9189	Member
SUN2	15	0	−14.9189	Member
SUN2	15	0	−14.9189	Member
SUN2	15	0	−14.9189	Member
SUN2	15	0	−14.9189	Member
SUN2	15	0	−14.9189	Member
SUN2	15	0	−14.9189	Member
SUN2	15	0	−14.9189	Member
SUN2	15	0	−14.9189	Member
SUN2	15	0	−14.9189	Member
SUN2	15	0	−14.9189	Member
SUN2	15	0	−14.9189	Member
SRP14-DT	6	73.36	−9.4391	Member
LINC01666	6	28.44	8.6686	Member
LINC01666	6	28.44	8.6686	Member
LINC01666	6	28.44	−10.0630	Member
LOC124902031	6	28.44	−9.9739	Member
LOC124902031	6	28.44	−9.9739	Member
LOC124902031	6	28.44	−9.9739	Member
LOC124902031	6	28.44	−9.9739	Member
CLEC18A	6	50.98	−8.8839	Member
WDR59	3	6.95	−12.3288	Member
WDR59	3	6.95	−8.5714	Member
LOC107984037	2	0	2.1615	Member
LOC107984037	2	0	−8.0902	Member
LOC107984037	2	0	5.9407	Member
LOC107984037	2	0	−12.9456	Member
3
LSP1P4	39	4655.75	3.9858	Key Hub & Bridge
LSP1P4	39	4655.75	10.6914	Key Hub & Bridge
NUDT2	35	1534	12.7073	Key Hub & Bridge
KIF24	35	1534	12.7073	Key Hub & Bridge
SNU13	35	1534	12.7579	Key Hub & Bridge
FAM90A26	34	1171.17	10.9608	Bridge Gene
ZNF274	34	171.66	11.6279	Member
ZNF274	34	171.66	11.6279	Member
ZNF274	34	171.66	11.6279	Member
ZNF274	34	171.66	11.6279	Member
ZNF274	34	171.66	11.6279	Member
ZNF274	34	171.66	11.6279	Member
ZNF274	34	171.66	11.6279	Member
ZNF274	34	171.66	11.6279	Member
ZNF274	34	171.66	11.6279	Member
ZNF274	34	171.66	11.6279	Member
ZNF274	34	171.66	11.6279	Member
ZNF274	34	171.66	11.6279	Member
ZNF274	34	171.66	11.6279	Member
ZNF274	34	171.66	11.6279	Member
ZNF274	34	171.66	11.6279	Member
ZNF274	34	171.66	11.6279	Member
ZNF274	34	171.66	11.6279	Member
ZNF274	34	171.66	11.6279	Member
ZNF274	34	171.66	11.6279	Member
ZNF274	34	171.66	11.6279	Member
ZNF274	34	171.66	11.6279	Member
ZNF274	34	171.66	11.6279	Member
ZNF274	34	171.66	11.6279	Member
ZNF274	34	171.66	11.6279	Member
ZNF274	34	171.66	11.6279	Member
ZNF274	34	171.66	11.6279	Member
ZNF274	34	171.66	11.6279	Member
ZNF274	34	171.66	11.6279	Member
ZNF274	34	171.66	11.6279	Member
ZNF274	34	171.66	11.6279	Member
ZNF274	34	171.66	11.6279	Member
ZNF274	34	171.66	11.6279	Member
ZNF274	34	171.66	11.6279	Member
ZNF274	34	171.66	11.6279	Member
ZNF274	34	171.66	11.6279	Member
ZNF274	34	171.66	11.6279	Member
ZNF274	34	171.66	11.6279	Member
ZNF274	34	171.66	11.6279	Member
ZNF274	34	171.66	11.6279	Member
ZNF274	34	171.66	11.6279	Member
ZNF274	34	171.66	11.6279	Member
ZNF274	34	171.66	11.6279	Member
ZNF274	34	171.66	11.6279	Member
ZNF274	34	171.66	11.6279	Member
ZNF274	34	171.66	11.6279	Member
ZNF274	34	171.66	11.6279	Member
ZNF274	34	171.66	11.6279	Member
ZNF274	34	171.66	11.6279	Member
ZNF274	34	171.66	11.6279	Member
ZNF274	34	171.66	11.6279	Member
ZNF274	34	171.66	11.6279	Member
ZNF274	34	171.66	11.6279	Member
ZNF274	34	171.66	11.6279	Member
ZNF274	34	171.66	11.6279	Member
ZNF274	34	171.66	11.6279	Member
ZNF274	34	171.66	11.6279	Member
ZNF274	34	171.66	11.6279	Member
ZNF274	34	171.66	11.6279	Member
ZNF274	34	171.66	11.6279	Member
ZNF274	34	171.66	11.6279	Member
ZNF274	34	171.66	11.6279	Member
ZNF274	34	171.66	11.6279	Member
ZNF274	34	171.66	11.6279	Member
ZNF274	34	171.66	11.6279	Member
ZNF274	34	171.66	11.6279	Member
ZNF274	34	171.66	11.6279	Member
ZNF274	34	171.66	11.6279	Member
ZNF274	34	171.66	11.6279	Member
ZNF274	34	171.66	11.6279	Member
ZNF274	34	171.66	11.6279	Member
ZNF274	34	171.66	11.6279	Member
ZNF274	34	171.66	11.6279	Member
ZNF274	34	171.66	11.6279	Member
ZNF274	34	171.66	11.6279	Member
ZNF274	34	171.66	11.6279	Member
ZNF274	34	171.66	11.6279	Member
ZNF274	34	171.66	11.6279	Member
ZNF274	34	171.66	11.6279	Member
ZNF274	34	171.66	11.6279	Member
ZNF274	34	171.66	11.6279	Member
ZNF274	34	171.66	11.6279	Member
ZNF274	34	171.66	11.6279	Member
ZNF274	34	171.66	11.6279	Member
ZNF274	34	171.66	11.6279	Member
ZNF274	34	171.66	11.6279	Member
ZNF274	34	171.66	11.6279	Member
ZNF274	34	171.66	11.6279	Member
ZNF274	34	171.66	11.6279	Member
ZNF274	34	171.66	11.6279	Member
ZNF274	34	171.66	11.6279	Member
ZNF274	34	171.66	11.6279	Member
ZNF274	34	171.66	11.6279	Member
ZNF274	34	171.66	11.6279	Member
ZNF274	34	171.66	11.6279	Member
ZNF274	34	171.66	11.6279	Member
ZNF274	34	171.66	11.6279	Member
ZNF274	34	171.66	11.6279	Member
ZNF274	34	171.66	11.6279	Member
ZNF274	34	171.66	11.6279	Member
ZNF274	34	171.66	11.6279	Member
ZNF274	34	171.66	11.6279	Member
ZNF274	34	171.66	11.6279	Member
ZNF274	34	171.66	11.6279	Member
ZNF274	34	171.66	11.6279	Member
ZNF274	34	171.66	11.6279	Member
ZNF274	34	171.66	11.6279	Member
ZNF274	34	171.66	11.6279	Member
ZNF274	34	171.66	11.6279	Member
ZNF274	34	171.66	11.6279	Member
ZNF274	34	171.66	11.6279	Member
ZNF274	34	171.66	11.6279	Member
ZNF274	34	171.66	11.6279	Member
ZNF274	34	171.66	11.6279	Member
ZNF274	34	171.66	11.6279	Member
ZNF274	34	171.66	11.6279	Member
ZNF274	34	171.66	11.6279	Member
ZNF274	34	171.66	11.6279	Member
ZNF274	34	171.66	11.6279	Member
ZNF274	34	171.66	11.6279	Member
ZNF274	34	171.66	11.6279	Member
ZNF274	34	171.66	11.6279	Member
ZNF274	34	171.66	11.6279	Member
ZNF274	34	171.66	11.6279	Member
ZNF274	34	171.66	11.6279	Member
ZNF274	34	171.66	11.6279	Member
ZNF274	34	171.66	11.6279	Member
ZNF274	34	171.66	11.6279	Member
ZNF274	34	171.66	11.6279	Member
ZNF274	34	171.66	11.6279	Member
ZNF274	34	171.66	11.6279	Member
ZNF274	34	171.66	11.6279	Member
ZNF274	34	171.66	11.6279	Member
ZNF274	34	171.66	11.6279	Member
ZNF274	34	171.66	11.6279	Member
ZNF274	34	171.66	11.6279	Member
ZNF274	34	171.66	11.6279	Member
ZNF274	34	171.66	11.6279	Member
ZNF274	34	171.66	11.6279	Member
ZNF274	34	171.66	11.6279	Member
ZNF274	34	171.66	11.6279	Member
ZNF274	34	171.66	11.6279	Member
ZNF274	34	171.66	11.6279	Member
ZNF274	34	171.66	11.6279	Member
ZNF274	34	171.66	11.6279	Member
ZNF274	34	171.66	11.6279	Member
ZNF274	34	171.66	11.6279	Member
ZNF274	34	171.66	11.6279	Member
ZNF274	34	171.66	11.6279	Member
ZNF274	34	171.66	11.6279	Member
ZNF274	34	171.66	11.6279	Member
ZNF274	34	171.66	11.6279	Member
ZNF274	34	171.66	11.6279	Member
ZNF274	34	171.66	11.6279	Member
ZNF274	34	171.66	11.6279	Member
ZNF274	34	171.66	11.6279	Member
ZNF274	34	171.66	11.6279	Member
ZNF274	34	171.66	11.6279	Member
ZNF274	34	171.66	11.6279	Member
ZNF274	34	171.66	11.6279	Member
ZNF274	34	171.66	11.6279	Member
ZNF274	34	171.66	11.6279	Member
ZNF274	34	171.66	11.6279	Member
ZNF274	34	171.66	11.6279	Member
ZNF274	34	171.66	11.6279	Member
ZNF274	34	171.66	11.6279	Member
ZNF274	34	171.66	11.6279	Member
ZNF274	34	171.66	11.6279	Member
ZNF274	34	171.66	11.6279	Member
ZNF274	34	171.66	11.6279	Member
LINC03126	34	171.66	11.668	Member
LINC03126	34	171.66	11.668	Member
LINC03126	34	171.66	11.668	Member
LINC03126	34	171.66	11.668	Member
LINC03126	34	171.66	11.668	Member
LINC03126	34	171.66	11.668	Member
LINC03126	34	171.66	11.668	Member
LINC03126	34	171.66	11.668	Member
LINC03126	34	171.66	11.668	Member
PSTK	34	171.66	11.5406	Member
PSTK	34	171.66	11.5406	Member
PSTK	34	171.66	11.5406	Member
PSTK	34	171.66	11.5406	Member
PSTK	34	171.66	11.5406	Member
PSTK	34	171.66	11.5406	Member
PSTK	34	171.66	11.5406	Member
PSTK	34	171.66	11.5406	Member
PSTK	34	171.66	11.5406	Member
PSTK	34	171.66	11.5406	Member
PSTK	34	171.66	11.5406	Member
PSTK	34	171.66	11.5406	Member
PSTK	34	171.66	11.5406	Member
PSTK	34	171.66	11.5406	Member
PSTK	34	171.66	11.5406	Member
PSTK	34	171.66	11.5406	Member
PSTK	34	171.66	11.5406	Member
PSTK	34	171.66	11.5406	Member
PSTK	34	171.66	11.5406	Member
PSTK	34	171.66	11.5406	Member
PSTK	34	171.66	11.5406	Member
PSTK	34	171.66	11.5406	Member
PSTK	34	171.66	11.5406	Member
PSTK	34	171.66	11.5406	Member
PSTK	34	171.66	11.5406	Member
CROCC	34	171.66	−4.0609	Member
CROCC	34	171.66	11.668	Member
CROCC	34	171.66	11.668	Member
CROCC	34	171.66	−4.0609	Member
CROCC	34	171.66	11.668	Member
CROCC	34	171.66	11.668	Member
NPIPA1	33	43.39	12.1698	Member
LOC100310756	31	51.46	11.2179	Member
LOC100310756	31	51.46	11.2179	Member
LOC100310756	31	51.46	11.2179	Member
LOC100310756	31	51.46	11.2179	Member
LOC100310756	31	51.46	11.2179	Member
LOC100310756	31	51.46	11.2179	Member
LOC100310756	31	51.46	11.2179	Member
LOC100310756	31	51.46	11.2179	Member
LOC100310756	31	51.46	11.2179	Member
ATXN2L	31	3.83	11.3395	Member
ZNF467	31	3.83	11.4291	Member
OR11H2	29	3.36	17.9589	Member
OR11H2	29	3.36	12.5571	Member
MIR3680-1	15	397.96	10.0109	Member
MIR4509-2	13	3870	14.026	Bridge Gene
RNU6-9	11	468.88	13.9145	Member
RNU6-9	11	468.88	13.9145	Member
RNU6-9	11	468.88	13.9145	Member
RNU6-9	11	468.88	13.9145	Member
RNU6-9	11	468.88	13.9145	Member
RNU6-9	11	468.88	13.9145	Member
RNU6-9	11	468.88	13.9145	Member
RNU6-9	11	468.88	13.9145	Member
RNU6-9	11	468.88	13.9145	Member
RNU6-9	11	468.88	13.9145	Member
RNU6-9	11	468.88	13.9145	Member
RNU6-9	11	468.88	13.9145	Member
RNU6-9	11	468.88	13.9145	Member
RNU6-9	11	468.88	13.9145	Member
RNU6-9	11	468.88	13.9145	Member
RNU6-9	11	468.88	13.9145	Member
RNU6-9	11	468.88	13.9145	Member
RNU6-9	11	468.88	13.9145	Member
RNU6-9	11	468.88	13.9145	Member
RNU6-9	11	468.88	13.9145	Member
RNU6-9	11	468.88	13.9145	Member
RNU6-9	11	468.88	13.9145	Member
RNU6-9	11	468.88	13.9145	Member
RNU6-9	11	468.88	13.9145	Member
RNU6-9	11	468.88	13.9145	Member
RNU6-9	11	468.88	13.9145	Member
RNU6-9	11	468.88	13.9145	Member
RNU6-9	11	468.88	13.9145	Member
RNU6-9	11	468.88	13.9145	Member
RNU6-9	11	468.88	13.9145	Member
RNU6-9	11	468.88	13.9145	Member
RNU6-9	11	468.88	13.9145	Member
RNU6-9	11	468.88	13.9145	Member
RNU6-9	11	468.88	13.9145	Member
RNU6-9	11	468.88	13.9145	Member
RNU6-9	11	468.88	13.9145	Member
RNU6-9	11	468.88	13.9145	Member
RNU6-9	11	468.88	13.9145	Member
RNU6-9	11	468.88	13.9145	Member
RNU6-9	11	468.88	13.9145	Member
RNU6-9	11	468.88	13.9145	Member
RNU6-9	11	468.88	13.9145	Member
RNU6-9	11	468.88	13.9145	Member
RNU6-9	11	468.88	13.9145	Member
RNU6-9	11	468.88	13.9145	Member
RNU6-9	11	468.88	13.9145	Member
RNU6-9	11	468.88	13.9145	Member
RNU6-9	11	468.88	13.9145	Member
RNU6-9	11	468.88	13.9145	Member
RNU6-9	11	468.88	13.9145	Member
RNU6-9	11	468.88	13.9145	Member
RNU6-9	11	468.88	13.9145	Member
RNU6-9	11	468.88	13.9145	Member
RNU6-9	11	468.88	13.9145	Member
RNU6-9	11	468.88	13.9145	Member
RNU6-9	11	468.88	13.9145	Member
RNU6-9	11	468.88	13.9145	Member
RNU6-9	11	468.88	13.9145	Member
RNU6-9	11	468.88	13.9145	Member
RNU6-9	11	468.88	13.9145	Member
RNU6-9	11	468.88	13.9145	Member
RNU6-9	11	468.88	13.9145	Member
RNU6-9	11	468.88	13.9145	Member
RNU6-9	11	468.88	13.9145	Member
4
PTGER4P2-CDK2AP2P2	21	28.5	−3.1135	Member
LOC101928626	20	11.28	−3.3282	Member
LOC101928626	20	11.28	−3.1970	Member
LOC101928626	20	11.28	−3.1970	Member
LOC101928626	20	11.28	−3.3282	Member
LOC101928626	20	11.28	−3.3282	Member
LOC101928626	20	11.28	−3.1970	Member
LOC101928626	20	11.28	−3.3282	Member
LOC101928626	20	11.28	−3.1970	Member
LOC101928626	20	11.28	−3.1970	Member
LOC101928626	20	11.28	−3.3282	Member
LOC101928626	20	11.28	−3.3282	Member
LOC101928626	20	11.28	−3.1970	Member
LOC101928626	20	11.28	−3.3282	Member
LOC101928626	20	11.28	−3.1970	Member
LOC101928626	20	11.28	−3.1970	Member
LOC101928626	20	11.28	−3.3282	Member
LOC101928626	20	11.28	−3.3282	Member
LOC101928626	20	11.28	−3.1970	Member
LOC101928626	20	11.28	−3.3282	Member
LOC101928626	20	11.28	−3.1970	Member
LOC101928626	20	11.28	−3.1970	Member
LOC101928626	20	11.28	−3.3282	Member
LOC101928626	20	11.28	−3.3282	Member
LOC101928626	20	11.28	−3.1970	Member
LOC101928626	20	11.28	−3.3282	Member
LOC101928626	20	11.28	−3.1970	Member
LOC101928626	20	11.28	−3.1970	Member
LOC101928626	20	11.28	−3.3282	Member
LOC101928626	20	11.28	−3.3282	Member
LOC101928626	20	11.28	−3.1970	Member
LOC101928626	20	11.28	−3.3282	Member
LOC101928626	20	11.28	−3.1970	Member
LOC101928626	20	11.28	−3.1970	Member
LOC101928626	20	11.28	−3.3282	Member
LOC101928626	20	11.28	−3.3282	Member
LOC101928626	20	11.28	−3.1970	Member
LOC124904707	20	96.34	2.7441	Member
LOC124904707	20	96.34	−4.1479	Member
GAGE2A	20	19.65	−2.7833	Member
GAGE2A	20	19.65	−2.8288	Member
GAGE2A	20	19.65	−2.7833	Member
GAGE2A	20	19.65	−2.7833	Member
GAGE2A	20	19.65	−2.8288	Member
GAGE2A	20	19.65	−2.7833	Member
GAGE2A	20	19.65	−2.7833	Member
GAGE2A	20	19.65	−2.8288	Member
GAGE2A	20	19.65	−2.7833	Member
OR4F16	20	11.28	−3.1970	Member
OR4F16	20	11.28	−1.0708	Member
OR4F16	20	11.28	−3.1970	Member
OR4F16	20	11.28	−3.1970	Member
OR4F16	20	11.28	−1.0708	Member
OR4F16	20	11.28	−3.1970	Member
CROCC	20	96.34	−4.0609	Member
CROCC	20	96.34	11.668	Member
CROCC	20	96.34	11.668	Member
MIR3179-1	19	42.68	−5.7142	Member
MIR3179-1	19	42.68	−5.7142	Member
MIR3179-1	19	42.68	−5.7142	Member
MIR3179-1	19	42.68	−5.7142	Member
LOC105372733	19	45.24	−3.6670	Member
LOC124900584	19	45.24	−4.7407	Member
LOC124900584	19	45.24	−3.9690	Member
LOC124900584	19	45.24	−2.3236	Member
LOC124900584	19	45.24	−2.3236	Member
LOC124900584	19	45.24	−2.2833	Member
LOC124903858	19	45.24	−3.7138	Member
PDPR2P	19	42.68	−5.7229	Member
PDPR	19	42.68	−5.8370	Member
PGM5P2	19	45.24	−3.8680	Member
LOC100132249	18	35	−5.5726	Member
LOC100132249	18	35	−5.5726	Member
LOC100132249	18	35	−5.5726	Member
LOC100132249	18	35	−5.5726	Member
MIR4477A	17	128.44	−4.8201	Member
LOC124900584	17	128.44	−4.7407	Member
LOC124900584	17	128.44	−3.9690	Member
LOC124900584	17	128.44	−2.3236	Member
LOC124900584	17	128.44	−2.3236	Member
LOC124900584	17	128.44	−2.2833	Member
LOC124900584	17	33.31	−4.7407	Member
LOC124900584	17	33.31	−3.9690	Member
LOC124900584	17	33.31	−2.3236	Member
LOC124900584	17	33.31	−2.3236	Member
LOC124900584	17	33.31	−2.2833	Member
LOC124900584	16	3.34	−4.7407	Member
LOC124900584	16	3.34	−3.9690	Member
LOC124900584	16	3.34	−2.3236	Member
LOC124900584	16	3.34	−2.3236	Member
LOC124900584	16	3.34	−2.2833	Member
LOC124900584	16	3.34	−4.7407	Member
LOC124900584	16	3.34	−3.9690	Member
LOC124900584	16	3.34	−2.3236	Member
LOC124900584	16	3.34	−2.3236	Member
LOC124900584	16	3.34	−2.2833	Member
CPT1A	13	0.18	−6.7356	Member
OR2A7	13	0.18	−6.5204	Member
CYP4F11	13	22.64	−5.2180	Member
CYP4F11	13	22.64	−5.2180	Member
CYP4F11	13	22.64	−5.2180	Member
CYP4F11	13	22.64	−5.2180	Member
CYP4F11	13	22.64	−5.2180	Member
CYP4F11	13	22.64	−5.2180	Member
CYP4F11	13	22.64	−5.2180	Member
CYP4F11	13	22.64	−5.2180	Member
CYP4F11	13	22.64	−5.2180	Member
CYP4F11	13	22.64	−5.2180	Member
CYP4F11	13	22.64	−5.2180	Member
CYP4F11	13	22.64	−5.2180	Member
CYP4F11	13	22.64	−5.2180	Member
CYP4F11	13	22.64	−5.2180	Member
CYP4F11	13	22.64	−5.2180	Member
CYP4F11	13	22.64	−5.2180	Member
TESMIN	13	0.18	−6.7356	Member
TESMIN	13	0.18	−6.7356	Member
TESMIN	13	0.18	−6.7356	Member
TESMIN	13	0.18	−6.7356	Member
TESMIN	13	0.18	−6.7356	Member
TESMIN	13	0.18	−6.7356	Member
TESMIN	13	0.18	−6.7356	Member
TESMIN	13	0.18	−6.7356	Member
TESMIN	13	0.18	−6.7356	Member
TESMIN	13	0.18	−6.7356	Member
TESMIN	13	0.18	−6.7356	Member
TESMIN	13	0.18	−6.7356	Member
TESMIN	13	0.18	−6.7356	Member
TESMIN	13	0.18	−6.7356	Member
TESMIN	13	0.18	−6.7356	Member
TESMIN	13	0.18	−6.7356	Member
TESMIN	13	0.18	−6.7356	Member
TESMIN	13	0.18	−6.7356	Member
TESMIN	13	0.18	−6.7356	Member
TESMIN	13	0.18	−6.7356	Member
TESMIN	13	0.18	−6.7356	Member
TESMIN	13	0.18	−6.7356	Member
TESMIN	13	0.18	−6.7356	Member
TESMIN	13	0.18	−6.7356	Member
TESMIN	13	0.18	−6.7356	Member
LINC01974	11	0	−6.8292	Member
LOC107987020	9	6.47	3.1843	Member
LOC107987020	9	6.47	2.9492	Member
LOC107987020	9	6.47	3.1592	Member
LOC107987020	9	6.47	−1.9527	Member
LOC107987020	9	6.47	4.1282	Member
LOC107987020	9	6.47	2.9492	Member
MIR4477B	8	3.78	−1.8724	Member
OR4F16	3	0	−3.1970	Member
OR4F16	3	0	−1.0708	Member
OR4F16	3	0	−3.1970	Member
5
LINC01983	26	650	15.1636	Bridge Gene
LINC01983	26	650	15.1636	Bridge Gene
LINC01983	26	650	15.1636	Bridge Gene
LINC01983	26	650	15.1636	Bridge Gene
LINC01983	26	650	15.1636	Bridge Gene
LINC01983	26	650	15.1636	Bridge Gene
LINC01983	26	650	15.1636	Bridge Gene
LINC01983	26	650	15.1636	Bridge Gene
LINC01983	26	650	15.1636	Bridge Gene
LINC01983	26	650	15.1636	Bridge Gene
LINC01983	26	650	15.1636	Bridge Gene
LINC01983	26	650	15.1636	Bridge Gene
LINC01983	26	650	15.1636	Bridge Gene
LINC01983	26	650	15.1636	Bridge Gene
LINC01983	26	650	15.1636	Bridge Gene
LINC01983	26	650	15.1636	Bridge Gene
LINC01983	26	650	15.1636	Bridge Gene
LINC01983	26	650	15.1636	Bridge Gene
LINC01983	26	650	15.1636	Bridge Gene
LINC01983	26	650	15.1636	Bridge Gene
LINC01983	26	650	15.1636	Bridge Gene
LINC01983	26	650	15.1636	Bridge Gene
LINC01983	26	650	15.1636	Bridge Gene
LINC01983	26	650	15.1636	Bridge Gene
LINC01983	26	650	15.1636	Bridge Gene
F8	26	120.8	16.2319	Member
F8	26	120.8	16.2319	Member
F8	26	120.8	16.2319	Member
F8	26	120.8	16.2319	Member
UBBP4	26	120.8	16.0298	Member
H2AB1	26	120.8	16.2319	Member
F8A1	26	120.8	16.2319	Member
CERS1	25	0	15.9731	Member
CERS1	25	0	15.9731	Member
CERS1	25	0	15.9731	Member
CERS1	25	0	15.9731	Member
LOC124903741	25	0	15.6578	Member
PNPLA8	25	0	15.6348	Member
PNPLA8	25	0	15.6348	Member
PNPLA8	25	0	15.6348	Member
PNPLA8	25	0	15.6348	Member
PNPLA8	25	0	15.6348	Member
PNPLA8	25	0	15.6348	Member
PNPLA8	25	0	15.6348	Member
PNPLA8	25	0	15.6348	Member
PNPLA8	25	0	15.6348	Member
PNPLA8	25	0	15.6348	Member
PNPLA8	25	0	15.6348	Member
PNPLA8	25	0	15.6348	Member
PNPLA8	25	0	15.6348	Member
PNPLA8	25	0	15.6348	Member
PNPLA8	25	0	15.6348	Member
PNPLA8	25	0	15.6348	Member
PNPLA8	25	0	15.6348	Member
PNPLA8	25	0	15.6348	Member
PNPLA8	25	0	15.6348	Member
PNPLA8	25	0	15.6348	Member
PNPLA8	25	0	15.6348	Member
PNPLA8	25	0	15.6348	Member
PNPLA8	25	0	15.6348	Member
PNPLA8	25	0	15.6348	Member
PNPLA8	25	0	15.6348	Member
PNPLA8	25	0	15.6348	Member
PNPLA8	25	0	15.6348	Member
PNPLA8	25	0	15.6348	Member
PNPLA8	25	0	15.6348	Member
PNPLA8	25	0	15.6348	Member
PNPLA8	25	0	15.6348	Member
PNPLA8	25	0	15.6348	Member
PNPLA8	25	0	15.6348	Member
PNPLA8	25	0	15.6348	Member
PNPLA8	25	0	15.6348	Member
PNPLA8	25	0	15.6348	Member
PNPLA8	25	0	15.6348	Member
PNPLA8	25	0	15.6348	Member
PNPLA8	25	0	15.6348	Member
PNPLA8	25	0	15.6348	Member
PNPLA8	25	0	15.6348	Member
PNPLA8	25	0	15.6348	Member
PNPLA8	25	0	15.6348	Member
PNPLA8	25	0	15.6348	Member
PNPLA8	25	0	15.6348	Member
PNPLA8	25	0	15.6348	Member
PNPLA8	25	0	15.6348	Member
PNPLA8	25	0	15.6348	Member
PNPLA8	25	0	15.6348	Member
PNPLA8	25	0	15.6348	Member
PNPLA8	25	0	15.6348	Member
PNPLA8	25	0	15.6348	Member
PNPLA8	25	0	15.6348	Member
PNPLA8	25	0	15.6348	Member
PNPLA8	25	0	15.6348	Member
PNPLA8	25	0	15.6348	Member
PNPLA8	25	0	15.6348	Member
PNPLA8	25	0	15.6348	Member
PNPLA8	25	0	15.6348	Member
PNPLA8	25	0	15.6348	Member
PNPLA8	25	0	15.6348	Member
PNPLA8	25	0	15.6348	Member
PNPLA8	25	0	15.6348	Member
PNPLA8	25	0	15.6348	Member
PNPLA8	25	0	15.6348	Member
PNPLA8	25	0	15.6348	Member
PNPLA8	25	0	15.6348	Member
PNPLA8	25	0	15.6348	Member
PNPLA8	25	0	15.6348	Member
PNPLA8	25	0	15.6348	Member
PNPLA8	25	0	15.6348	Member
PNPLA8	25	0	15.6348	Member
PNPLA8	25	0	15.6348	Member
PNPLA8	25	0	15.6348	Member
PNPLA8	25	0	15.6348	Member
PNPLA8	25	0	15.6348	Member
PNPLA8	25	0	15.6348	Member
PNPLA8	25	0	15.6348	Member
PNPLA8	25	0	15.6348	Member
PNPLA8	25	0	15.6348	Member
PNPLA8	25	0	15.6348	Member
PNPLA8	25	0	15.6348	Member
PNPLA8	25	0	15.6348	Member
PNPLA8	25	0	15.6348	Member
PNPLA8	25	0	15.6348	Member
PNPLA8	25	0	15.6348	Member
PNPLA8	25	0	15.6348	Member
PNPLA8	25	0	15.6348	Member
PNPLA8	25	0	15.6348	Member
PNPLA8	25	0	15.6348	Member
PNPLA8	25	0	15.6348	Member
PNPLA8	25	0	15.6348	Member
PNPLA8	25	0	15.6348	Member
PNPLA8	25	0	15.6348	Member
PNPLA8	25	0	15.6348	Member
PNPLA8	25	0	15.6348	Member
PNPLA8	25	0	15.6348	Member
PNPLA8	25	0	15.6348	Member
PNPLA8	25	0	15.6348	Member
PNPLA8	25	0	15.6348	Member
PNPLA8	25	0	15.6348	Member
PNPLA8	25	0	15.6348	Member
PNPLA8	25	0	15.6348	Member
PNPLA8	25	0	15.6348	Member
PNPLA8	25	0	15.6348	Member
PNPLA8	25	0	15.6348	Member
PNPLA8	25	0	15.6348	Member
PNPLA8	25	0	15.6348	Member
PNPLA8	25	0	15.6348	Member
PNPLA8	25	0	15.6348	Member
PNPLA8	25	0	15.6348	Member
PNPLA8	25	0	15.6348	Member
PNPLA8	25	0	15.6348	Member
PNPLA8	25	0	15.6348	Member
PNPLA8	25	0	15.6348	Member
PNPLA8	25	0	15.6348	Member
PNPLA8	25	0	15.6348	Member
PNPLA8	25	0	15.6348	Member
PNPLA8	25	0	15.6348	Member
PNPLA8	25	0	15.6348	Member
PNPLA8	25	0	15.6348	Member
PNPLA8	25	0	15.6348	Member
PNPLA8	25	0	15.6348	Member
PNPLA8	25	0	15.6348	Member
PNPLA8	25	0	15.6348	Member
PNPLA8	25	0	15.6348	Member
PNPLA8	25	0	15.6348	Member
PNPLA8	25	0	15.6348	Member
PNPLA8	25	0	15.6348	Member
PNPLA8	25	0	15.6348	Member
PNPLA8	25	0	15.6348	Member
PNPLA8	25	0	15.6348	Member
PNPLA8	25	0	15.6348	Member
PNPLA8	25	0	15.6348	Member
PNPLA8	25	0	15.6348	Member
PNPLA8	25	0	15.6348	Member
PNPLA8	25	0	15.6348	Member
PNPLA8	25	0	15.6348	Member
PNPLA8	25	0	15.6348	Member
PNPLA8	25	0	15.6348	Member
PNPLA8	25	0	15.6348	Member
PNPLA8	25	0	15.6348	Member
PNPLA8	25	0	15.6348	Member
PNPLA8	25	0	15.6348	Member
NBEAP1	25	0	8.735	Member
NBEAP1	25	0	15.9867	Member
GLIDR	7	468	17.2494	Member
OR11H2	3	78.5	17.9589	Member
OR11H2	3	78.5	12.5571	Member
SEC22B	3	78.5	17.8803	Member
ZNF175	2	0	18.6235	Member
6
LINC02754	8	0.33	22.9133	Member
S1PR3	8	0.33	22.7395	Member
S1PR3	8	0.33	22.7395	Member
S1PR3	8	0.33	22.7395	Member
S1PR3	8	0.33	22.7395	Member
S1PR3	8	0.33	22.7395	Member
S1PR3	8	0.33	22.7395	Member
S1PR3	8	0.33	22.7395	Member
S1PR3	8	0.33	22.7395	Member
S1PR3	8	0.33	22.7395	Member
S1PR3	8	0.33	22.7395	Member
S1PR3	8	0.33	22.7395	Member
S1PR3	8	0.33	22.7395	Member
S1PR3	8	0.33	22.7395	Member
S1PR3	8	0.33	22.7395	Member
S1PR3	8	0.33	22.7395	Member
S1PR3	8	0.33	22.7395	Member
S1PR3	8	0.33	22.7395	Member
S1PR3	8	0.33	22.7395	Member
S1PR3	8	0.33	22.7395	Member
S1PR3	8	0.33	22.7395	Member
S1PR3	8	0.33	22.7395	Member
S1PR3	8	0.33	22.7395	Member
S1PR3	8	0.33	22.7395	Member
S1PR3	8	0.33	22.7395	Member
S1PR3	8	0.33	22.7395	Member
LOC124901826	7	0	23.7198	Member
LOC124901826	7	0	23.7198	Member
LOC124901826	7	0	23.7198	Member
LOC124901826	7	0	23.7198	Member
MIR483	6	0	22.027	Member
MIR483	6	0	−23.5897	Member
7
LOC107984035	5	0	20.5128	Member
LOC107984035	5	0	20.5128	Member
LOC107984035	5	0	20.5128	Member
LOC107984035	5	0	20.5128	Member
LOC107984035	5	0	20.5128	Member
LOC107984035	5	0	20.5128	Member
LOC107984035	5	0	20.5128	Member
LOC107984035	5	0	20.5128	Member
LOC107984035	5	0	20.5128	Member
EIF5	5	0	20.0292	Member
EIF5	5	0	20.0292	Member
EIF5	5	0	20.0292	Member
EIF5	5	0	20.0292	Member
WASH2P	5	0	20.2956	Member
8
MIR483	2	0	22.027	Member
MIR483	2	0	−23.5897	Member
BCLAF1	2	0	−23.5729	Member
BCLAF1	2	0	−23.5729	Member
BCLAF1	2	0	−23.5729	Member
BCLAF1	2	0	−23.5729	Member

## Sheet: Table S6
ID	Description	BgRatio	RichFactor	FoldEnrichment	zScore	pvalue	p.adjust	qvalue	geneID	Count
GO:0004843	cysteine-type deubiquitinase activity	108/18737	0.0555556	11.193	7.50287	1.61828915684636e-05	0.00367976	0.00309387	USP17L17/USP17L18/USP17L19/USP17L20/USP17L21/USP17L22	6
GO:0101005	deubiquitinase activity	115/18737	0.0521739	10.5116	7.22606	2.31431535844419e-05	0.00367976	0.00309387	USP17L17/USP17L18/USP17L19/USP17L20/USP17L21/USP17L22	6
GO:0019783	ubiquitin-like protein peptidase activity	127/18737	0.0472441	9.51842	6.80296	4.05403407002503e-05	0.00429728	0.00361307	USP17L17/USP17L18/USP17L19/USP17L20/USP17L21/USP17L22	6
GO:0008234	cysteine-type peptidase activity	184/18737	0.0326087	6.56978	5.36229	0.000310557	0.0246893	0.0207583	USP17L17/USP17L18/USP17L19/USP17L20/USP17L21/USP17L22	6
GO:0030621	U4 snRNA binding	9/18737	0.222222	44.7718	9.27642	0.000857723	0.0545512	0.0458656	RNU6-9/SNU13	2
GO:0140657	ATP-dependent activity	584/18737	0.015411	3.10489	3.64983	0.0024555	0.130142	0.109421	ATP9B/KIF24/DNAL4/UPF1/KATNAL2/DHX32/XRCC6/CHD4/C10orf88	9
GO:0016887	ATP hydrolysis activity	418/18737	0.0167464	3.37395	3.46673	0.0047812	0.143489	0.120642	ATP9B/UPF1/KATNAL2/DHX32/XRCC6/CHD4/C10orf88	7
GO:0008803	bis(5'-nucleosyl)-tetraphosphatase (symmetrical) activity	1/18737	1	201.473	14.1589	0.00496344	0.143489	0.120642	NUDT2	1
GO:0034512	box C/D sno(s)RNA binding	1/18737	1	201.473	14.1589	0.00496344	0.143489	0.120642	SNU13	1
GO:0043915	L-seryl-tRNA(Sec) kinase activity	1/18737	1	201.473	14.1589	0.00496344	0.143489	0.120642	PSTK	1
GO:0140827	zinc chaperone activity	1/18737	1	201.473	14.1589	0.00496344	0.143489	0.120642	ZNG1E	1
GO:0004386	helicase activity	154/18737	0.025974	5.23307	3.72536	0.00727641	0.177608	0.149329	UPF1/DHX32/XRCC6/CHD4	4
GO:0004998	transferrin receptor activity	2/18737	0.5	100.737	9.96215	0.00990251	0.177608	0.149329	TFRC	1
GO:0015382	sodium:sulfate symporter activity	2/18737	0.5	100.737	9.96215	0.00990251	0.177608	0.149329	SLC13A4	1
GO:0046403	polynucleotide 3'-phosphatase activity	2/18737	0.5	100.737	9.96215	0.00990251	0.177608	0.149329	PNKP	1
GO:0070736	protein-glycine ligase activity, initiating	2/18737	0.5	100.737	9.96215	0.00990251	0.177608	0.149329	TTLL8	1
GO:0071074	eukaryotic initiation factor eIF2 binding	2/18737	0.5	100.737	9.96215	0.00990251	0.177608	0.149329	EIF5	1
GO:0005484	SNAP receptor activity	37/18737	0.0540541	10.8904	4.2531	0.0145003	0.177608	0.149329	SEC22B/VAMP2	2
GO:0004081	bis(5'-nucleosyl)-tetraphosphatase (asymmetrical) activity	3/18737	0.333333	67.1577	8.0935	0.0148173	0.177608	0.149329	NUDT2	1
GO:0004095	carnitine O-palmitoyltransferase activity	3/18737	0.333333	67.1577	8.0935	0.0148173	0.177608	0.149329	CPT1A	1
GO:0008796	bis(5'-nucleosyl)-tetraphosphatase activity	3/18737	0.333333	67.1577	8.0935	0.0148173	0.177608	0.149329	NUDT2	1
GO:0009383	rRNA (cytosine-C5-)-methyltransferase activity	3/18737	0.333333	67.1577	8.0935	0.0148173	0.177608	0.149329	NOP2	1
GO:0030942	endoplasmic reticulum signal peptide binding	3/18737	0.333333	67.1577	8.0935	0.0148173	0.177608	0.149329	SRP14	1
GO:0036121	double-stranded DNA helicase activity	3/18737	0.333333	67.1577	8.0935	0.0148173	0.177608	0.149329	UPF1	1
GO:0045027	DNA end binding	3/18737	0.333333	67.1577	8.0935	0.0148173	0.177608	0.149329	XRCC6	1
GO:0070735	protein-glycine ligase activity	3/18737	0.333333	67.1577	8.0935	0.0148173	0.177608	0.149329	TTLL8	1
GO:0042162	telomeric DNA binding	38/18737	0.0526316	10.6038	4.18541	0.015257	0.177608	0.149329	UPF1/XRCC6	2
GO:0016462	pyrophosphatase activity	804/18737	0.011194	2.2553	2.56956	0.0182907	0.177608	0.149329	ZNG1E/ATP9B/NUDT2/UPF1/KATNAL2/DHX32/XRCC6/CHD4/C10orf88	9
GO:0016817	hydrolase activity, acting on acid anhydrides	807/18737	0.0111524	2.24691	2.55737	0.0186907	0.177608	0.149329	ZNG1E/ATP9B/NUDT2/UPF1/KATNAL2/DHX32/XRCC6/CHD4/C10orf88	9
GO:0016818	hydrolase activity, acting on acid anhydrides, in phosphorus-containing anhydrides	807/18737	0.0111524	2.24691	2.55737	0.0186907	0.177608	0.149329	ZNG1E/ATP9B/NUDT2/UPF1/KATNAL2/DHX32/XRCC6/CHD4/C10orf88	9
GO:0016416	O-palmitoyltransferase activity	4/18737	0.25	50.3683	6.97404	0.019708	0.177608	0.149329	CPT1A	1
GO:0030622	U4atac snRNA binding	4/18737	0.25	50.3683	6.97404	0.019708	0.177608	0.149329	SNU13	1
GO:0046404	ATP-dependent polydeoxyribonucleotide 5'-hydroxyl-kinase activity	4/18737	0.25	50.3683	6.97404	0.019708	0.177608	0.149329	PNKP	1
GO:0051731	polynucleotide 5'-hydroxyl-kinase activity	4/18737	0.25	50.3683	6.97404	0.019708	0.177608	0.149329	PNKP	1
GO:0051734	ATP-dependent polynucleotide 5'-hydroxyl-kinase activity	4/18737	0.25	50.3683	6.97404	0.019708	0.177608	0.149329	PNKP	1
GO:0001221	transcription coregulator binding	117/18737	0.025641	5.16598	3.1925	0.0205051	0.177608	0.149329	MED25/PER1/CHD4	3
GO:0008094	ATP-dependent activity, acting on DNA	123/18737	0.0243902	4.91398	3.07582	0.023356	0.177608	0.149329	UPF1/XRCC6/CHD4	3
GO:0008188	neuropeptide receptor activity	48/18737	0.0416667	8.39471	3.62292	0.023711	0.177608	0.149329	KISS1R/SSTR5	2
GO:0004994	somatostatin receptor activity	5/18737	0.2	40.2946	6.20635	0.0245747	0.177608	0.149329	SSTR5	1
GO:0016406	carnitine O-acyltransferase activity	5/18737	0.2	40.2946	6.20635	0.0245747	0.177608	0.149329	CPT1A	1
GO:0016434	rRNA (cytosine) methyltransferase activity	5/18737	0.2	40.2946	6.20635	0.0245747	0.177608	0.149329	NOP2	1
GO:0030156	benzodiazepine receptor binding	5/18737	0.2	40.2946	6.20635	0.0245747	0.177608	0.149329	RIMBP3	1
GO:0052869	arachidonate omega-hydroxylase activity	5/18737	0.2	40.2946	6.20635	0.0245747	0.177608	0.149329	CYP4F11	1
GO:0140444	cytoskeleton-nuclear membrane anchor activity	5/18737	0.2	40.2946	6.20635	0.0245747	0.177608	0.149329	SUN2	1
GO:0030544	Hsp70 protein binding	51/18737	0.0392157	7.90091	3.48533	0.026546	0.187592	0.157724	DNAJB9/TFRC	2
GO:0008169	C-methyltransferase activity	6/18737	0.166667	33.5789	5.63691	0.0294174	0.19551	0.164381	NOP2	1
GO:0043515	kinetochore binding	6/18737	0.166667	33.5789	5.63691	0.0294174	0.19551	0.164381	MAD1L1	1
GO:0017069	snRNA binding	54/18737	0.037037	7.46197	3.35853	0.0295109	0.19551	0.164381	RNU6-9/SNU13	2
GO:0017111	ribonucleoside triphosphate phosphatase activity	746/18737	0.0107239	2.16057	2.28467	0.0319183	0.204515	0.171953	ZNG1E/ATP9B/UPF1/KATNAL2/DHX32/XRCC6/CHD4/C10orf88	8
GO:0008233	peptidase activity	614/18737	0.0114007	2.29692	2.30778	0.0330164	0.204515	0.171953	CPZ/USP17L17/USP17L18/USP17L19/USP17L20/USP17L21/USP17L22	7
GO:0008312	7S RNA binding	7/18737	0.142857	28.7819	5.19221	0.0342364	0.204515	0.171953	SRP14	1
GO:0030533	triplet codon-amino acid adaptor activity	7/18737	0.142857	28.7819	5.19221	0.0342364	0.204515	0.171953	LINC03126	1
GO:0050291	sphingosine N-acyltransferase activity	7/18737	0.142857	28.7819	5.19221	0.0342364	0.204515	0.171953	CERS1	1
GO:0003678	DNA helicase activity	59/18737	0.0338983	6.8296	3.16745	0.034729	0.204515	0.171953	UPF1/XRCC6	2
GO:0030368	interleukin-17 receptor activity	8/18737	0.125	25.1841	4.83202	0.0390317	0.214001	0.179928	IL17REL	1
GO:0051575	5'-deoxyribose-5-phosphate lyase activity	8/18737	0.125	25.1841	4.83202	0.0390317	0.214001	0.179928	XRCC6	1
GO:0102033	long-chain fatty acid omega-hydroxylase activity	8/18737	0.125	25.1841	4.83202	0.0390317	0.214001	0.179928	CYP4F11	1
GO:0120250	fatty acid omega-hydroxylase activity	8/18737	0.125	25.1841	4.83202	0.0390317	0.214001	0.179928	CYP4F11	1
GO:0003691	double-stranded telomeric DNA binding	9/18737	0.111111	22.3859	4.53225	0.0438034	0.228352	0.191994	XRCC6	1
GO:0008568	microtubule severing ATPase activity	9/18737	0.111111	22.3859	4.53225	0.0438034	0.228352	0.191994	KATNAL2	1
GO:0047499	calcium-independent phospholipase A2 activity	9/18737	0.111111	22.3859	4.53225	0.0438034	0.228352	0.191994	PNPLA8	1
GO:0003777	microtubule motor activity	68/18737	0.0294118	5.92568	2.87389	0.0449376	0.230486	0.193789	KIF24/DNAL4	2

## Sheet: Table S7
ID	Description	GeneRatio	BgRatio	RichFactor	FoldEnrichment	zScore	pvalue	p.adjust	qvalue	geneID	Count
GO:0004843	cysteine-type deubiquitinase activity	15/142	108/18737	0.138889	18.3265	15.7802	3.53169509270966e-15	1.22902989226296e-12	1.10783698697629e-12	USP17L11/USP17L12/USP17L13/USP17L17/USP17L18/USP17L19/USP17L20/USP17L21/USP17L15/USP17L22/USP17L24/USP17L5/USP17L10/USP17L6P/USP1	15
GO:0101005	deubiquitinase activity	15/142	115/18737	0.130435	17.211	15.238	9.24333259170713e-15	1.60833987095704e-12	1.44974374333091e-12	USP17L11/USP17L12/USP17L13/USP17L17/USP17L18/USP17L19/USP17L20/USP17L21/USP17L15/USP17L22/USP17L24/USP17L5/USP17L10/USP17L6P/USP1	15
GO:0019783	ubiquitin-like protein peptidase activity	15/142	127/18737	0.11811	15.5847	14.4116	4.16725873174242e-14	4.83402012882121e-12	4.35734421775172e-12	USP17L11/USP17L12/USP17L13/USP17L17/USP17L18/USP17L19/USP17L20/USP17L21/USP17L15/USP17L22/USP17L24/USP17L5/USP17L10/USP17L6P/USP1	15
GO:0008234	cysteine-type peptidase activity	15/142	184/18737	0.0815217	10.7569	11.6224	9.89825919174266e-12	8.61148549681612e-10	7.76231905036661e-10	USP17L11/USP17L12/USP17L13/USP17L17/USP17L18/USP17L19/USP17L20/USP17L21/USP17L15/USP17L22/USP17L24/USP17L5/USP17L10/USP17L6P/USP1	15
GO:0016251	RNA polymerase II general transcription initiation factor activity	7/142	50/18737	0.14	18.4731	10.8111	9.41588620978254e-08	6.55345680200865e-06	5.90722966424252e-06	TAF11L7/TAF11L12/TAF11L9/TAF11L11/TAF11L2/TAF11L4/TAF11L3	7
GO:0140223	general transcription initiation factor activity	7/142	65/18737	0.107692	14.2101	9.3229	5.97027009387388e-07	3.46275665444685e-05	3.1212991017095e-05	TAF11L7/TAF11L12/TAF11L9/TAF11L11/TAF11L2/TAF11L4/TAF11L3	7
GO:0046982	protein heterodimerization activity	14/142	363/18737	0.0385675	5.08901	6.8747	6.97384375629656e-07	3.46699661027315e-05	3.12512096146823e-05	RRAGA/GADD45A/TAF11L7/TAF11L8/TAF11L10/TAF11L12/TAF11L9/TAF11L11/TAF11L2/TAF11L4/TAF11L6/TAF11L3/H3Y2/PML	14
GO:0008233	peptidase activity	18/142	614/18737	0.029316	3.86826	6.31499	9.43327488979349e-07	4.10347457706017e-05	3.69883673310324e-05	SPG7/EEF1AKMT4-ECE2/ECE2/USP17L11/USP17L12/USP17L13/USP17L17/USP17L18/USP17L19/USP17L20/USP17L21/USP17L15/USP17L22/USP17L24/USP17L5/USP17L10/USP17L6P/USP1	18
GO:0140096	catalytic activity, acting on a protein	35/142	2314/18737	0.0151253	1.9958	4.47106	4.03971580108137e-05	0.00156202	0.00140799	TXN2/ZDHHC3/CDC25B/KATNAL2/DUSP22/SPG7/UBOX5/MEFV/EEF1AKMT4-ECE2/ECE2/CDK11A/ITCH/RNF167/USP17L11/USP17L12/USP17L13/USP17L17/USP17L18/USP17L19/USP17L20/USP17L21/USP17L15/USP17L22/USP17L24/USP17L5/USP17L10/TPTE/DLST/RPS6KL1/KMT2C/USP17L6P/USP1/PML/PTK6/SRMS	35
GO:0016530	metallochaperone activity	2/142	14/18737	0.142857	18.8501	5.8385	0.0048891	0.146519	0.132071	NUBPL/ZNG1E	2
GO:0046983	protein dimerization activity	17/142	1130/18737	0.0150442	1.9851	2.98511	0.00528142	0.146519	0.132071	ZDHHC3/RRAGA/ABCB9/GADD45A/TAF11L7/TAF11L8/TAF11L10/TAF11L12/TAF11L9/TAF11L11/TAF11L2/TAF11L4/TAF11L6/TAF11L3/H3Y2/APPL2/PML	17
GO:0034450	ubiquitin-ubiquitin ligase activity	2/142	15/18737	0.133333	17.5934	5.61811	0.00561336	0.146519	0.132071	UBOX5/ITCH	2
GO:0004149	dihydrolipoyllysine-residue succinyltransferase activity	1/142	1/18737	1	131.951	11.4434	0.00757859	0.146519	0.132071	DLST	1
GO:0015367	oxoglutarate:malate antiporter activity	1/142	1/18737	1	131.951	11.4434	0.00757859	0.146519	0.132071	SLC25A11	1
GO:0015421	ABC-type oligopeptide transporter activity	1/142	1/18737	1	131.951	11.4434	0.00757859	0.146519	0.132071	ABCB9	1
GO:0016751	S-succinyltransferase activity	1/142	1/18737	1	131.951	11.4434	0.00757859	0.146519	0.132071	DLST	1
GO:0036143	kringle domain binding	1/142	1/18737	1	131.951	11.4434	0.00757859	0.146519	0.132071	CLEC3B	1
GO:0140827	zinc chaperone activity	1/142	1/18737	1	131.951	11.4434	0.00757859	0.146519	0.132071	ZNG1E	1
GO:0003951	NAD+ kinase activity	1/142	2/18737	0.5	65.9754	8.03011	0.0151001	0.213954	0.192856	NADK	1
GO:0008113	peptide-methionine (S)-S-oxide reductase activity	1/142	2/18737	0.5	65.9754	8.03011	0.0151001	0.213954	0.192856	TXN2	1
GO:0015117	thiosulfate transmembrane transporter activity	1/142	2/18737	0.5	65.9754	8.03011	0.0151001	0.213954	0.192856	SLC25A11	1
GO:0033872	[heparan sulfate]-glucosamine 3-sulfotransferase 3 activity	1/142	2/18737	0.5	65.9754	8.03011	0.0151001	0.213954	0.192856	HS3ST3B1	1
GO:0045131	pre-mRNA branch point binding	1/142	2/18737	0.5	65.9754	8.03011	0.0151001	0.213954	0.192856	RNU2-1	1
GO:0046904	calcium oxalate binding	1/142	2/18737	0.5	65.9754	8.03011	0.0151001	0.213954	0.192856	CCDC144A	1
GO:0016787	hydrolase activity	28/142	2437/18737	0.0114895	1.51605	2.38678	0.0153703	0.213954	0.192856	EXOSC7/ZNG1C/CDC25B/KATNAL2/RRAGA/DUSP22/SPG7/ABCB9/EEF1AKMT4-ECE2/ECE2/USP17L11/USP17L12/USP17L13/USP17L17/USP17L18/USP17L19/USP17L20/USP17L21/USP17L15/USP17L22/USP17L24/USP17L5/USP17L10/TPTE/USP17L6P/ZNG1E/USP1/HELZ2	28

## Sheet: Table S8
gene_set_id	gene_set_name	p-value
HP:0004279	Short palm	2.20713E-05
HP:0008872	Feeding difficulties in infancy	3.70384E-05
HP:0008365	Abnormality of the talus	0.00011232
HP:0001838	Rocker bottom foot	0.000127609
HP:0001156	Brachydactyly	0.000169952
HP:0001450	Y-linked inheritance	0.000200706
HP:0000466	Limited neck range of motion	0.00051897
HP:0003312	Abnormal form of the vertebral bodies	0.000528837
HP:0001385	Hip dysplasia	0.000573939
HP:0000294	Low anterior hairline	0.000605987
HP:0000964	Eczema	0.000622736
HP:0002987	Elbow flexion contracture	0.0006292
HP:0003368	Abnormality of the femoral head	0.000641282
HP:0002553	Highly arched eyebrow	0.00108173
HP:0012369	Abnormality of malar bones	0.00108482
HP:0000534	Abnormal eyebrow morphology	0.00108807
HP:0001850	Abnormality of the tarsal bones	0.00126302
HP:0010668	Abnormality of the zygomatic bone	0.00131083
HP:0011968	Feeding difficulties	0.0013301
HP:0000274	Small face	0.0018223
HP:0002652	Skeletal dysplasia	0.00183922
HP:0002487	Hyperkinetic movements	0.001981
HP:0002090	Pneumonia	0.00199608
HP:0000272	Malar flattening	0.00213094
HP:0100840	Aplasia/Hypoplasia of the eyebrow	0.00220106
HP:0000027	Azoospermia	0.00221476
HP:0003468	Abnormal vertebral morphology	0.00232862
HP:0000598	Abnormality of the ear	0.00235747
HP:0025435	Increased lactate dehydrogenase activity	0.00240309
HP:0000944	Abnormality of the metaphysis	0.00258949
HP:0000464	Abnormality of the neck	0.00262844
HP:0006712	Aplasia/Hypoplasia of the ribs	0.0027313
HP:0010574	Abnormality of the epiphysis of the femoral head	0.00290273
HP:0001601	Laryngomalacia	0.00293175
HP:0000707	Abnormality of the nervous system	0.00325931
HP:0000135	Hypogonadism	0.00328205
HP:0003805	Rimmed vacuoles	0.00331356
HP:0001631	Atrial septal defect	0.00348453
HP:0012443	Abnormality of brain morphology	0.00369658
HP:0000813	Bicornuate uterus	0.00370741
HP:0011994	Abnormal atrial septum morphology	0.00383644
HP:0012639	Abnormal nervous system morphology	0.00385489
HP:0005750	Contractures of the joints of the lower limbs	0.00389228
HP:0001712	Left ventricular hypertrophy	0.00420672
HP:0011039	Abnormality of the helix	0.00427904
HP:0001317	Abnormal cerebellum morphology	0.00428835
HP:0001618	Dysphonia	0.00436329
HP:0000127	Renal salt wasting	0.00436417
HP:0100729	Large face	0.00444506
HP:0011283	Abnormality of the metencephalon	0.00444712
HP:0011282	Abnormality of hindbrain morphology	0.00444712
HP:0100871	Abnormality of the palm	0.00445669
HP:0002011	Morphological central nervous system abnormality	0.00446545
HP:0000341	Narrow forehead	0.00470033
HP:0005120	Abnormal cardiac atrium morphology	0.00470323
HP:0001626	Abnormality of the cardiovascular system	0.00482684
HP:0000766	Abnormality of the sternum	0.00513888
HP:0031105	Abnormal uterus morphology	0.00518755
HP:0006500	Abnormality of lower limb epiphysis morphology	0.00534361
HP:0011153	Focal motor seizure	0.00537431
HP:0045075	Sparse eyebrow	0.00542276
HP:0000765	Abnormality of the thorax	0.00567537
HP:0011927	Short digit	0.00580674
HP:0001507	Growth abnormality	0.00582551
HP:0012603	Abnormal urine sodium concentration	0.0058965
HP:0009124	Abnormal adipose tissue morphology	0.00601284
HP:0000348	High forehead	0.00603945
HP:0006499	Abnormality of femoral epiphysis	0.00617988
HP:0012041	Decreased fertility in males	0.00625456
HP:0031703	Abnormal ear morphology	0.00655931
HP:0000774	Narrow chest	0.00660744
HP:0000773	Short ribs	0.00660902
HP:0001627	Abnormal heart morphology	0.00661413
HP:0004924	Abnormal oral glucose tolerance	0.00675918
HP:0001290	Generalized hypotonia	0.00757118
HP:0000470	Short neck	0.00768239
HP:0001956	Truncal obesity	0.00787356
HP:0003679	Pace of progression	0.00826152
HP:0008800	Limited hip movement	0.00846589
HP:0002230	Generalized hirsutism	0.00850676
HP:0000414	Bulbous nose	0.00851787
HP:0006505	Abnormality of limb epiphysis morphology	0.00853048
HP:0000278	Retrognathia	0.00918512
HP:0000276	Long face	0.00923094
HP:0011821	Abnormality of facial skeleton	0.00946133
HP:0001671	Abnormal cardiac septum morphology	0.00963668
HP:0008669	Abnormal spermatogenesis	0.00966056
HP:0001595	Abnormal hair morphology	0.00974241
HP:0040064	Abnormality of limbs	0.0098662
HP:0005264	Abnormality of the gallbladder	0.00997844
HP:0010660	Abnormal hand bone ossification	0.0100938
HP:0012437	Abnormal gallbladder morphology	0.0110963
HP:0030089	Abnormal muscle fiber protein expression	0.0112818
HP:0002239	Gastrointestinal hemorrhage	0.0113025
HP:0005656	Positional foot deformity	0.0116145
HP:0000925	Abnormality of the vertebral column	0.0116734
HP:0005257	Thoracic hypoplasia	0.0117653
HP:0001199	Triphalangeal thumb	0.0119272
HP:0000772	Abnormality of the ribs	0.0121506
HP:0000365	Hearing impairment	0.0123369
HP:0003336	Abnormal enchondral ossification	0.0123546
HP:0002783	Recurrent lower respiratory tract infections	0.012436
HP:0000554	Uveitis	0.0124413
HP:0001883	Talipes	0.0127977
HP:0000364	Hearing abnormality	0.0128438
HP:0031704	Abnormal ear physiology	0.0128438
HP:0002828	Multiple joint contractures	0.0130964
HP:0002465	Poor speech	0.0131821
HP:0000218	High palate	0.0133504
HP:0010609	Skin tags	0.0134344
HP:0011843	Abnormality of skeletal physiology	0.0135774
HP:0000926	Platyspondyly	0.0137373
HP:0010719	Abnormality of hair texture	0.0138537
HP:0001713	Abnormal cardiac ventricle morphology	0.0145507
HP:0000589	Coloboma	0.015616
HP:0001328	Specific learning disability	0.0157106
HP:0000277	Abnormality of the mandible	0.0158746
HP:0000309	Abnormality of the midface	0.0161379
HP:0030680	Abnormality of cardiovascular system morphology	0.0161799
HP:0004328	Abnormal anterior eye segment morphology	0.0161893
HP:0000431	Wide nasal bridge	0.0167583
HP:0000152	Abnormality of head or neck	0.0173531
HP:0001596	Alopecia	0.0173645
HP:0002979	Bowing of the legs	0.0177863
HP:0000160	Narrow mouth	0.0179565
HP:0001081	Cholelithiasis	0.0183819
HP:0001714	Ventricular hypertrophy	0.0184241
HP:0003366	Abnormality of the femoral neck or head region	0.0185731
HP:0000234	Abnormality of the head	0.0186402
HP:0002018	Nausea	0.0187387
HP:0007126	Proximal amyotrophy	0.0191392
HP:0002093	Respiratory insufficiency	0.0195207
HP:0000306	Abnormality of the chin	0.0196401
HP:0003272	Abnormality of the hip bone	0.0196655
HP:0002047	Malignant hyperthermia	0.0197961
HP:0000520	Proptosis	0.0198994
HP:0003319	Abnormality of the cervical spine	0.0199725
HP:0001009	Telangiectasia	0.0200882
HP:0030791	Abnormal jaw morphology	0.0201849
HP:0000062	Ambiguous genitalia	0.0202223
HP:0011842	Abnormality of skeletal morphology	0.0203916
HP:0003011	Abnormality of the musculature	0.0204585
HP:0001762	Talipes equinovarus	0.0206522
HP:0000929	Abnormal skull morphology	0.0206731
HP:0000478	Abnormality of the eye	0.0208201
HP:0006493	Aplasia/hypoplasia involving bones of the lower limbs	0.0209439
HP:0007665	Curly eyelashes	0.0209576
HP:0002996	Limited elbow movement	0.0213471
HP:0011021	Abnormality of circulating enzyme level	0.0215534
HP:0002815	Abnormality of the knee	0.0216312
HP:0001297	Stroke	0.0216495
HP:0030962	Abnormal morphology of the great vessels	0.022015
HP:0000388	Otitis media	0.0221244
HP:0009811	Abnormality of the elbow	0.0222446
HP:0001510	Growth delay	0.0223205
HP:0002656	Epiphyseal dysplasia	0.0226943
HP:0001974	Leukocytosis	0.022766
HP:0000377	Abnormality of the pinna	0.022855
HP:0001370	Rheumatoid arthritis	0.0229694
HP:0007270	Atypical absence seizure	0.02311
HP:0002092	Pulmonary arterial hypertension	0.0232668
HP:0004890	Elevated pulmonary artery pressure	0.0232668
HP:0000426	Prominent nasal bridge	0.0239328
HP:0011061	Abnormality of dental structure	0.0240624
HP:0010781	Skin dimple	0.0241628
HP:0001018	Abnormal palmar dermatoglyphics	0.0242515
HP:0003103	Abnormal cortical bone morphology	0.0242618
HP:0002073	Progressive cerebellar ataxia	0.0243144
HP:0010783	Erythema	0.0243371
HP:0011799	Abnormality of facial soft tissue	0.0247467
HP:0100750	Atelectasis	0.0257287
HP:0003236	Elevated serum creatine kinase	0.0259002
HP:0011729	Abnormality of joint mobility	0.0259799
HP:0009122	Aplasia/hypoplasia affecting bones of the axial skeleton	0.0261591
HP:0011138	Abnormality of skin adnexa morphology	0.0267054
HP:0004297	Abnormality of the biliary system	0.0268662
HP:0001635	Congestive heart failure	0.0269549
HP:0011027	Abnormal fallopian tube morphology	0.0271725
HP:0012379	Abnormal enzyme/coenzyme activity	0.0273147
HP:0003200	Ragged-red muscle fibers	0.0274178
HP:0011124	Abnormality of epidermal morphology	0.027694
HP:0005930	Abnormality of epiphysis morphology	0.0281594
HP:0001943	Hypoglycemia	0.0283896
HP:0011805	Abnormal skeletal muscle morphology	0.0287058
HP:0000989	Pruritus	0.0287983
HP:0003549	Abnormality of connective tissue	0.0289681
HP:0100261	Abnormal tendon morphology	0.0291854
HP:0000960	Sacral dimple	0.0295869
HP:0040081	Abnormal circulating creatine kinase concentration	0.0297744
HP:0001371	Flexion contracture	0.0300698
HP:0003676	Progressive	0.0301522
HP:0002983	Micromelia	0.0301878
HP:0011362	Abnormal hair quantity	0.0305113
HP:0100763	Abnormality of the lymphatic system	0.0305177
HP:0010293	Aplasia/Hypoplasia of the uvula	0.0315152
HP:0008180	Mildly elevated creatine kinase	0.0315203
HP:0003693	Distal amyotrophy	0.0316338
HP:0003474	Sensory impairment	0.0319733
HP:0002644	Abnormality of pelvic girdle bone morphology	0.031993
HP:0009832	Abnormal distal phalanx morphology of finger	0.0323087
HP:0000767	Pectus excavatum	0.0323712
HP:0005268	Spontaneous abortion	0.0324258
HP:0009125	Lipodystrophy	0.032433
HP:0006494	Aplasia/Hypoplasia involving bones of the feet	0.0329271
HP:0410042	Abnormal liver morphology	0.033336
HP:0001773	Short foot	0.0335507
HP:0002522	Areflexia of lower limbs	0.033868
HP:0011297	Abnormal digit morphology	0.0341364
HP:0001376	Limitation of joint mobility	0.0345758
HP:0002094	Dyspnea	0.0346286
HP:0007598	Bilateral single transverse palmar creases	0.0354584
HP:0000130	Abnormality of the uterus	0.035523
HP:0002597	Abnormality of the vasculature	0.0357419
HP:0010946	Dilatation of the renal pelvis	0.0359467
HP:0000126	Hydronephrosis	0.0359467
HP:0030809	Abnormal tongue morphology	0.0364442
HP:0031409	Abnormal lymphocyte physiology	0.036574
HP:0002240	Hepatomegaly	0.0366108
HP:0000750	Delayed speech and language development	0.0369735
HP:0000606	Abnormality of the periorbital region	0.0374718
HP:0007305	CNS demyelination	0.0376038
HP:0012638	Abnormal nervous system physiology	0.0376369
HP:0010469	Absent testis	0.037916
HP:0001620	High pitched voice	0.0383242
HP:0000403	Recurrent otitis media	0.0385101
HP:0002171	Gliosis	0.0385124
HP:0001384	Abnormality of the hip joint	0.0390325
HP:0001999	Abnormal facial shape	0.039061
HP:0002813	Abnormality of limb bone morphology	0.0395443
HP:0040068	Abnormality of limb bone	0.0395443
HP:0010438	Abnormal ventricular septum morphology	0.0402649
HP:0003367	Abnormality of the femoral neck	0.0402827
HP:0000319	Smooth philtrum	0.0406311
HP:0011025	Abnormal cardiovascular system physiology	0.0407095
HP:0000924	Abnormality of the skeletal system	0.0409071
HP:0009116	Aplasia/Hypoplasia involving bones of the skull	0.0410079
HP:0012094	Abnormal pancreas size	0.0412855
HP:0007002	Motor axonal neuropathy	0.0412889
HP:0011800	Midface retrusion	0.0415968
HP:0003330	Abnormal bone structure	0.0422724
HP:0000657	Oculomotor apraxia	0.0423099
HP:0045025	Narrow palpebral fissure	0.0423179
HP:0012647	Abnormal inflammatory response	0.0423319
HP:0012649	Increased inflammatory response	0.0423319
HP:0001965	Abnormality of the scalp	0.0424266
HP:0002012	Abnormality of the abdominal organs	0.0427841
HP:0000271	Abnormality of the face	0.0430561
HP:0001561	Polyhydramnios	0.0434718
HP:0001211	Abnormal fingertip morphology	0.0443987
HP:0009118	Aplasia/Hypoplasia of the mandible	0.0449811
HP:0000969	Edema	0.0452278
HP:0002795	Functional respiratory abnormality	0.0452691
HP:0001252	Muscular hypotonia	0.0462719
HP:0011029	Internal hemorrhage	0.0464433
HP:0040084	Abnormal circulating renin	0.0467234
HP:0001845	Overlapping toe	0.0467397
HP:0001911	Abnormal granulocyte morphology	0.0468182
HP:0003016	Metaphyseal widening	0.0468323
HP:0001399	Hepatic failure	0.0469524
HP:0002167	Neurological speech impairment	0.0469535
HP:0012727	Thoracic aortic aneurysm	0.0470794
HP:0001284	Areflexia	0.047333
HP:0012372	Abnormal eye morphology	0.0475005
HP:0003700	Generalized amyotrophy	0.0477482
HP:0010490	Abnormality of the palmar creases	0.0478614
HP:0011807	Type 1 muscle fiber atrophy	0.0480455
HP:0001387	Joint stiffness	0.0488884
HP:0002208	Coarse hair	0.0495102
HP:0002266	Focal clonic seizure	0.0498305
HP:0002098	Respiratory distress	0.049854
HP:0000940	Abnormal diaphysis morphology	0.0501663
HP:0011220	Prominent forehead	0.0502611
HP:0002814	Abnormality of the lower limb	0.0502733
HP:0003826	Stillbirth	0.0503086
HP:0007210	Lower limb amyotrophy	0.0512793
HP:0002118	Abnormality of the cerebral ventricles	0.0512946
HP:0000678	Dental crowding	0.0514007
HP:0000448	Prominent nose	0.0515459
HP:0000954	Single transverse palmar crease	0.0516233
HP:0000687	Widely spaced teeth	0.052123
HP:0000157	Abnormality of the tongue	0.052231
HP:0011849	Abnormal bone ossification	0.0523512
HP:0009053	Distal lower limb muscle weakness	0.0524435
HP:0010674	Abnormality of the curvature of the vertebral column	0.0527422
HP:0000303	Mandibular prognathia	0.0527603
HP:0005916	Abnormal metacarpal morphology	0.0534699
HP:0001291	Abnormal cranial nerve morphology	0.0535723
HP:0007141	Sensorimotor neuropathy	0.0537196
HP:0009929	Abnormality of the columella	0.0538126
HP:0000759	Abnormal peripheral nervous system morphology	0.0538408
HP:0011603	Congenital malformation of the great arteries	0.053885
HP:0002460	Distal muscle weakness	0.0539414
HP:0009058	Increased muscle lipid content	0.0543361
HP:0001259	Coma	0.0544814
HP:0001817	Absent fingernail	0.054609
HP:0011015	Abnormal blood glucose concentration	0.0554478
HP:0002186	Apraxia	0.0567313
HP:0001272	Cerebellar atrophy	0.0568813
HP:0100026	Arteriovenous malformation	0.0570059
HP:0009121	Abnormal axial skeleton morphology	0.0573183
HP:0006536	Obstructive lung disease	0.0580721
HP:0003220	Abnormality of chromosome stability	0.0582394
HP:0000692	Misalignment of teeth	0.058904
HP:0000080	Abnormality of reproductive system physiology	0.0591223
HP:0000384	Preauricular skin tag	0.0595749
HP:0002789	Tachypnea	0.0596003
HP:0002921	Abnormality of the cerebrospinal fluid	0.0597578
HP:0000366	Abnormality of the nose	0.0600868
HP:0012261	Abnormal respiratory motile cilium physiology	0.0601755
HP:0012262	Abnormal ciliary motility	0.0601755
HP:0031456	Ectopic pregnancy	0.0601755
HP:0031602	Abnormal mucociliary clearance	0.0601755
HP:0031603	Impaired nasal mucociliary clearance	0.0601755
HP:0012263	Immotile cilia	0.0601755
HP:0040262	Glue ear	0.0601755
HP:0002938	Lumbar hyperlordosis	0.0603208
HP:0000275	Narrow face	0.0605746
HP:0010974	Abnormal myeloid leukocyte morphology	0.0607478
HP:0000946	Hypoplastic ilia	0.0614553
HP:0025423	Abnormal larynx morphology	0.061571
HP:0002575	Tracheoesophageal fistula	0.0616368
HP:0007360	Aplasia/Hypoplasia of the cerebellum	0.0616814
HP:0005522	Pyridoxine-responsive sideroblastic anemia	0.0617445
HP:0006711	Aplasia/Hypoplasia involving bones of the thorax	0.0618428
HP:0011844	Abnormal appendicular skeleton morphology	0.0618848
HP:0002352	Leukoencephalopathy	0.061915
HP:0001547	Abnormality of the rib cage	0.061957
HP:0009115	Aplasia/hypoplasia involving the skeleton	0.0620887
HP:0000095	Abnormality of renal glomerulus morphology	0.0622185
HP:0031263	Abnormal renal corpuscle morphology	0.0622185
HP:0002650	Scoliosis	0.0626177
HP:0010944	Abnormal renal pelvis morphology	0.062848
HP:0004373	Focal dystonia	0.0636016
HP:0100037	Abnormality of the scalp hair	0.0643265
HP:0000939	Osteoporosis	0.0645256
HP:0002827	Hip dislocation	0.0648897
HP:0001374	Congenital hip dislocation	0.0653037
HP:0025420	Diffuse alveolar hemorrhage	0.0653224
HP:0000549	Abnormal conjugate eye movement	0.0655422
HP:0000301	Abnormality of facial musculature	0.0656404
HP:0001181	Adducted thumb	0.0660147
HP:0005262	Abnormality of the synovia	0.0661324
HP:0001831	Short toe	0.0664937
HP:0001629	Ventricular septal defect	0.0673363
HP:0000496	Abnormality of eye movement	0.0675882
HP:0006487	Bowing of the long bones	0.0676667
HP:0004322	Short stature	0.067686
HP:0001760	Abnormality of the foot	0.0678269
HP:0000370	Abnormality of the middle ear	0.0686705
HP:0002841	Recurrent fungal infections	0.0687718
HP:0020100	Unusual fungal infection	0.0687718
HP:0000363	Abnormality of earlobe	0.0691827
HP:0000347	Micrognathia	0.0694903
HP:0002793	Abnormal pattern of respiration	0.0695561
HP:0001310	Dysmetria	0.0704748
HP:0002104	Apnea	0.0710527
HP:0011001	Increased bone mineral density	0.0713578
HP:0001321	Cerebellar hypoplasia	0.0717727
HP:0001574	Abnormality of the integument	0.0720133
HP:0000938	Osteopenia	0.0720671
HP:0003202	Skeletal muscle atrophy	0.0724611
HP:0000233	Thin vermilion border	0.0725011
HP:0000967	Petechiae	0.0726188
HP:0000518	Cataract	0.0731549
HP:0012384	Rhinitis	0.0733462
HP:0001392	Abnormality of the liver	0.0737737
HP:0002500	Abnormality of the cerebral white matter	0.0739305
HP:0001608	Abnormality of the voice	0.0748093
HP:0012795	Abnormality of the optic disc	0.074819
HP:0002823	Abnormality of femur morphology	0.0750404
HP:0001155	Abnormality of the hand	0.0751865
HP:0012848	Small intestinal stenosis	0.0752131
HP:0100867	Duodenal stenosis	0.0752131
HP:0005105	Abnormal nasal morphology	0.0752859
HP:0011900	Hypofibrinogenemia	0.0753505
HP:0011898	Abnormality of circulating fibrinogen	0.0753505
HP:0001172	Abnormal thumb morphology	0.075669
HP:0000499	Abnormal eyelash morphology	0.0761182
HP:0011947	Respiratory tract infection	0.0764934
HP:0003781	Excessive salivation	0.0765966
HP:0000090	Nephronophthisis	0.0772358
HP:0001438	Abnormality of abdomen morphology	0.0775218
HP:0002980	Femoral bowing	0.0781965
HP:0005344	Abnormal carotid artery morphology	0.0782908
HP:0001992	Organic aciduria	0.0784077
HP:0000413	Atresia of the external auditory canal	0.0788466
HP:0008665	Clitoral hypertrophy	0.0791273
HP:0040252	Abnormal size of the clitoris	0.0791273
HP:0040253	Increased size of the clitoris	0.0791273
HP:0000726	Dementia	0.0792023
HP:0008388	Abnormal toenail morphology	0.0793617
HP:0010459	True hermaphroditism	0.0793777
HP:0000422	Abnormality of the nasal bridge	0.079501
HP:0011425	Fetal ultrasound soft marker	0.0812471
HP:0011314	Abnormality of long bone morphology	0.0812626
HP:0000517	Abnormality of the lens	0.0812652
HP:0002069	Bilateral tonic-clonic seizure	0.0815762
HP:0011804	Abnormal muscle physiology	0.0816885
HP:0000211	Trismus	0.0818268
HP:0006482	Abnormality of dental morphology	0.0837058
HP:0000221	Furrowed tongue	0.0843981
HP:0000268	Dolichocephaly	0.0844327
HP:0002981	Abnormality of the calf	0.0845108
HP:0000486	Strabismus	0.085775
HP:0001004	Lymphedema	0.0859099
HP:0005562	Multiple renal cysts	0.0861252
HP:0000315	Abnormality of the orbital region	0.086387
HP:0010993	Abnormality of the cerebral subcortex	0.0871235
HP:0000572	Visual loss	0.0874079
HP:0002380	Fasciculations	0.0877817
HP:0025031	Abnormality of the digestive system	0.0878257
HP:0032039	Abnormality of the ocular adnexa	0.088178
HP:0000002	Abnormality of body height	0.0886154
HP:0002817	Abnormality of the upper limb	0.0892159
HP:0001973	Autoimmune thrombocytopenia	0.089955
HP:0000356	Abnormality of the outer ear	0.0901972
HP:0000818	Abnormality of the endocrine system	0.0905919
HP:0000405	Conductive hearing impairment	0.0914338
HP:0002913	Myoglobinuria	0.0920933
HP:0025015	Abnormal vascular morphology	0.0920943
HP:0002808	Kyphosis	0.0927519
HP:0002126	Polymicrogyria	0.0929425
HP:0002269	Abnormality of neuronal migration	0.0930336
HP:0001644	Dilated cardiomyopathy	0.0932815
HP:0001600	Abnormality of the larynx	0.094512
HP:0008167	Very long chain fatty acid accumulation	0.0950155
HP:0002181	Cerebral edema	0.0950887
HP:0010720	Abnormal hair pattern	0.0954124
HP:0030669	Abnormal ocular adnexa morphology	0.0956466
HP:0025155	Abnormality of hepatobiliary system physiology	0.0961194
HP:0010049	Short metacarpal	0.0967049
HP:0003042	Elbow dislocation	0.0967297
HP:0001163	Abnormality of the metacarpal bones	0.0974237
HP:0012448	Delayed myelination	0.098571
HP:0010442	Polydactyly	0.0995639
HP:0002691	Platybasia	0.100143
HP:0004469	Chronic bronchitis	0.100384
HP:0100759	Clubbing of fingers	0.100898
HP:0000122	Unilateral renal agenesis	0.101048
HP:0001933	Subcutaneous hemorrhage	0.103026
HP:0011337	Abnormality of mouth size	0.103349
HP:0100578	Lipoatrophy	0.103393
HP:0005918	Abnormal finger phalanx morphology	0.103461
HP:0002099	Asthma	0.103478
HP:0003271	Visceromegaly	0.103691
HP:0010767	Sacrococcygeal pilonidal abnormality	0.103812
HP:0002617	Dilatation	0.104072
HP:0000648	Optic atrophy	0.10475
HP:0040006	Mortality/Aging	0.104891
HP:0011420	Age of death	0.104891
HP:0003025	Metaphyseal irregularity	0.104902
HP:0000280	Coarse facial features	0.105137
HP:0003121	Limb joint contracture	0.10542
HP:0002486	Myotonia	0.105436
HP:0100491	Abnormality of lower limb joint	0.105876
HP:0011545	Abnormal connection of the cardiac segments	0.105878
HP:0000612	Iris coloboma	0.106057
HP:0002086	Abnormality of the respiratory system	0.106111
HP:0011452	Functional abnormality of the middle ear	0.106723
HP:0003764	Nevus	0.106769
HP:0000238	Hydrocephalus	0.107335
HP:0003251	Male infertility	0.107615
HP:0003560	Muscular dystrophy	0.108282
HP:0012735	Cough	0.108841
HP:0001410	Decreased liver function	0.10956
HP:0025354	Abnormal cellular phenotype	0.109818
HP:0011563	Abnormal ventriculoarterial connection	0.110355
HP:0001036	Parakeratosis	0.110486
HP:0030311	Lower extremity joint dislocation	0.111319
HP:0009810	Abnormality of upper limb joint	0.111463
HP:0004942	Aortic aneurysm	0.111463
HP:0003701	Proximal muscle weakness	0.111479
HP:0000492	Abnormal eyelid morphology	0.112548
HP:0000601	Hypotelorism	0.11258
HP:0031035	Chronic infection	0.112643
HP:0001643	Patent ductus arteriosus	0.112823
HP:0000465	Webbed neck	0.113645
HP:0000445	Wide nose	0.113937
HP:0012590	Abnormal urine output	0.11429
HP:0002867	Abnormality of the ilium	0.114589
HP:0002616	Aortic root aneurysm	0.115562
HP:0001373	Joint dislocation	0.115597
HP:0100582	Nasal polyposis	0.116132
HP:0005914	Aplasia/Hypoplasia involving the metacarpal bones	0.116303
HP:0000086	Ectopic kidney	0.116761
HP:0001273	Abnormal corpus callosum morphology	0.117006
HP:0003444	EMG: chronic denervation signs	0.117288
HP:0011458	Abdominal symptom	0.117369
HP:0003745	Sporadic	0.1175
HP:0001761	Pes cavus	0.117687
HP:0001136	Retinal arteriolar tortuosity	0.11784
HP:0000307	Pointed chin	0.118023
HP:0007720	Flat cornea	0.118206
HP:0025426	Abnormal bronchus morphology	0.118369
HP:0000164	Abnormality of the dentition	0.118668
HP:0010747	Medial flaring of the eyebrow	0.118808
HP:0000113	Polycystic kidney dysplasia	0.118835
HP:0004673	Decreased facial expression	0.119126
HP:0000467	Neck muscle weakness	0.119647
HP:0011354	Generalized abnormality of skin	0.120163
HP:0000433	Abnormality of the nasal mucosa	0.12071
HP:0000358	Posteriorly rotated ears	0.120768
HP:0008661	Urethral stenosis	0.120903
HP:0001634	Mitral valve prolapse	0.121559
HP:0000508	Ptosis	0.122383
HP:0001167	Abnormality of finger	0.12349
HP:0000769	Abnormality of the breast	0.123865
HP:0009830	Peripheral neuropathy	0.124291
HP:0004756	Ventricular tachycardia	0.124789
HP:0005135	Abnormal T-wave	0.12512
HP:0003215	Dicarboxylic aciduria	0.125265
HP:0001315	Reduced tendon reflexes	0.12546
HP:0001419	X-linked recessive inheritance	0.125572
HP:0004303	Abnormal muscle fiber morphology	0.125711
HP:0001533	Slender build	0.126083
HP:0012265	Ciliary dyskinesia	0.126246
HP:0040211	Abnormality of the skin of the palm	0.126481
HP:0000189	Narrow palate	0.12698
HP:0200005	Abnormal shape of the palpebral fissure	0.126998
HP:0003394	Muscle spasm	0.127101
HP:0100812	Halitosis	0.128497
HP:0003808	Abnormal muscle tone	0.128515
HP:0003306	Spinal rigidity	0.128644
HP:0001640	Cardiomegaly	0.128954
HP:0011446	Abnormality of higher mental function	0.129298
HP:0001991	Aplasia/Hypoplasia of toe	0.130093
HP:0003380	Decreased number of peripheral myelinated nerve fibers	0.130476
HP:0000712	Emotional lability	0.131492
HP:0001238	Slender finger	0.132245
HP:0001560	Abnormality of the amniotic fluid	0.132771
HP:0031567	Abnormal aortic valve cusp morphology	0.132842
HP:0001647	Bicuspid aortic valve	0.132842
HP:0001770	Toe syndactyly	0.134121
HP:0002812	Coxa vara	0.134267
HP:0003738	Exercise-induced myalgia	0.134294
HP:0100542	Abnormal localization of kidney	0.135421
HP:0100704	Cerebral visual impairment	0.136022
HP:0007370	Aplasia/Hypoplasia of the corpus callosum	0.136657
HP:0004404	Abnormal nipple morphology	0.136859
HP:0008373	Puberty and gonadal disorders	0.136946
HP:0000927	Abnormality of skeletal maturation	0.137296
HP:0045060	Aplasia/hypoplasia involving bones of the extremities	0.137969
HP:0100022	Abnormality of movement	0.138514
HP:0002187	Intellectual disability, profound	0.138791
HP:0006870	Lobar holoprosencephaly	0.138909
HP:0032309	Abnormal granulocyte count	0.138949
HP:0025634	Abnormal ureter physiology	0.138957
HP:0000746	Delusions	0.139393
HP:0001662	Bradycardia	0.139784
HP:0012210	Abnormal renal morphology	0.140078
HP:0020219	Motor seizure	0.140079
HP:0200134	Epileptic encephalopathy	0.140468
HP:0000582	Upslanted palpebral fissure	0.141091
HP:0012400	Abnormal aldolase level	0.141148
HP:0000174	Abnormal palate morphology	0.14172
HP:0001433	Hepatosplenomegaly	0.143267
HP:0002648	Abnormality of calvarial morphology	0.143419
HP:0003677	Slow progression	0.143507
HP:0006042	Y-shaped metacarpals	0.144359
HP:0003741	Congenital muscular dystrophy	0.144362
HP:0031093	Abnormal breast morphology	0.144431
HP:0001260	Dysarthria	0.144604
HP:0002536	Abnormal cortical gyration	0.144631
HP:0010295	Aplasia/Hypoplasia of the tongue	0.145906
HP:0002419	Molar tooth sign on MRI	0.146144
HP:0002087	Abnormality of the upper respiratory tract	0.147072
HP:0100807	Long fingers	0.147094
HP:0003045	Abnormal patella morphology	0.14766
HP:0000455	Broad nasal tip	0.148058
HP:0012240	Increased intramyocellular lipid droplets	0.148097
HP:0000444	Convex nasal ridge	0.148608
HP:0012256	Absent outer dynein arms	0.148831
HP:0007874	Almond-shaped palpebral fissure	0.1491
HP:0004307	Abnormal anatomic location of the heart	0.149769
HP:0002683	Abnormality of the calvaria	0.150018
HP:0010701	Abnormal immunoglobulin level	0.150689
HP:0002373	Febrile seizure (within the age range of 3 months to 6 years)	0.151533
HP:0032892	Infection-related seizure	0.151533
HP:0032894	Seizure precipitated by febrile infection	0.151533
HP:0003198	Myopathy	0.152926
HP:0002326	Transient ischemic attack	0.153957
HP:0003546	Exercise intolerance	0.154394
HP:0000540	Hypermetropia	0.156623
HP:0000177	Abnormality of upper lip	0.156627
HP:0000505	Visual impairment	0.157145
HP:0040069	Abnormal lower limb bone morphology	0.157148
HP:0100276	Skin pit	0.157414
HP:0010579	Cone-shaped epiphysis	0.157534
HP:0032943	Abnormal urine pH	0.157972
HP:0012072	Aciduria	0.157972
HP:0002438	Cerebellar malformation	0.158212
HP:0002169	Clonus	0.158511
HP:0002878	Respiratory failure	0.158756
HP:0100886	Abnormality of globe location	0.159068
HP:0004944	Dilatation of the cerebral artery	0.159088
HP:0003201	Rhabdomyolysis	0.159091
HP:0004426	Abnormality of the cheek	0.159164
HP:0011017	Abnormal cellular physiology	0.159272
HP:0002088	Abnormal lung morphology	0.159345
HP:0000155	Oral ulcer	0.159756
HP:0003457	EMG abnormality	0.159797
HP:0009815	Aplasia/hypoplasia of the extremities	0.159844
HP:0025408	Abnormal spleen morphology	0.160345
HP:0100957	Abnormal renal medulla morphology	0.160998
HP:0200055	Small hand	0.161758
HP:0008050	Abnormality of the palpebral fissures	0.164601
HP:0100587	Abnormality of the preputium	0.164807
HP:0002307	Drooling	0.165098
HP:0001000	Abnormality of skin pigmentation	0.165413
HP:0004097	Deviation of finger	0.165461
HP:0030319	Weakness of facial musculature	0.166833
HP:0005368	Abnormality of humoral immunity	0.166874
HP:0005372	Abnormality of B cell physiology	0.167108
HP:0010306	Short thorax	0.1677
HP:0011036	Abnormality of renal excretion	0.167757
HP:0011733	Abnormality of adrenal physiology	0.169058
HP:0009768	Broad phalanges of the hand	0.169278
HP:0002857	Genu valgum	0.169281
HP:0002079	Hypoplasia of the corpus callosum	0.170644
HP:0000436	Abnormality of the nasal tip	0.173119
HP:0008053	Aplasia/Hypoplasia of the iris	0.173757
HP:0008055	Aplasia/Hypoplasia affecting the uvea	0.173757
HP:0100547	Abnormality of forebrain morphology	0.173882
HP:0001511	Intrauterine growth retardation	0.174576
HP:0002076	Migraine	0.175171
HP:0000556	Retinal dystrophy	0.175845
HP:0001787	Abnormal delivery	0.176333
HP:0002145	Frontotemporal dementia	0.176749
HP:0010551	Paraplegia/paraparesis	0.176877
HP:0032199	Abnormal prothrombin time	0.176942
HP:0000494	Downslanted palpebral fissures	0.177431
HP:0000716	Depressivity	0.177926
HP:0031980	Abnormal urine carboxylic acid level	0.179657
HP:0012704	Widened subarachnoid space	0.18057
HP:0002403	Positive Romberg sign	0.180696
HP:0000389	Chronic otitis media	0.180976
HP:0011338	Abnormality of mouth shape	0.181483
HP:0011032	Abnormality of fluid regulation	0.181562
HP:0000286	Epicanthus	0.181928
HP:0002538	Abnormality of the cerebral cortex	0.182732
HP:0000546	Retinal degeneration	0.18327
HP:0000527	Long eyelashes	0.183285
HP:0001744	Splenomegaly	0.183749
HP:0001166	Arachnodactyly	0.18387
HP:0009767	Aplasia/Hypoplasia of the phalanges of the hand	0.185966
HP:0004323	Abnormality of body weight	0.186178
HP:0000056	Abnormality of the clitoris	0.186525
HP:0200006	Slanting of the palpebral fissure	0.187237
HP:0000768	Pectus carinatum	0.187869
HP:0010628	Facial palsy	0.188076
HP:0010827	Abnormality of the seventh cranial nerve	0.188076
HP:0001010	Hypopigmentation of the skin	0.190141
HP:0002792	Reduced vital capacity	0.190453
HP:0000764	Peripheral axonal degeneration	0.190653
HP:0002334	Abnormality of the cerebellar vermis	0.19081
HP:0007378	Neoplasm of the gastrointestinal tract	0.191177
HP:0000592	Blue sclerae	0.191322
HP:0003327	Axial muscle weakness	0.191503
HP:0008207	Primary adrenal insufficiency	0.191577
HP:0001874	Abnormality of neutrophils	0.191756
HP:0030044	Flexion contracture of digit	0.191793
HP:0001382	Joint hypermobility	0.192015
HP:0007018	Attention deficit hyperactivity disorder	0.192596
HP:0040223	Pulmonary hemorrhage	0.192648
HP:0001052	Nevus flammeus	0.192766
HP:0012725	Cutaneous syndactyly	0.193181
HP:0000889	Abnormality of the clavicle	0.193505
HP:0002686	Prenatal maternal abnormality	0.194024
HP:0001274	Agenesis of corpus callosum	0.195367
HP:0007400	Irregular hyperpigmentation	0.195598
HP:0001545	Anteriorly placed anus	0.195718
HP:0002060	Abnormal cerebral morphology	0.195932
HP:0012841	Retinal vascular tortuosity	0.196364
HP:0012206	Abnormal sperm motility	0.196801
HP:0012207	Reduced sperm motility	0.196801
HP:0001633	Abnormal mitral valve morphology	0.197441
HP:0001941	Acidosis	0.197446
HP:0007367	Atrophy/Degeneration affecting the central nervous system	0.197901
HP:0001743	Abnormality of the spleen	0.200147
HP:0010059	Broad hallux phalanx	0.200162
HP:0001288	Gait disturbance	0.200632
HP:0000463	Anteverted nares	0.200939
HP:0005113	Aortic arch aneurysm	0.201448
HP:0004377	Hematological neoplasm	0.201855
HP:0002877	Nocturnal hypoventilation	0.201972
HP:0002170	Intracranial hemorrhage	0.202335
HP:0002253	Colonic diverticula	0.202403
HP:0000977	Soft skin	0.203609
HP:0025356	Psychomotor retardation	0.203653
HP:0000415	Abnormality of the choanae	0.204287
HP:0001651	Dextrocardia	0.204462
HP:0010964	Abnormal circulating long-chain fatty-acid concentration	0.204621
HP:0010864	Intellectual disability, severe	0.204663
HP:0010451	Aplasia/Hypoplasia of the spleen	0.205427
HP:0001746	Asplenia	0.206576
HP:0010624	Aplastic/hypoplastic toenail	0.20742
HP:0012815	Hypoplastic female external genitalia	0.207474
HP:0012503	Abnormality of the pituitary gland	0.207481
HP:0010549	Weakness due to upper motor neuron dysfunction	0.208645
HP:0008572	External ear malformation	0.208808
HP:0012385	Camptodactyly	0.209079
HP:0030057	Autoimmune antibody positivity	0.20987
HP:0001710	Conotruncal defect	0.210225
HP:0000545	Myopia	0.211436
HP:0030956	Abnormality of cardiovascular system electrophysiology	0.212195
HP:0012252	Abnormal respiratory system morphology	0.212466
HP:0001645	Sudden cardiac death	0.21256
HP:0004452	Abnormality of the middle ear ossicles	0.213241
HP:0000290	Abnormality of the forehead	0.214749
HP:0002715	Abnormality of the immune system	0.21544
HP:0007477	Abnormal dermatoglyphics	0.215967
HP:0002245	Meckel diverticulum	0.21658
HP:0000337	Broad forehead	0.216591
HP:0001395	Hepatic fibrosis	0.216635
HP:0040071	Abnormal morphology of ulna	0.216881
HP:0003022	Hypoplasia of the ulna	0.216881
HP:0002495	Impaired vibratory sensation	0.217373
HP:0001611	Nasal speech	0.217643
HP:0008897	Postnatal growth retardation	0.217757
HP:0030186	Kinetic tremor	0.219316
HP:0002716	Lymphadenopathy	0.219319
HP:0000072	Hydroureter	0.221724
HP:0009924	Aplasia/Hypoplasia involving the nose	0.222169
HP:0001072	Thickened skin	0.222195
HP:0011793	Neoplasm by anatomical site	0.222655
HP:0001945	Fever	0.223005
HP:0010989	Abnormality of the intrinsic pathway	0.223409
HP:0100326	Immunologic hypersensitivity	0.225168
HP:0006872	Cerebral hypoplasia	0.2254
HP:0003551	Difficulty climbing stairs	0.225561
HP:0100529	Abnormal blood phosphate concentration	0.22604
HP:0000240	Abnormality of skull size	0.226782
HP:0006705	Abnormal atrioventricular valve morphology	0.227375
HP:0002515	Waddling gait	0.227584
HP:0005986	Limitation of neck motion	0.227696
HP:0009803	Short phalanx of finger	0.228059
HP:0009484	Deviation of the hand or of fingers of the hand	0.228301
HP:0002007	Frontal bossing	0.2286
HP:0008062	Aplasia/Hypoplasia affecting the anterior segment of the eye	0.228767
HP:0200007	Abnormal size of the palpebral fissures	0.229015
HP:0000076	Vesicoureteral reflux	0.229133
HP:0000003	Multicystic kidney dysplasia	0.229651
HP:0001636	Tetralogy of Fallot	0.229961
HP:0002205	Recurrent respiratory infections	0.230246
HP:0100360	Contractures of the joints of the upper limbs	0.230368
HP:0011339	Abnormality of upper lip vermillion	0.230725
HP:0001298	Encephalopathy	0.231283
HP:0002750	Delayed skeletal maturation	0.232212
HP:0000600	Abnormality of the pharynx	0.232369
HP:0100755	Abnormality of salivation	0.232583
HP:0001388	Joint laxity	0.232845
HP:0000172	Abnormality of the uvula	0.232959
HP:0001696	Situs inversus totalis	0.233021
HP:0000888	Horizontal ribs	0.23315
HP:0000736	Short attention span	0.233214
HP:0100323	Juvenile aseptic necrosis	0.233328
HP:0000474	Thickened nuchal skin fold	0.233417
HP:0004348	Abnormality of bone mineral density	0.23356
HP:0003535	3-Methylglutaconic aciduria	0.23436
HP:0005288	Abnormality of the nares	0.234588
HP:0002803	Congenital contracture	0.234985
HP:0000429	Abnormality of the nasal alae	0.235509
HP:0012110	Hypoplasia of the pons	0.235525
HP:0004691	2-3 toe syndactyly	0.235544
HP:0040073	Abnormal forearm bone morphology	0.23557
HP:0008404	Nail dystrophy	0.235724
HP:0100295	Muscle fiber atrophy	0.236125
HP:0011218	Abnormal shape of the frontal region	0.236812
HP:0011840	Abnormality of T cell physiology	0.237392
HP:0008770	Obsessive-compulsive trait	0.237623
HP:0000159	Abnormal lip morphology	0.237686
HP:0000124	Renal tubular dysfunction	0.237823
HP:0002863	Myelodysplasia	0.238637
HP:0000539	Abnormality of refraction	0.24117
HP:0005692	Joint hyperflexibility	0.242111
HP:0011028	Abnormality of blood circulation	0.242268
HP:0012758	Neurodevelopmental delay	0.242792
HP:0012472	Eclabion	0.24761
HP:0000775	Abnormality of the diaphragm	0.247747
HP:0002017	Nausea and vomiting	0.247806
HP:0000368	Low-set, posteriorly rotated ears	0.247893
HP:0009826	Limb undergrowth	0.248375
HP:0001197	Abnormality of prenatal development or birth	0.248426
HP:0002024	Malabsorption	0.24997
HP:0025142	Constitutional symptom	0.249974
HP:0005922	Abnormal hand morphology	0.250827
HP:0000752	Hyperactivity	0.251966
HP:0000591	Abnormal sclera morphology	0.251974
HP:0100585	Telangiectasia of the skin	0.252327
HP:0025104	Capillary malformation	0.253319
HP:0006709	Aplasia/Hypoplasia of the nipples	0.253774
HP:0004414	Abnormality of the pulmonary artery	0.253844
HP:0000613	Photophobia	0.254464
HP:0011328	Abnormality of fontanelles	0.256311
HP:0000158	Macroglossia	0.256608
HP:0002876	Episodic tachypnea	0.25671
HP:0012373	Abnormal eye physiology	0.257341
HP:0000587	Abnormality of the optic nerve	0.257409
HP:0000219	Thin upper lip vermilion	0.25756
HP:0031816	Abnormal oral morphology	0.257751
HP:0000163	Abnormal oral cavity morphology	0.257751
HP:0002371	Loss of speech	0.258126
HP:0002385	Paraparesis	0.258988
HP:0008070	Sparse hair	0.259125
HP:0011355	Localized skin lesion	0.259275
HP:0002664	Neoplasm	0.262204
HP:0000343	Long philtrum	0.26296
HP:0003325	Limb-girdle muscle weakness	0.263297
HP:0100732	Pancreatic fibrosis	0.263701
HP:0011534	Abnormal spatial orientation of the cardiac segments	0.264194
HP:0011794	Embryonal renal neoplasm	0.264841
HP:0001363	Craniosynostosis	0.265114
HP:0002014	Diarrhea	0.265442
HP:0007340	Lower limb muscle weakness	0.265799
HP:0025633	Abnormal ureter morphology	0.266692
HP:0004360	Abnormality of acid-base homeostasis	0.267514
HP:0002647	Aortic dissection	0.268442
HP:0001270	Motor delay	0.268453
HP:0000763	Sensory neuropathy	0.269112
HP:0002202	Pleural effusion	0.269971
HP:0002493	Upper motor neuron dysfunction	0.270021
HP:0040070	Abnormal upper limb bone morphology	0.270432
HP:0003487	Babinski sign	0.271547
HP:0031828	Abnormal superficial reflex	0.271547
HP:0002733	Abnormality of the lymph nodes	0.272072
HP:0007420	Spontaneous hematomas	0.272281
HP:0000383	Abnormality of periauricular region	0.272304
HP:0012084	Abnormality of skeletal muscle fiber size	0.272612
HP:0000953	Hyperpigmentation of the skin	0.273046
HP:0000485	Megalocornea	0.273717
HP:0002615	Hypotension	0.273911
HP:0000864	Abnormality of the hypothalamus-pituitary axis	0.274322
HP:0001428	Somatic mutation	0.27521
HP:0100569	Abnormally ossified vertebrae	0.275325
HP:0011109	Chronic sinusitis	0.276415
HP:0006817	Aplasia/Hypoplasia of the cerebellar vermis	0.276951
HP:0002977	Aplasia/Hypoplasia involving the central nervous system	0.277493
HP:0001231	Abnormal fingernail morphology	0.277714
HP:0002901	Hypocalcemia	0.277777
HP:0002751	Kyphoscoliosis	0.277927
HP:0010876	Abnormal circulating protein level	0.27834
HP:0000357	Abnormal location of ears	0.279141
HP:0003557	Increased variability in muscle fiber diameter	0.279149
HP:0002246	Abnormality of the duodenum	0.27925
HP:0030236	Abnormality of muscle size	0.280127
HP:0005184	Prolonged QTc interval	0.280597
HP:0002133	Status epilepticus	0.281723
HP:0003300	Ovoid vertebral bodies	0.282213
HP:0000035	Abnormal testis morphology	0.283147
HP:0004325	Decreased body weight	0.283437
HP:0000978	Bruising susceptibility	0.28347
HP:0000811	Abnormal external genitalia	0.283567
HP:0000457	Depressed nasal ridge	0.28393
HP:0000599	Abnormality of the frontal hairline	0.285586
HP:0012759	Neurodevelopmental abnormality	0.285626
HP:0002110	Bronchiectasis	0.28822
HP:0000411	Protruding ear	0.290105
HP:0001217	Clubbing	0.290659
HP:0001263	Global developmental delay	0.291771
HP:0000776	Congenital diaphragmatic hernia	0.293328
HP:0000729	Autistic behavior	0.293342
HP:0000110	Renal dysplasia	0.294612
HP:0011442	Abnormal central motor function	0.295548
HP:0002103	Abnormality of the pleura	0.296491
HP:0000014	Abnormality of the bladder	0.296957
HP:0012881	Abnormality of the labia majora	0.297228
HP:0000327	Hypoplasia of the maxilla	0.297832
HP:0002072	Chorea	0.2988
HP:0004326	Cachexia	0.298883
HP:0000957	Cafe-au-lait spot	0.298887
HP:0007431	Congenital ichthyosiform erythroderma	0.298949
HP:0001421	Abnormality of the musculature of the hand	0.299048
HP:0100658	Cellulitis	0.299746
HP:0000077	Abnormality of the kidney	0.300799
HP:0100543	Cognitive impairment	0.301887
HP:0000637	Long palpebral fissure	0.302936
HP:0003508	Proportionate short stature	0.303985
HP:0040194	Increased head circumference	0.30417
HP:0010786	Urinary tract neoplasm	0.304934
HP:0000322	Short philtrum	0.305106
HP:0002155	Hypertriglyceridemia	0.307663
HP:0002119	Ventriculomegaly	0.3077
HP:0000718	Aggressive behavior	0.307974
HP:0010978	Abnormality of immune system physiology	0.309782
HP:0000248	Brachycephaly	0.310233
HP:0011123	Inflammatory abnormality of the skin	0.310445
HP:0011361	Congenital abnormal hair pattern	0.311339
HP:0100659	Abnormality of the cerebral vasculature	0.311443
HP:0000510	Rod-cone dystrophy	0.311756
HP:0010850	EEG with spike-wave complexes	0.312802
HP:0000803	Renal cortical cysts	0.312913
HP:0012450	Chronic constipation	0.314727
HP:0001268	Mental deterioration	0.316112
HP:0011276	Vascular skin abnormality	0.316638
HP:0001972	Macrocytic anemia	0.316805
HP:0007359	Focal-onset seizure	0.320396
HP:0000378	Cupped ear	0.320473
HP:0008609	Morphological abnormality of the middle ear	0.320668
HP:0002600	Hyporeflexia of lower limbs	0.321276
HP:0001430	Abnormality of the calf musculature	0.321497
HP:0031826	Abnormal reflex	0.321872
HP:0000979	Purpura	0.324576
HP:0012334	Extrahepatic cholestasis	0.324871
HP:0001549	Abnormal ileum morphology	0.326108
HP:0000543	Optic disc pallor	0.326402
HP:0100490	Camptodactyly of finger	0.327046
HP:0000036	Abnormality of the penis	0.327117
HP:0007361	Abnormality of the pons	0.327197
HP:0003010	Prolonged bleeding time	0.330998
HP:0000871	Panhypopituitarism	0.331079
HP:0004225	Abnormality of the distal phalanx of the 5th finger	0.332586
HP:0007369	Atrophy/Degeneration affecting the cerebrum	0.334054
HP:0000453	Choanal atresia	0.335135
HP:0002797	Osteolysis	0.335343
HP:0000528	Anophthalmia	0.33584
HP:0001131	Corneal dystrophy	0.337496
HP:0000194	Open mouth	0.338196
HP:0002059	Cerebral atrophy	0.338935
HP:0001909	Leukemia	0.339707
HP:0001427	Mitochondrial inheritance	0.339822
HP:0000992	Cutaneous photosensitivity	0.339949
HP:0001646	Abnormal aortic valve morphology	0.340101
HP:0003683	Large beaked nose	0.340401
HP:0001332	Dystonia	0.343304
HP:0007020	Progressive spastic paraplegia	0.343493
HP:0006496	Aplasia/hypoplasia involving bones of the upper limbs	0.345067
HP:0009879	Simplified gyral pattern	0.345097
HP:0001663	Ventricular fibrillation	0.345412
HP:0009179	Deviation of the 5th finger	0.345601
HP:0000717	Autism	0.345686
HP:0004422	Biparietal narrowing	0.346206
HP:0012444	Brain atrophy	0.346744
HP:0100242	Sarcoma	0.346923
HP:0001220	Interphalangeal joint contracture of finger	0.346966
HP:0012785	Flexion contracture of finger	0.348537
HP:0003170	Abnormality of the acetabulum	0.349402
HP:0002215	Sparse axillary hair	0.349872
HP:0008771	Aplasia/Hypoplasia of the ear	0.350497
HP:0007364	Aplasia/Hypoplasia of the cerebrum	0.351854
HP:0000153	Abnormality of the mouth	0.352676
HP:0002637	Cerebral ischemia	0.353309
HP:0001460	Aplasia/Hypoplasia involving the skeletal musculature	0.354131
HP:0000951	Abnormality of the skin	0.354456
HP:0000541	Retinal detachment	0.355117
HP:0000089	Renal hypoplasia	0.355568
HP:0001654	Abnormal heart valve morphology	0.355692
HP:0001597	Abnormality of the nail	0.355825
HP:0001798	Anonychia	0.35619
HP:0004207	Abnormal 5th finger morphology	0.356275
HP:0002721	Immunodeficiency	0.357152
HP:0030046	Hypoglycosylation of alpha-dystroglycan	0.357636
HP:0030112	Abnormal muscle fiber alpha dystroglycan	0.357636
HP:0030099	Reduced muscle fiber alpha dystroglycan	0.357636
HP:0001367	Abnormal joint morphology	0.359527
HP:0000270	Delayed cranial suture closure	0.359964
HP:0004370	Abnormality of temperature regulation	0.361015
HP:0031547	Abnormal QT interval	0.362026
HP:0030966	Abnormal pulmonary artery morphology	0.362587
HP:0100852	Abnormal fear/anxiety-related behavior	0.363208
HP:0008981	Calf muscle hypertrophy	0.364229
HP:0000504	Abnormality of vision	0.364484
HP:0000372	Abnormality of the auditory canal	0.364565
HP:0000256	Macrocephaly	0.36536
HP:0004347	Weakness of muscles of respiration	0.365494
HP:0009376	Aplasia/Hypoplasia of the phalanges of the 5th finger	0.366542
HP:0002080	Intention tremor	0.367835
HP:0004298	Abnormality of the abdominal wall	0.368706
HP:0000324	Facial asymmetry	0.368751
HP:0002667	Nephroblastoma	0.368853
HP:0002747	Respiratory insufficiency due to muscle weakness	0.369003
HP:0000179	Thick lower lip vermilion	0.369531
HP:0000973	Cutis laxa	0.369555
HP:0002758	Osteoarthritis	0.370823
HP:0001161	Hand polydactyly	0.370987
HP:0003552	Muscle stiffness	0.372261
HP:0002134	Abnormality of the basal ganglia	0.37275
HP:0010935	Abnormality of the upper urinary tract	0.373207
HP:0030310	Upper extremity joint dislocation	0.373538
HP:0010161	Abnormality of the phalanges of the toes	0.373758
HP:0002185	Neurofibrillary tangles	0.373787
HP:0003390	Sensory axonal neuropathy	0.3766
HP:0000288	Abnormality of the philtrum	0.37791
HP:0000733	Stereotypy	0.379771
HP:0000943	Dysostosis multiplex	0.37995
HP:0032101	Unusual infection	0.381085
HP:0005927	Aplasia/hypoplasia involving bones of the hand	0.381753
HP:0025615	Abscess	0.382598
HP:0009726	Renal neoplasm	0.382956
HP:0000676	Abnormality of the incisor	0.383031
HP:0002719	Recurrent infections	0.38345
HP:0009821	Forearm undergrowth	0.38359
HP:0001482	Subcutaneous nodule	0.3846
HP:0001638	Cardiomyopathy	0.38522
HP:0000326	Abnormality of the maxilla	0.385689
HP:0100728	Germ cell neoplasia	0.385973
HP:0003026	Short long bone	0.387468
HP:0000025	Functional abnormality of male internal genitalia	0.388186
HP:0000902	Rib fusion	0.389048
HP:0004213	Abnormal 5th finger phalanx morphology	0.38973
HP:0000246	Sinusitis	0.389944
HP:0000078	Abnormality of the genital system	0.390202
HP:0000204	Cleft upper lip	0.390553
HP:0000739	Anxiety	0.390972
HP:0003422	Vertebral segmentation defect	0.391029
HP:0002250	Abnormal large intestine morphology	0.392449
HP:0002244	Abnormality of the small intestine	0.39297
HP:0012179	Craniofacial dystonia	0.393071
HP:0004209	Clinodactyly of the 5th finger	0.393192
HP:0005374	Cellular immunodeficiency	0.39338
HP:0000037	Male pseudohermaphroditism	0.394501
HP:0001780	Abnormality of toe	0.39484
HP:0002164	Nail dysplasia	0.395008
HP:0100299	Muscle fiber inclusion bodies	0.395032
HP:0010550	Paraplegia	0.396403
HP:0000834	Abnormality of the adrenal glands	0.39643
HP:0011356	Regional abnormality of skin	0.396496
HP:0002013	Vomiting	0.397109
HP:0100777	Exostoses	0.397598
HP:0000817	Poor eye contact	0.397667
HP:0011893	Abnormal leukocyte count	0.398682
HP:0001581	Recurrent skin infections	0.399319
HP:0001852	Sandal gap	0.39981
HP:0001005	Dermatological manifestations of systemic disorders	0.400036
HP:0000119	Abnormality of the genitourinary system	0.400607
HP:0000311	Round face	0.400881
HP:0005266	Intestinal polyp	0.402976
HP:0000668	Hypodontia	0.403439
HP:0006824	Cranial nerve paralysis	0.404285
HP:0001739	Abnormality of the nasopharynx	0.40436
HP:0000639	Nystagmus	0.404399
HP:0040075	Hypopituitarism	0.404758
HP:0008587	Mild neurosensory hearing impairment	0.405108
HP:0009997	Duplication of phalanx of hand	0.4052
HP:0002063	Rigidity	0.405408
HP:0031910	Abnormal cranial nerve physiology	0.405701
HP:0000059	Hypoplastic labia majora	0.406165
HP:0012547	Abnormal involuntary eye movements	0.406817
HP:0001083	Ectopia lentis	0.407453
HP:0003445	EMG: neuropathic changes	0.408227
HP:0000235	Abnormality of the fontanelles or cranial sutures	0.408677
HP:0001551	Abnormal umbilicus morphology	0.409222
HP:0000245	Abnormality of the paranasal sinuses	0.409614
HP:0001320	Cerebellar vermis hypoplasia	0.409902
HP:0003477	Peripheral axonal neuropathy	0.410563
HP:0000009	Functional abnormality of the bladder	0.412199
HP:0200042	Skin ulcer	0.412205
HP:0004275	Duplication of hand bones	0.412511
HP:0009142	Duplication of bones involving the upper extremities	0.412511
HP:0001829	Foot polydactyly	0.416777
HP:0001396	Cholestasis	0.417657
HP:0002374	Diminished movement	0.418249
HP:0011035	Abnormal renal cortex morphology	0.418501
HP:0008997	Proximal muscle weakness in upper limbs	0.418694
HP:0011304	Broad thumb	0.419704
HP:0001537	Umbilical hernia	0.420218
HP:0100710	Impulsivity	0.42141
HP:0001987	Hyperammonemia	0.421504
HP:0002020	Gastroesophageal reflux	0.421823
HP:0045027	Abnormality of the thoracic cavity	0.42203
HP:0045026	Abnormality of the mediastinum	0.42203
HP:0001265	Hyporeflexia	0.422404
HP:0001875	Neutropenia	0.423762
HP:0000032	Abnormality of male external genitalia	0.424819
HP:0000998	Hypertrichosis	0.426399
HP:0004349	Reduced bone mineral density	0.426463
HP:0002282	Gray matter heterotopia	0.427036
HP:0030810	Abnormal tongue physiology	0.428621
HP:0000798	Oligospermia	0.430852
HP:0005107	Abnormal sacrum morphology	0.431605
HP:0008081	Pes valgus	0.431669
HP:0100627	Displacement of the urethral meatus	0.431712
HP:0032076	Abnormal male urethral meatus morphology	0.431712
HP:0012387	Bronchitis	0.433284
HP:0011121	Abnormality of skin morphology	0.434668
HP:0003498	Disproportionate short stature	0.436705
HP:0003040	Arthropathy	0.436775
HP:0045073	Serositis	0.437383
HP:0000253	Progressive microcephaly	0.437831
HP:0001019	Erythroderma	0.439775
HP:0000734	Disinhibition	0.440212
HP:0000830	Anterior hypopituitarism	0.440659
HP:0100545	Arterial stenosis	0.441404
HP:0000481	Abnormal cornea morphology	0.441518
HP:0001357	Plagiocephaly	0.441907
HP:0010651	Abnormal meningeal morphology	0.442077
HP:0002315	Headache	0.443407
HP:0011227	Elevated C-reactive protein level	0.443463
HP:0032436	Abnormal C-reactive protein level	0.443463
HP:0001276	Hypertonia	0.443603
HP:0001538	Protuberant abdomen	0.443762
HP:0007704	Paroxysmal involuntary eye movements	0.444566
HP:0008316	Abnormal mitochondria in muscle tissue	0.444569
HP:0002673	Coxa valga	0.445614
HP:0008947	Infantile muscular hypotonia	0.44582
HP:0011895	Anemia due to reduced life span of red cells	0.446032
HP:0001878	Hemolytic anemia	0.446032
HP:0010866	Abdominal wall defect	0.446644
HP:0002444	Hypothalamic hamartoma	0.448489
HP:0001924	Sideroblastic anemia	0.448681
HP:0005346	Abnormal facial expression	0.449546
HP:0008772	Aplasia/Hypoplasia of the external ear	0.449732
HP:0002633	Vasculitis	0.453654
HP:0003803	Type 1 muscle fiber predominance	0.455245
HP:0000369	Low-set ears	0.456591
HP:0003307	Hyperlordosis	0.457495
HP:0009136	Duplication involving bones of the feet	0.457572
HP:0003642	Type I transferrin isoform profile	0.457838
HP:0000147	Polycystic ovaries	0.458549
HP:0012253	Abnormal respiratory epithelium morphology	0.460807
HP:0005938	Abnormal respiratory motile cilium morphology	0.460807
HP:0000789	Infertility	0.461188
HP:0006704	Abnormal coronary artery morphology	0.462319
HP:0000708	Behavioral abnormality	0.464618
HP:0012433	Abnormal social behavior	0.464835
HP:0002973	Abnormality of the forearm	0.465301
HP:0000359	Abnormality of the inner ear	0.465549
HP:0001251	Ataxia	0.466064
HP:0005420	Recurrent gram-negative bacterial infections	0.466429
HP:0002540	Inability to walk	0.466574
HP:0004599	Absent or minimally ossified vertebral bodies	0.467648
HP:0025032	Abnormality of digestive system physiology	0.468201
HP:0009824	Upper limb undergrowth	0.468307
HP:0006919	Abnormal aggressive, impulsive or violent behavior	0.468948
HP:0000782	Abnormality of the scapula	0.46936
HP:0031936	Delayed ability to walk	0.469378
HP:0000883	Thin ribs	0.469608
HP:0000212	Gingival overgrowth	0.470062
HP:0100851	Abnormal emotion/affect behavior	0.470944
HP:0100705	Abnormality of the glial cells	0.471648
HP:0003326	Myalgia	0.471912
HP:0001642	Pulmonic stenosis	0.472027
HP:0003355	Aminoaciduria	0.472364
HP:0004305	Involuntary movements	0.472878
HP:0006565	Increased hepatocellular lipid droplets	0.473425
HP:0012713	Moderate hearing impairment	0.474353
HP:0008504	Moderate sensorineural hearing impairment	0.474353
HP:0010461	Abnormality of the male genitalia	0.474895
HP:0002788	Recurrent upper respiratory tract infections	0.474917
HP:0007362	Aplasia/Hypoplasia of the brainstem	0.475066
HP:0002365	Hypoplasia of the brainstem	0.475066
HP:0003234	Decreased plasma carnitine	0.475148
HP:0410030	Cleft lip	0.475511
HP:0001088	Brushfield spots	0.47653
HP:0009800	Maternal diabetes	0.477134
HP:0001250	Seizure	0.477162
HP:0005824	Clinodactyly of the 2nd toe	0.477223
HP:0030724	Central nervous system cyst	0.477314
HP:0010576	Intracranial cystic lesion	0.477314
HP:0030141	Abnormality of the posterior hairline	0.477779
HP:0002162	Low posterior hairline	0.477779
HP:0002665	Lymphoma	0.477981
HP:0040019	Finger clinodactyly	0.478497
HP:0001048	Cavernous hemangioma	0.478614
HP:0008921	Neonatal short-limb short stature	0.479263
HP:0000988	Skin rash	0.479544
HP:0000738	Hallucinations	0.480516
HP:0012575	Abnormal nephron morphology	0.480767
HP:0000175	Cleft palate	0.481203
HP:0002031	Abnormal esophagus morphology	0.482019
HP:0000627	Posterior embryotoxon	0.482056
HP:0008048	Abnormality of the line of Schwalbe	0.482056
HP:0100012	Neoplasm of the eye	0.484634
HP:0002804	Arthrogryposis multiplex congenita	0.484717
HP:0030084	Clinodactyly	0.485432
HP:0002359	Frequent falls	0.486012
HP:0002829	Arthralgia	0.486428
HP:0001269	Hemiparesis	0.486771
HP:0001279	Syncope	0.486972
HP:0007256	Abnormal pyramidal sign	0.487645
HP:0000512	Abnormal electroretinogram	0.489025
HP:0030448	Soft tissue sarcoma	0.489585
HP:0410240	Abnormal IgA level	0.490158
HP:0003324	Generalized muscle weakness	0.490161
HP:0001541	Ascites	0.490632
HP:0011368	Epidermal thickening	0.491014
HP:0000015	Bladder diverticulum	0.493244
HP:0004299	Hernia of the abdominal wall	0.493907
HP:0011747	Abnormality of the anterior pituitary	0.494165
HP:0001939	Abnormality of metabolism/homeostasis	0.496103
HP:0004313	Decreased antibody level in blood	0.497145
HP:0000100	Nephrotic syndrome	0.49802
HP:0040195	Decreased head circumference	0.50048
HP:0002039	Anorexia	0.500985
HP:0010844	EEG with multifocal slow activity	0.501832
HP:0000895	Lateral clavicle hook	0.502001
HP:0031466	Impairment in personality functioning	0.502523
HP:0002944	Thoracolumbar scoliosis	0.503619
HP:0010182	Abnormality of the distal phalanges of the toes	0.504318
HP:0002505	Progressive inability to walk	0.504714
HP:0001034	Hypermelanotic macule	0.504859
HP:0025021	Abnormal erythrocyte sedimentation rate	0.505105
HP:0003565	Elevated erythrocyte sedimentation rate	0.505105
HP:0001977	Abnormal thrombosis	0.50633
HP:0000822	Hypertension	0.507823
HP:0002376	Developmental regression	0.508069
HP:0100689	Decreased corneal thickness	0.508973
HP:0003593	Infantile onset	0.51078
HP:0011486	Abnormality of corneal thickness	0.510888
HP:0004378	Abnormality of the anus	0.512226
HP:0002247	Duodenal atresia	0.512648
HP:0000597	Ophthalmoparesis	0.514452
HP:0002023	Anal atresia	0.514897
HP:0012211	Abnormal renal physiology	0.515254
HP:0000689	Dental malocclusion	0.515527
HP:0000735	Impaired social interactions	0.515871
HP:0002718	Recurrent bacterial infections	0.516849
HP:0007272	Progressive psychomotor deterioration	0.517748
HP:0000083	Renal insufficiency	0.519096
HP:0000430	Underdeveloped nasal alae	0.519246
HP:3000050	Abnormality of odontoid tissue	0.519719
HP:0002778	Abnormal trachea morphology	0.520784
HP:0100760	Clubbing of toes	0.521113
HP:0010938	Abnormality of the external nose	0.52268
HP:0000506	Telecanthus	0.523786
HP:0045005	Neural tube defect	0.524541
HP:0410043	Abnormal neural tube morphology	0.524541
HP:0010508	Metatarsus valgus	0.524627
HP:0100737	Abnormal hard palate morphology	0.52591
HP:0002194	Delayed gross motor development	0.526411
HP:0009553	Abnormality of the hairline	0.526521
HP:0001830	Postaxial foot polydactyly	0.528089
HP:0009473	Joint contracture of the hand	0.528305
HP:0002509	Limb hypertonia	0.529137
HP:0000006	Autosomal dominant inheritance	0.529744
HP:0000316	Hypertelorism	0.529908
HP:0009778	Short thumb	0.530854
HP:0032016	Abnormal sputum	0.530926
HP:0002105	Hemoptysis	0.530926
HP:0000007	Autosomal recessive inheritance	0.531743
HP:0000098	Tall stature	0.53469
HP:0002837	Recurrent bronchitis	0.535579
HP:0012316	Fibrous tissue neoplasm	0.536674
HP:0001800	Hypoplastic toenails	0.537187
HP:0003134	Abnormality of peripheral nerve conduction	0.537307
HP:0007565	Multiple cafe-au-lait spots	0.537314
HP:0001844	Abnormality of the hallux	0.537613
HP:0000239	Large fontanelles	0.539432
HP:0001344	Absent speech	0.539647
HP:0002311	Incoordination	0.541235
HP:0000980	Pallor	0.542022
HP:0002120	Cerebral cortical atrophy	0.54291
HP:0030191	Abnormal peripheral nervous system synaptic transmission	0.546911
HP:0012535	Abnormal synaptic transmission	0.546911
HP:0003398	Abnormal synaptic transmission at the neuromuscular junction	0.546911
HP:0006118	Shortening of all distal phalanges of the fingers	0.547098
HP:0002860	Squamous cell carcinoma	0.547452
HP:0003691	Scapular winging	0.547718
HP:0000490	Deeply set eye	0.547741
HP:0000618	Blindness	0.547777
HP:0003712	Skeletal muscle hypertrophy	0.5489
HP:0001903	Anemia	0.548973
HP:0100579	Mucosal telangiectasiae	0.550373
HP:0100238	Synostosis involving bones of the upper limbs	0.550413
HP:0008054	Abnormal morphology of the conjunctival vasculature	0.551437
HP:0001256	Intellectual disability, mild	0.551489
HP:0001408	Bile duct proliferation	0.551733
HP:0001007	Hirsutism	0.551947
HP:0000154	Wide mouth	0.552135
HP:0005280	Depressed nasal bridge	0.553748
HP:0031064	Impaired continence	0.554025
HP:0009381	Short finger	0.554725
HP:0002936	Distal sensory impairment	0.556827
HP:0000047	Hypospadias	0.557211
HP:0010920	Zonular cataract	0.5585
HP:0040072	Abnormality of forearm bone	0.558685
HP:0000932	Abnormality of the posterior cranial fossa	0.559139
HP:0008551	Microtia	0.560493
HP:0011443	Abnormality of coordination	0.562057
HP:0002251	Aganglionic megacolon	0.562214
HP:0012331	Abnormal autonomic nervous system morphology	0.562214
HP:0004362	Abnormality of enteric ganglion morphology	0.562214
HP:0025028	Abnormality of enteric nervous system morphology	0.562214
HP:0009835	Aplasia/Hypoplasia of the distal phalanges of the hand	0.563511
HP:0001513	Obesity	0.563624
HP:0001637	Abnormal myocardium morphology	0.564919
HP:0000252	Microcephaly	0.565006
HP:0011792	Neoplasm by histology	0.565126
HP:0012732	Anorectal anomaly	0.566703
HP:0010787	Genital neoplasm	0.569276
HP:0001928	Abnormality of coagulation	0.569386
HP:0002027	Abdominal pain	0.571304
HP:0003510	Severe short stature	0.571951
HP:0001423	X-linked dominant inheritance	0.573014
HP:0030670	Hamartoma of the orbital region	0.574585
HP:0010568	Hamartoma of the eye	0.574585
HP:0001212	Prominent fingertip pads	0.574924
HP:0011298	Prominent digit pad	0.574924
HP:0012712	Mild hearing impairment	0.576972
HP:0008065	Aplasia/Hypoplasia of the skin	0.57871
HP:0000114	Proximal tubulopathy	0.579139
HP:0001641	Abnormal pulmonary valve morphology	0.579162
HP:0009882	Short distal phalanx of finger	0.579422
HP:0002415	Leukodystrophy	0.579931
HP:0008968	Muscle hypertrophy of the lower extremities	0.580458
HP:0011119	Abnormality of the nasal dorsum	0.582701
HP:0011097	Epileptic spasm	0.582718
HP:0000400	Macrotia	0.583692
HP:0011492	Abnormality of corneal stroma	0.584332
HP:0011675	Arrhythmia	0.584426
HP:0002900	Hypokalemia	0.585816
HP:0010780	Hyperacusis	0.585836
HP:0002064	Spastic gait	0.585904
HP:0008873	Disproportionate short-limb short stature	0.586426
HP:0003473	Fatigable weakness	0.586619
HP:0007375	Abnormality of the septum pellucidum	0.587271
HP:0002693	Abnormality of the skull base	0.588948
HP:0001792	Small nail	0.589155
HP:0031058	Impairment of activities of daily living	0.589247
HP:0003043	Abnormality of the shoulder	0.589604
HP:0011277	Abnormality of the urinary system physiology	0.589733
HP:0002342	Intellectual disability, moderate	0.591115
HP:0003829	Incomplete penetrance	0.591836
HP:0003256	Abnormality of the coagulation cascade	0.592828
HP:0011014	Abnormal glucose homeostasis	0.592968
HP:0001892	Abnormal bleeding	0.594619
HP:0003019	Abnormality of the wrist	0.594636
HP:0000093	Proteinuria	0.594991
HP:0005607	Abnormal tracheobronchial morphology	0.595489
HP:0010322	Abnormality of the 5th toe	0.597554
HP:0002363	Abnormality of brainstem morphology	0.59807
HP:0008066	Abnormal blistering of the skin	0.598498
HP:0000711	Restlessness	0.599142
HP:0010303	Abnormal spinal meningeal morphology	0.601415
HP:0004308	Ventricular arrhythmia	0.602565
HP:0002705	High, narrow palate	0.602949
HP:0002942	Thoracic kyphosis	0.6042
HP:0004329	Abnormal posterior eye segment morphology	0.605514
HP:0011217	Abnormal shape of the occiput	0.606165
HP:0005528	Bone marrow hypocellularity	0.606943
HP:0000479	Abnormal retinal morphology	0.607729
HP:0006261	Abnormal phalangeal joint morphology of the hand	0.608132
HP:0000722	Obsessive-compulsive behavior	0.608642
HP:0100699	Scarring	0.609415
HP:0000028	Cryptorchidism	0.609584
HP:0000161	Median cleft lip	0.610423
HP:0001266	Choreoathetosis	0.611646
HP:0000602	Ophthalmoplegia	0.611868
HP:0100736	Abnormal soft palate morphology	0.614546
HP:0010987	Abnormal cellular immune system morphology	0.615773
HP:0001881	Abnormal leukocyte morphology	0.615773
HP:0007495	Prematurely aged appearance	0.61586
HP:0000437	Depressed nasal tip	0.616311
HP:0001120	Abnormality of corneal size	0.617973
HP:0011064	Abnormal number of incisors	0.618115
HP:0040129	Abnormal nerve conduction velocity	0.618185
HP:0030178	Abnormality of central nervous system electrophysiology	0.618522
HP:0011902	Abnormal hemoglobin	0.61857
HP:0011329	Abnormality of cranial sutures	0.622344
HP:0011915	Cardiovascular calcification	0.62279
HP:0025269	Panic attack	0.623073
HP:0031546	Cardiac conduction abnormality	0.624886
HP:0003470	Paralysis	0.62571
HP:0010766	Ectopic calcification	0.625828
HP:0000525	Abnormality iris morphology	0.626062
HP:0006706	Cystic liver disease	0.626635
HP:0032180	Abnormal circulating metabolite concentration	0.627054
HP:0001508	Failure to thrive	0.627226
HP:0002714	Downturned corners of mouth	0.627834
HP:0002191	Progressive spasticity	0.628642
HP:0000762	Decreased nerve conduction velocity	0.629422
HP:0011400	Abnormal CNS myelination	0.63084
HP:0010301	Spinal dysraphism	0.63259
HP:0410280	Pediatric onset	0.633018
HP:0100258	Preaxial polydactyly	0.635258
HP:0002353	EEG abnormality	0.636724
HP:0007178	Motor polyneuropathy	0.638353
HP:0012719	Functional abnormality of the gastrointestinal tract	0.638441
HP:0002992	Abnormality of tibia morphology	0.638927
HP:0009127	Abnormality of the musculature of the limbs	0.640517
HP:0100134	Abnormality of the axillary hair	0.640531
HP:0000795	Abnormality of the urethra	0.640594
HP:0030453	Abnormal visual electrophysiology	0.641691
HP:0002970	Genu varum	0.641861
HP:0005110	Atrial fibrillation	0.642736
HP:0001417	X-linked inheritance	0.643577
HP:0030177	Abnormality of peripheral nervous system electrophysiology	0.643803
HP:0005622	Broad long bones	0.644036
HP:0000023	Inguinal hernia	0.644082
HP:0001942	Metabolic acidosis	0.644934
HP:0003119	Abnormal circulating lipid concentration	0.645355
HP:0010936	Abnormality of the lower urinary tract	0.646045
HP:0002219	Facial hypertrichosis	0.646441
HP:0001138	Optic neuropathy	0.646587
HP:0001324	Muscle weakness	0.647454
HP:0002666	Pheochromocytoma	0.648358
HP:0032158	Unusual infection by anatomical site	0.650911
HP:0000664	Synophrys	0.652829
HP:0001679	Abnormal aortic morphology	0.653181
HP:0001446	Abnormality of the musculature of the upper limbs	0.656252
HP:0012337	Abnormal homeostasis	0.656519
HP:0000340	Sloping forehead	0.657427
HP:0000020	Urinary incontinence	0.657616
HP:0002138	Subarachnoid hemorrhage	0.659139
HP:0000581	Blepharophimosis	0.65961
HP:0000684	Delayed eruption of teeth	0.660103
HP:0010967	Abnormal circulating carnitine concentration	0.66057
HP:0010966	Abnormal circulating fatty-acid anion concentration	0.66057
HP:0000574	Thick eyebrow	0.660888
HP:0001336	Myoclonus	0.661181
HP:0011182	Interictal epileptiform activity	0.66465
HP:0003107	Abnormal circulating cholesterol concentration	0.66596
HP:0003541	Urinary glycosaminoglycan excretion	0.666236
HP:0008155	Mucopolysacchariduria	0.666236
HP:0001311	Abnormal nervous system electrophysiology	0.667842
HP:0030237	Hand muscle weakness	0.669037
HP:0002157	Azotemia	0.669504
HP:0032243	Abnormal tissue metabolite concentration	0.669601
HP:0007703	Abnormality of retinal pigmentation	0.671289
HP:0001300	Parkinsonism	0.67144
HP:0000421	Epistaxis	0.674231
HP:0001342	Cerebral hemorrhage	0.674238
HP:0002198	Dilated fourth ventricle	0.675542
HP:0010950	Abnormality of the fourth ventricle	0.675542
HP:0000325	Triangular face	0.675567
HP:0002350	Cerebellar cyst	0.676014
HP:0031137	Storage in hepatocytes	0.676349
HP:0006561	Lipid accumulation in hepatocytes	0.676349
HP:0009799	Supernumerary spleens	0.676421
HP:0001177	Preaxial hand polydactyly	0.67685
HP:0004400	Abnormality of the pylorus	0.678394
HP:0012103	Abnormality of the mitochondrion	0.678679
HP:0032251	Abnormal immune system morphology	0.680387
HP:0002928	Decreased activity of the pyruvate dehydrogenase complex	0.681261
HP:0010280	Stomatitis	0.682852
HP:0011013	Abnormal circulating carbohydrate concentration	0.683536
HP:0011185	EEG with focal epileptiform discharges	0.684104
HP:0100887	Abnormality of globe size	0.684296
HP:0001257	Spasticity	0.686531
HP:0001191	Abnormality of the carpal bones	0.687807
HP:0003160	Abnormal isoelectric focusing of serum transferrin	0.688239
HP:0001056	Milia	0.689201
HP:0010468	Aplasia/Hypoplasia of the testes	0.690933
HP:0009804	Reduced number of teeth	0.692362
HP:0002521	Hypsarrhythmia	0.694548
HP:0003028	Abnormality of the ankles	0.69696
HP:0011344	Severe global developmental delay	0.697357
HP:0008067	Abnormally lax or hyperextensible skin	0.697667
HP:0008386	Aplasia/Hypoplasia of the nails	0.698083
HP:0005445	Widened posterior fossa	0.699539
HP:0100277	Periauricular skin pits	0.700791
HP:0010614	Fibroma	0.701876
HP:0012874	Abnormal male reproductive system physiology	0.70316
HP:0003287	Abnormality of mitochondrial metabolism	0.706977
HP:0010785	Gonadal neoplasm	0.707047
HP:0025116	Fetal distress	0.707366
HP:0000501	Glaucoma	0.707457
HP:0012531	Pain	0.70771
HP:0012345	Abnormal glycosylation	0.708939
HP:0001435	Abnormality of the shoulder girdle musculature	0.70943
HP:0000236	Abnormality of the anterior fontanelle	0.709515
HP:0006829	Severe muscular hypotonia	0.709933
HP:0002019	Constipation	0.712452
HP:0011481	Abnormal lacrimal duct morphology	0.712753
HP:0002818	Abnormality of the radius	0.713106
HP:0012471	Thick vermilion border	0.714797
HP:0003828	Variable expressivity	0.716173
HP:0025373	Interictal EEG abnormality	0.716475
HP:0010965	Abnormal circulating phytanic acid level	0.716615
HP:0010571	Elevated levels of phytanic acid	0.716615
HP:0004431	Complement deficiency	0.719083
HP:0001732	Abnormality of the pancreas	0.719279
HP:0001518	Small for gestational age	0.719776
HP:0001053	Hypopigmented skin patches	0.720776
HP:0001763	Pes planus	0.721927
HP:0000180	Lobulated tongue	0.722791
HP:0001397	Hepatic steatosis	0.723799
HP:0000662	Nyctalopia	0.725326
HP:0004364	Abnormal circulating nitrogen compound concentration	0.727293
HP:0002757	Recurrent fractures	0.728189
HP:0000054	Micropenis	0.728689
HP:0000193	Bifid uvula	0.729437
HP:0001098	Abnormal fundus morphology	0.730015
HP:0031797	Clinical course	0.731983
HP:0005115	Supraventricular arrhythmia	0.732421
HP:0001824	Weight loss	0.732599
HP:0031653	Abnormal heart valve physiology	0.733589
HP:0002589	Gastrointestinal atresia	0.733894
HP:0012748	Focal T2 hyperintense brainstem lesion	0.734038
HP:0009594	Retinal hamartoma	0.73516
HP:0007759	Opacification of the corneal stroma	0.735739
HP:0000812	Abnormal internal genitalia	0.735966
HP:0007663	Reduced visual acuity	0.737545
HP:0003737	Mitochondrial myopathy	0.738207
HP:0008046	Abnormal retinal vascular morphology	0.738493
HP:0002061	Lower limb spasticity	0.73939
HP:0001103	Abnormal macular morphology	0.739672
HP:0012346	Abnormal protein glycosylation	0.743974
HP:0012347	Abnormal protein N-linked glycosylation	0.743974
HP:0002300	Mutism	0.74403
HP:0000138	Ovarian cyst	0.744224
HP:0000853	Goiter	0.74566
HP:0004311	Abnormal macrophage morphology	0.74669
HP:0003302	Spondylolisthesis	0.746836
HP:0011389	Functional abnormality of the inner ear	0.747183
HP:0000008	Abnormal morphology of female internal genitalia	0.748116
HP:0001863	Toe clinodactyly	0.750519
HP:0100872	Abnormality of the plantar skin of foot	0.750904
HP:0000790	Hematuria	0.751057
HP:0012614	Abnormal urine cytology	0.751057
HP:0001695	Cardiac arrest	0.752243
HP:0032245	Abnormal metabolism	0.754852
HP:0003484	Upper limb muscle weakness	0.755792
HP:0045010	Abnormality of peripheral nerves	0.755848
HP:0100707	Abnormality of the astrocytes	0.756025
HP:0004372	Reduced consciousness/confusion	0.756399
HP:0011923	Decreased activity of mitochondrial complex I	0.756564
HP:0002421	Poor head control	0.756725
HP:0010807	Open bite	0.757351
HP:0100259	Postaxial polydactyly	0.760634
HP:0003348	Hyperalaninemia	0.76211
HP:0001182	Tapered finger	0.762373
HP:0000974	Hyperextensible skin	0.762733
HP:0011450	Unusual CNS infection	0.763117
HP:0008678	Renal hypoplasia/aplasia	0.763252
HP:0004334	Dermal atrophy	0.763361
HP:0001302	Pachygyria	0.763417
HP:0040157	Abnormal intermamillary distance	0.763447
HP:0006610	Wide intermamillary distance	0.763447
HP:0001832	Abnormal metatarsal morphology	0.766429
HP:0001305	Dandy-Walker malformation	0.768661
HP:0001069	Episodic hyperhidrosis	0.769204
HP:0012722	Heart block	0.770436
HP:0002323	Anencephaly	0.771367
HP:0001369	Arthritis	0.772072
HP:0000821	Hypothyroidism	0.774611
HP:0001162	Postaxial hand polydactyly	0.775381
HP:0004397	Ectopic anus	0.77557
HP:0001319	Neonatal hypotonia	0.777447
HP:0100692	Increased corneal curvature	0.778229
HP:0003391	Gowers sign	0.779197
HP:0002960	Autoimmunity	0.779344
HP:0012243	Abnormal reproductive system morphology	0.779707
HP:0410008	Abnormality of the peripheral nervous system	0.78021
HP:0009602	Abnormality of thumb phalanx	0.780248
HP:0100790	Hernia	0.782
HP:0001258	Spastic paraplegia	0.782087
HP:0010760	Absent toe	0.782548
HP:0002021	Pyloric stenosis	0.784033
HP:0032153	Joint subluxation	0.784302
HP:0006503	Aplasia/hypoplasia involving forearm bones	0.785328
HP:0002659	Increased susceptibility to fractures	0.786431
HP:0011198	EEG with generalized epileptiform discharges	0.787254
HP:0002270	Abnormality of the autonomic nervous system	0.787679
HP:0000553	Abnormal uvea morphology	0.787861
HP:0032263	Increased blood pressure	0.789234
HP:0002488	Acute leukemia	0.790327
HP:0007227	Macrogyria	0.79139
HP:0100498	Deviation of toes	0.791948
HP:0000483	Astigmatism	0.793893
HP:0003722	Neck flexor weakness	0.79403
HP:0002345	Action tremor	0.794399
HP:0006288	Advanced eruption of teeth	0.796612
HP:0006265	Aplasia/Hypoplasia of fingers	0.797045
HP:0030858	Addictive behavior	0.797186
HP:0030955	Alcoholism	0.797186
HP:0004409	Hyposmia	0.797525
HP:0003077	Hyperlipidemia	0.797711
HP:0000045	Abnormality of the scrotum	0.797833
HP:0004324	Increased body weight	0.798815
HP:0011830	Abnormal oral mucosa morphology	0.800563
HP:0001339	Lissencephaly	0.801138
HP:0002322	Resting tremor	0.801416
HP:0005484	Postnatal microcephaly	0.801481
HP:0000387	Absent earlobe	0.801885
HP:0030972	Abnormal systemic blood pressure	0.802167
HP:0001249	Intellectual disability	0.802811
HP:0001609	Hoarse voice	0.806926
HP:0010647	Abnormal elasticity of skin	0.807239
HP:0011815	Cephalocele	0.807815
HP:0002084	Encephalocele	0.807815
HP:0002066	Gait ataxia	0.809396
HP:0003115	Abnormal EKG	0.809423
HP:0002861	Melanoma	0.809564
HP:0100834	Neoplasm of the large intestine	0.811005
HP:0002414	Spina bifida	0.812916
HP:0100786	Hypersomnia	0.813268
HP:0011991	Abnormal neutrophil count	0.814438
HP:0009145	Abnormal cerebral artery morphology	0.814664
HP:0011931	Abnormality of the cerebellar peduncle	0.814695
HP:0012501	Abnormality of the brainstem white matter	0.814695
HP:0002308	Arnold-Chiari malformation	0.8158
HP:0100742	Vascular neoplasm	0.818515
HP:0004930	Abnormality of the pulmonary vasculature	0.818584
HP:0002283	Global brain atrophy	0.819599
HP:0003798	Nemaline bodies	0.819637
HP:0009129	Upper limb amyotrophy	0.819718
HP:0002450	Abnormal motor neuron morphology	0.82027
HP:0030406	Primary peritoneal carcinoma	0.821228
HP:0001029	Poikiloderma	0.821347
HP:0000713	Agitation	0.822965
HP:0012751	Abnormal basal ganglia MRI signal intensity	0.82316
HP:0031654	Abnormal pulmonary valve physiology	0.825159
HP:0006315	Single median maxillary incisor	0.826591
HP:0007183	Focal T2 hyperintense basal ganglia lesion	0.826859
HP:0000965	Cutis marmorata	0.827147
HP:0008736	Hypoplasia of penis	0.828707
HP:0010460	Abnormality of the female genitalia	0.82951
HP:0012378	Fatigue	0.831404
HP:0001805	Onychogryposis	0.83195
HP:0000952	Jaundice	0.833423
HP:0008936	Muscular hypotonia of the trunk	0.834554
HP:0002926	Abnormality of thyroid physiology	0.834916
HP:0003241	External genital hypoplasia	0.835485
HP:0000912	Sprengel anomaly	0.837056
HP:0001254	Lethargy	0.837283
HP:0025270	Abnormality of esophagus physiology	0.837676
HP:0001347	Hyperreflexia	0.83902
HP:0001882	Leukopenia	0.840199
HP:0011122	Abnormality of skin physiology	0.842114
HP:0009914	Cyclopia	0.842839
HP:0002745	Oral leukoplakia	0.843845
HP:0025125	White lesion of the oral mucosa	0.843845
HP:0006009	Broad phalanx	0.844061
HP:0003690	Limb muscle weakness	0.84643
HP:0002418	Abnormality of midbrain morphology	0.847492
HP:0000407	Sensorineural hearing impairment	0.851277
HP:0008069	Neoplasm of the skin	0.851821
HP:0009601	Aplasia/Hypoplasia of the thumb	0.852015
HP:0001394	Cirrhosis	0.852424
HP:0030196	Fatigable weakness of respiratory muscles	0.852587
HP:0001692	Atrial arrhythmia	0.853638
HP:0001888	Lymphopenia	0.854361
HP:0200040	Epidermoid cyst	0.854388
HP:0001873	Thrombocytopenia	0.855026
HP:0040088	Abnormal lymphocyte count	0.860339
HP:0001437	Abnormality of the musculature of the lower limbs	0.86037
HP:0009592	Astrocytoma	0.861946
HP:0004302	Functional motor deficit	0.86264
HP:0030895	Abnormal gastrointestinal motility	0.863767
HP:0002579	Gastrointestinal dysmotility	0.863767
HP:0012733	Macule	0.86586
HP:0100660	Dyskinesia	0.865879
HP:0100716	Self-injurious behavior	0.866155
HP:0001562	Oligohydramnios	0.866554
HP:0001558	Decreased fetal movement	0.867504
HP:0011471	Gastrostomy tube feeding in infancy	0.868714
HP:0002910	Elevated hepatic transaminase	0.869381
HP:0000568	Microphthalmia	0.870786
HP:0011203	EEG with abnormally slow frequencies	0.870871
HP:0007700	Ocular anterior segment dysgenesis	0.871022
HP:0000580	Pigmentary retinopathy	0.871461
HP:0012447	Abnormal myelination	0.872222
HP:0011004	Abnormal systemic arterial morphology	0.873736
HP:0010972	Anemia of inadequate production	0.874229
HP:0004429	Recurrent viral infections	0.874322
HP:0011100	Intestinal atresia	0.874369
HP:0000168	Abnormality of the gingiva	0.875721
HP:0003196	Short nose	0.876606
HP:0000185	Cleft soft palate	0.877461
HP:0002242	Abnormal intestine morphology	0.877539
HP:0000962	Hyperkeratosis	0.878095
HP:0001872	Abnormal thrombocyte morphology	0.87921
HP:0003577	Congenital onset	0.879354
HP:0040170	Abnormality of hair growth	0.88066
HP:0003110	Abnormality of urine homeostasis	0.881247
HP:0001650	Aortic valve stenosis	0.882527
HP:0002067	Bradykinesia	0.883647
HP:0000050	Hypoplastic male external genitalia	0.883888
HP:0002612	Congenital hepatic fibrosis	0.88404
HP:0012745	Short palpebral fissure	0.88483
HP:0010057	Abnormality of the phalanges of the hallux	0.885114
HP:0001962	Palpitations	0.885527
HP:0003429	CNS hypomyelination	0.885651
HP:0003072	Hypercalcemia	0.885783
HP:0007499	Recurrent staphylococcal infections	0.886145
HP:0001871	Abnormality of blood and blood-forming tissues	0.886753
HP:0003561	Birth length less than 3rd percentile	0.888555
HP:0007373	Motor neuron atrophy	0.88875
HP:0002085	Occipital encephalocele	0.889342
HP:0005150	Abnormal atrioventricular conduction	0.890058
HP:0008047	Abnormality of the vasculature of the eye	0.890273
HP:0002121	Generalized non-motor (absence) seizure	0.890584
HP:0005584	Renal cell carcinoma	0.890678
HP:0002953	Vertebral compression fractures	0.891083
HP:0000104	Renal agenesis	0.892002
HP:0003128	Lactic acidosis	0.893031
HP:0008734	Decreased testicular size	0.894274
HP:0040131	Abnormal motor nerve conduction velocity	0.89466
HP:0007957	Corneal opacity	0.896937
HP:0030163	Abnormal vascular physiology	0.897335
HP:0500015	Abnormal cardiac test	0.901197
HP:0000837	Increased circulating gonadotropin level	0.902102
HP:0001500	Broad finger	0.90289
HP:0000079	Abnormality of the urinary system	0.902953
HP:0002355	Difficulty walking	0.903289
HP:0003002	Breast carcinoma	0.903534
HP:0010985	Gonosomal inheritance	0.904936
HP:0012368	Flat face	0.90535
HP:0004467	Preauricular pit	0.905815
HP:0012115	Hepatitis	0.907381
HP:0003688	Cytochrome C oxidase-negative muscle fibers	0.908068
HP:0003108	Hyperglycinuria	0.908123
HP:0001747	Accessory spleen	0.908771
HP:0000144	Decreased fertility	0.909338
HP:0200036	Skin nodule	0.911526
HP:0003674	Onset	0.913476
HP:0005403	Decrease in T cell count	0.915036
HP:0002015	Dysphagia	0.915947
HP:0004359	Abnormal circulating fatty-acid concentration	0.916115
HP:0200034	Papule	0.916546
HP:0002151	Increased serum lactate	0.916585
HP:0003774	Stage 5 chronic kidney disease	0.917179
HP:0009073	Progressive proximal muscle weakness	0.918904
HP:0001075	Atrophic scars	0.919123
HP:0001028	Hemangioma	0.919421
HP:0010566	Hamartoma	0.920133
HP:0006703	Aplasia/Hypoplasia of the lungs	0.920176
HP:0002217	Slow-growing hair	0.92322
HP:0009027	Foot dorsiflexor weakness	0.925021
HP:0000178	Abnormality of lower lip	0.925577
HP:0000069	Abnormality of the ureter	0.926493
HP:0002539	Cortical dysplasia	0.927472
HP:0000741	Apathy	0.927723
HP:0001360	Holoprosencephaly	0.930159
HP:0008056	Aplasia/Hypoplasia affecting the eye	0.93106
HP:0100691	Abnormality of the curvature of the cornea	0.932016
HP:0025085	Bloody diarrhea	0.932153
HP:0002381	Aphasia	0.933093
HP:0003112	Abnormality of serum amino acid level	0.933595
HP:0010326	Deviation of the 2nd toe	0.93403
HP:0001522	Death in infancy	0.934296
HP:0001337	Tremor	0.934594
HP:0002577	Abnormality of the stomach	0.934735
HP:0004354	Abnormal circulating carboxylic acid concentration	0.935919
HP:0011922	Abnormal activity of mitochondrial respiratory chain	0.936311
HP:0001876	Pancytopenia	0.937279
HP:0000745	Diminished motivation	0.937918
HP:0100240	Synostosis of joints	0.940165
HP:0002166	Impaired vibration sensation in the lower limbs	0.941624
HP:0012222	Arachnoid hemangiomatosis	0.942534
HP:0005339	Abnormality of complement system	0.942581
HP:0045058	Abnormality of the testis size	0.942769
HP:0003812	Phenotypic variability	0.944055
HP:0000651	Diplopia	0.944585
HP:0011514	Abnormality of binocular vision	0.944585
HP:0030338	Abnormal circulating gonadotropin level	0.944813
HP:0001557	Prenatal movement abnormality	0.946429
HP:0100013	Neoplasm of the breast	0.946864
HP:0031481	Abnormal mitral valve physiology	0.947775
HP:0002621	Atherosclerosis	0.949356
HP:0007372	Atrophy/Degeneration involving the corticospinal tracts	0.949372
HP:0002645	Wormian bones	0.949372
HP:0002360	Sleep disturbance	0.95095
HP:0004415	Pulmonary artery stenosis	0.951091
HP:0006101	Finger syndactyly	0.953438
HP:0000202	Oral cleft	0.95356
HP:0004315	Decreased circulating IgG level	0.953827
HP:0001287	Meningitis	0.956072
HP:0031815	Abnormal oral physiology	0.959175
HP:0000629	Periorbital fullness	0.962246
HP:0002197	Generalized-onset seizure	0.962309
HP:0000107	Renal cyst	0.962438
HP:0001159	Syndactyly	0.963955
HP:0010880	Increased nuchal translucency	0.964666
HP:0002143	Abnormality of the spinal cord	0.96476
HP:0012703	Abnormal subarachnoid space morphology	0.965817
HP:0006483	Abnormal number of teeth	0.968068
HP:0008972	Decreased activity of mitochondrial respiratory chain	0.969322
HP:0000190	Abnormal oral frenulum morphology	0.969365
HP:0002097	Emphysema	0.969585
HP:0004936	Venous thrombosis	0.970076
HP:0002140	Ischemic stroke	0.971451
HP:0004332	Abnormal lymphocyte morphology	0.971801
HP:0000649	Abnormality of visual evoked potentials	0.972929
HP:0025033	Abnormality of digestive system morphology	0.973361
HP:0012718	Morphological abnormality of the gastrointestinal tract	0.973361
HP:0002894	Neoplasm of the pancreas	0.973385
HP:0012145	Abnormality of multiple cell lineages in the bone marrow	0.973637
HP:0002566	Intestinal malrotation	0.973692
HP:0012747	Abnormal brainstem MRI signal intensity	0.973758
HP:0001877	Abnormal erythrocyte morphology	0.973971
HP:0005561	Abnormality of bone marrow cell morphology	0.974847
HP:0003298	Spina bifida occulta	0.975724
HP:0001653	Mitral regurgitation	0.976183
HP:0030085	Abnormal CSF lactate level	0.97739
HP:0002490	Increased CSF lactate	0.97739
HP:0010702	Increased antibody level in blood	0.978766
HP:0100614	Myositis	0.978966
HP:0006292	Abnormality of dental eruption	0.979281
HP:0003800	Muscle abnormality related to mitochondrial dysfunction	0.979855
HP:0009239	Aplasia/Hypoplasia of the distal phalanx of the 5th finger	0.980374
HP:0002071	Abnormality of extrapyramidal motor function	0.98103
HP:0002898	Embryonal neoplasm	0.981616
HP:0200106	Absent/shortened dynein arms	0.982788
HP:0012255	Dynein arm defect of respiratory motile cilia	0.982788
HP:0100533	Inflammatory abnormality of the eye	0.983287
HP:0004366	Abnormality of glycolysis	0.983346
HP:0003542	Increased serum pyruvate	0.983346
HP:0012757	Abnormal neuron morphology	0.983401
HP:0002997	Abnormality of the ulna	0.983959
HP:0000293	Full cheeks	0.985316
HP:0000737	Irritability	0.985744
HP:0000982	Palmoplantar keratoderma	0.985823
HP:0011873	Abnormal platelet count	0.986971
HP:0003458	EMG: myopathic abnormalities	0.988504
HP:0002089	Pulmonary hypoplasia	0.989684
HP:0025454	Abnormal CSF metabolite level	0.990934
HP:0200008	Intestinal polyposis	0.991929
HP:0002091	Restrictive ventilatory defect	0.992004
HP:0002634	Arteriosclerosis	0.993274
HP:0009774	Triangular shaped phalanges of the hand	0.995869
HP:0001639	Hypertrophic cardiomyopathy	0.99664
HP:0002317	Unsteady gait	0.99684
HP:0010319	Abnormality of the 2nd toe	0.997544
HP:0011024	Abnormality of the gastrointestinal tract	0.99824

## Sheet: Table S9
gene_set_id	gene_set_name	p-value
HP:0001450	Y-linked inheritance	2.46E-10
HP:0000062	Ambiguous genitalia	1.01865E-05
HP:0001618	Dysphonia	1.39163E-05
HP:0000969	Edema	4.43323E-05
HP:0011032	Abnormality of fluid regulation	0.000166082
HP:0008054	Abnormal morphology of the conjunctival vasculature	0.000186895
HP:0001081	Cholelithiasis	0.000200033
HP:0010660	Abnormal hand bone ossification	0.000222008
HP:0001770	Toe syndactyly	0.000265242
HP:0003676	Progressive	0.000285172
HP:0005264	Abnormality of the gallbladder	0.000327065
HP:0001635	Congestive heart failure	0.000336745
HP:0001574	Abnormality of the integument	0.000378888
HP:0010964	Abnormal circulating long-chain fatty-acid concentration	0.00040066
HP:0002251	Aganglionic megacolon	0.00049844
HP:0004362	Abnormality of enteric ganglion morphology	0.00049844
HP:0012331	Abnormal autonomic nervous system morphology	0.00049844
HP:0025028	Abnormality of enteric nervous system morphology	0.00049844
HP:0012437	Abnormal gallbladder morphology	0.000655648
HP:0003679	Pace of progression	0.00156751
HP:0002863	Myelodysplasia	0.00174168
HP:0003025	Metaphyseal irregularity	0.00188267
HP:0002652	Skeletal dysplasia	0.00196583
HP:0011025	Abnormal cardiovascular system physiology	0.00225779
HP:0031105	Abnormal uterus morphology	0.00232795
HP:0000813	Bicornuate uterus	0.00235974
HP:0011947	Respiratory tract infection	0.00237724
HP:0000130	Abnormality of the uterus	0.00241445
HP:0001162	Postaxial hand polydactyly	0.00291102
HP:0000764	Peripheral axonal degeneration	0.00312535
HP:0000853	Goiter	0.00345662
HP:0001640	Cardiomegaly	0.00346671
HP:0001384	Abnormality of the hip joint	0.00368419
HP:0001374	Congenital hip dislocation	0.00373582
HP:0008872	Feeding difficulties in infancy	0.00396329
HP:0001892	Abnormal bleeding	0.00398209
HP:0000951	Abnormality of the skin	0.00402818
HP:0008167	Very long chain fatty acid accumulation	0.00407289
HP:0000027	Azoospermia	0.00440166
HP:0000798	Oligospermia	0.00440717
HP:0001830	Postaxial foot polydactyly	0.00442228
HP:0003366	Abnormality of the femoral neck or head region	0.00462244
HP:0410280	Pediatric onset	0.00467846
HP:0007874	Almond-shaped palpebral fissure	0.00475197
HP:0012372	Abnormal eye morphology	0.00477426
HP:0002126	Polymicrogyria	0.00480942
HP:0003336	Abnormal enchondral ossification	0.00484425
HP:0001302	Pachygyria	0.00503109
HP:0045058	Abnormality of the testis size	0.00507689
HP:0006712	Aplasia/Hypoplasia of the ribs	0.00544332
HP:0000944	Abnormality of the metaphysis	0.00555039
HP:0004297	Abnormality of the biliary system	0.00560221
HP:0012725	Cutaneous syndactyly	0.00563581
HP:0010322	Abnormality of the 5th toe	0.00567074
HP:0100295	Muscle fiber atrophy	0.00588654
HP:0010668	Abnormality of the zygomatic bone	0.00588788
HP:0001360	Holoprosencephaly	0.00607841
HP:0010468	Aplasia/Hypoplasia of the testes	0.00636219
HP:0006505	Abnormality of limb epiphysis morphology	0.00641314
HP:0008669	Abnormal spermatogenesis	0.00643419
HP:0002795	Functional respiratory abnormality	0.00644761
HP:0100543	Cognitive impairment	0.00647907
HP:0004328	Abnormal anterior eye segment morphology	0.00651067
HP:0001272	Cerebellar atrophy	0.00655061
HP:0000964	Eczema	0.00659911
HP:0002938	Lumbar hyperlordosis	0.0066044
HP:0000037	Male pseudohermaphroditism	0.00667168
HP:0004373	Focal dystonia	0.00669415
HP:0001600	Abnormality of the larynx	0.00675246
HP:0001387	Joint stiffness	0.00684607
HP:0001596	Alopecia	0.00697455
HP:0002691	Platybasia	0.00703137
HP:0000773	Short ribs	0.00713703
HP:0001762	Talipes equinovarus	0.00737654
HP:0000457	Depressed nasal ridge	0.00738906
HP:0100579	Mucosal telangiectasiae	0.00742397
HP:0100760	Clubbing of toes	0.00744724
HP:0007002	Motor axonal neuropathy	0.0076051
HP:0002145	Frontotemporal dementia	0.00781937
HP:0005262	Abnormality of the synovia	0.00797712
HP:0002656	Epiphyseal dysplasia	0.00831898
HP:0003300	Ovoid vertebral bodies	0.008555
HP:0001631	Atrial septal defect	0.00880374
HP:0040170	Abnormality of hair growth	0.00885017
HP:0002808	Kyphosis	0.00909718
HP:0011994	Abnormal atrial septum morphology	0.00919424
HP:0012369	Abnormality of malar bones	0.00939728
HP:0010965	Abnormal circulating phytanic acid level	0.00955516
HP:0010571	Elevated levels of phytanic acid	0.00955516
HP:0011354	Generalized abnormality of skin	0.00962293
HP:0002536	Abnormal cortical gyration	0.0100129
HP:0001136	Retinal arteriolar tortuosity	0.0101745
HP:0002205	Recurrent respiratory infections	0.0104075
HP:0001199	Triphalangeal thumb	0.010672
HP:0000464	Abnormality of the neck	0.0106818
HP:0000478	Abnormality of the eye	0.0107918
HP:0000726	Dementia	0.0109856
HP:0003110	Abnormality of urine homeostasis	0.0110757
HP:0200005	Abnormal shape of the palpebral fissure	0.011209
HP:0100259	Postaxial polydactyly	0.0113944
HP:0100840	Aplasia/Hypoplasia of the eyebrow	0.0120561
HP:0001671	Abnormal cardiac septum morphology	0.0124289
HP:0005562	Multiple renal cysts	0.0127951
HP:0011121	Abnormality of skin morphology	0.0128793
HP:0002827	Hip dislocation	0.0131931
HP:0005120	Abnormal cardiac atrium morphology	0.0132161
HP:0011277	Abnormality of the urinary system physiology	0.0133286
HP:0001159	Syndactyly	0.0133574
HP:0010469	Absent testis	0.0135195
HP:0003170	Abnormality of the acetabulum	0.0135236
HP:0000161	Median cleft lip	0.0137148
HP:0011027	Abnormal fallopian tube morphology	0.0137948
HP:0003040	Arthropathy	0.0141528
HP:0001009	Telangiectasia	0.014354
HP:0011138	Abnormality of skin adnexa morphology	0.0144512
HP:0003312	Abnormal form of the vertebral bodies	0.0146386
HP:0001626	Abnormality of the cardiovascular system	0.014696
HP:0002300	Mutism	0.0146989
HP:0030311	Lower extremity joint dislocation	0.0148425
HP:0000272	Malar flattening	0.0150954
HP:0008734	Decreased testicular size	0.0151225
HP:0010574	Abnormality of the epiphysis of the femoral head	0.0151604
HP:0004691	2-3 toe syndactyly	0.0155522
HP:0000154	Wide mouth	0.0155931
HP:0031797	Clinical course	0.0156352
HP:0002098	Respiratory distress	0.0160252
HP:0002170	Intracranial hemorrhage	0.0161448
HP:0100012	Neoplasm of the eye	0.0161884
HP:0040006	Mortality/Aging	0.016808
HP:0011420	Age of death	0.016808
HP:0000782	Abnormality of the scapula	0.0169692
HP:0001608	Abnormality of the voice	0.0172535
HP:0010293	Aplasia/Hypoplasia of the uvula	0.0173105
HP:0002597	Abnormality of the vasculature	0.0176755
HP:0045075	Sparse eyebrow	0.0178118
HP:0025435	Increased lactate dehydrogenase activity	0.0181951
HP:0011029	Internal hemorrhage	0.0183394
HP:0000466	Limited neck range of motion	0.0184643
HP:0001088	Brushfield spots	0.0186515
HP:0001373	Joint dislocation	0.0186551
HP:0002217	Slow-growing hair	0.0188486
HP:0000050	Hypoplastic male external genitalia	0.0192199
HP:0002246	Abnormality of the duodenum	0.0192586
HP:0001933	Subcutaneous hemorrhage	0.0192862
HP:0002086	Abnormality of the respiratory system	0.0193179
HP:0003200	Ragged-red muscle fibers	0.0195922
HP:0002352	Leukoencephalopathy	0.0200023
HP:0010985	Gonosomal inheritance	0.0200122
HP:0011361	Congenital abnormal hair pattern	0.020022
HP:0000303	Mandibular prognathia	0.0201822
HP:0003201	Rhabdomyolysis	0.0202573
HP:0011514	Abnormality of binocular vision	0.0203171
HP:0000651	Diplopia	0.0203171
HP:0003477	Peripheral axonal neuropathy	0.0203628
HP:0001832	Abnormal metatarsal morphology	0.0207112
HP:0000763	Sensory neuropathy	0.0209051
HP:0002092	Pulmonary arterial hypertension	0.0210271
HP:0004890	Elevated pulmonary artery pressure	0.0210271
HP:0003368	Abnormality of the femoral head	0.0211435
HP:0000837	Increased circulating gonadotropin level	0.0213197
HP:0010844	EEG with multifocal slow activity	0.0213365
HP:0006500	Abnormality of lower limb epiphysis morphology	0.0217944
HP:0000978	Bruising susceptibility	0.0220382
HP:0000152	Abnormality of head or neck	0.0224314
HP:0000768	Pectus carinatum	0.0227792
HP:0010720	Abnormal hair pattern	0.0233092
HP:0001956	Truncal obesity	0.023515
HP:0002987	Elbow flexion contracture	0.0238188
HP:0003307	Hyperlordosis	0.0240376
HP:0006499	Abnormality of femoral epiphysis	0.0240739
HP:0002090	Pneumonia	0.0240853
HP:0000926	Platyspondyly	0.0243114
HP:0000025	Functional abnormality of male internal genitalia	0.0245311
HP:0030338	Abnormal circulating gonadotropin level	0.0249264
HP:0001939	Abnormality of metabolism/homeostasis	0.0250718
HP:0030858	Addictive behavior	0.0252728
HP:0030955	Alcoholism	0.0252728
HP:0001533	Slender build	0.0254374
HP:0001942	Metabolic acidosis	0.0254543
HP:0000517	Abnormality of the lens	0.025469
HP:0000056	Abnormality of the clitoris	0.0257475
HP:0002240	Hepatomegaly	0.0258152
HP:0100872	Abnormality of the plantar skin of foot	0.0260192
HP:0005522	Pyridoxine-responsive sideroblastic anemia	0.0263144
HP:0002186	Apraxia	0.0263379
HP:0002522	Areflexia of lower limbs	0.0271024
HP:0001713	Abnormal cardiac ventricle morphology	0.0271459
HP:0000470	Short neck	0.027441
HP:0002270	Abnormality of the autonomic nervous system	0.0274686
HP:0010978	Abnormality of immune system physiology	0.0276979
HP:0003367	Abnormality of the femoral neck	0.0278509
HP:0009124	Abnormal adipose tissue morphology	0.0283829
HP:0008678	Renal hypoplasia/aplasia	0.028635
HP:0012252	Abnormal respiratory system morphology	0.0286434
HP:0000234	Abnormality of the head	0.0289285
HP:0011028	Abnormality of blood circulation	0.0290086
HP:0001421	Abnormality of the musculature of the hand	0.0290272
HP:0001878	Hemolytic anemia	0.0297819
HP:0011895	Anemia due to reduced life span of red cells	0.0297819
HP:0001163	Abnormality of the metacarpal bones	0.0306456
HP:0001991	Aplasia/Hypoplasia of toe	0.030701
HP:0003642	Type I transferrin isoform profile	0.0307423
HP:0001601	Laryngomalacia	0.0311952
HP:0001538	Protuberant abdomen	0.0312397
HP:0002538	Abnormality of the cerebral cortex	0.0313354
HP:0000294	Low anterior hairline	0.031667
HP:0010182	Abnormality of the distal phalanges of the toes	0.032417
HP:0012179	Craniofacial dystonia	0.0325406
HP:0200034	Papule	0.0325969
HP:0100705	Abnormality of the glial cells	0.0326026
HP:0011119	Abnormality of the nasal dorsum	0.032841
HP:0000668	Hypodontia	0.03371
HP:0000093	Proteinuria	0.0340301
HP:0003010	Prolonged bleeding time	0.0343863
HP:0001831	Short toe	0.0344545
HP:0000737	Irritability	0.0351817
HP:0009830	Peripheral neuropathy	0.0352883
HP:0000591	Abnormal sclera morphology	0.0359677
HP:0001339	Lissencephaly	0.0364129
HP:0100742	Vascular neoplasm	0.0366366
HP:0012841	Retinal vascular tortuosity	0.0380939
HP:0002088	Abnormal lung morphology	0.0381374
HP:0410008	Abnormality of the peripheral nervous system	0.0384026
HP:0001438	Abnormality of abdomen morphology	0.0386346
HP:0000946	Hypoplastic ilia	0.0391527
HP:0003272	Abnormality of the hip bone	0.0396357
HP:0012041	Decreased fertility in males	0.0398168
HP:0003498	Disproportionate short stature	0.0399926
HP:0010438	Abnormal ventricular septum morphology	0.040143
HP:0012848	Small intestinal stenosis	0.0403358
HP:0100867	Duodenal stenosis	0.0403358
HP:0100542	Abnormal localization of kidney	0.0403378
HP:0000606	Abnormality of the periorbital region	0.0406965
HP:0200007	Abnormal size of the palpebral fissures	0.0412465
HP:0002171	Gliosis	0.0415892
HP:0031409	Abnormal lymphocyte physiology	0.0416544
HP:0008770	Obsessive-compulsive trait	0.041681
HP:0001056	Milia	0.0423386
HP:0001875	Neutropenia	0.0423791
HP:0002666	Pheochromocytoma	0.0427085
HP:0003016	Metaphyseal widening	0.0427093
HP:0012471	Thick vermilion border	0.0428508
HP:0002600	Hyporeflexia of lower limbs	0.0430174
HP:0000144	Decreased fertility	0.043206
HP:0000045	Abnormality of the scrotum	0.0433085
HP:0001629	Ventricular septal defect	0.0442271
HP:0001883	Talipes	0.0443951
HP:0000741	Apathy	0.0444824
HP:0004404	Abnormal nipple morphology	0.0455997
HP:0002087	Abnormality of the upper respiratory tract	0.0459298
HP:0010876	Abnormal circulating protein level	0.0460856
HP:0000745	Diminished motivation	0.0462351
HP:0003271	Visceromegaly	0.0463068
HP:0001850	Abnormality of the tarsal bones	0.0463509
HP:0012745	Short palpebral fissure	0.0464583
HP:0001291	Abnormal cranial nerve morphology	0.0470738
HP:0004326	Cachexia	0.0476636
HP:0005656	Positional foot deformity	0.0480236
HP:0007141	Sensorimotor neuropathy	0.0487992
HP:0000518	Cataract	0.0489679
HP:0002797	Osteolysis	0.0491849
HP:0001838	Rocker bottom foot	0.0496065
HP:0001394	Cirrhosis	0.0501761
HP:0012647	Abnormal inflammatory response	0.0505216
HP:0012649	Increased inflammatory response	0.0505216
HP:0008180	Mildly elevated creatine kinase	0.050842
HP:0011276	Vascular skin abnormality	0.0518026
HP:0002185	Neurofibrillary tangles	0.0523741
HP:0002751	Kyphoscoliosis	0.0523983
HP:0009053	Distal lower limb muscle weakness	0.052924
HP:0003241	External genital hypoplasia	0.0532255
HP:0011843	Abnormality of skeletal physiology	0.0536629
HP:0000598	Abnormality of the ear	0.0541489
HP:0003826	Stillbirth	0.0548261
HP:0000510	Rod-cone dystrophy	0.0554312
HP:0100732	Pancreatic fibrosis	0.0559299
HP:0001597	Abnormality of the nail	0.0561618
HP:0002269	Abnormality of neuronal migration	0.0561863
HP:0025634	Abnormal ureter physiology	0.0573014
HP:0004372	Reduced consciousness/confusion	0.0582966
HP:0011362	Abnormal hair quantity	0.0584719
HP:0001633	Abnormal mitral valve morphology	0.058906
HP:0009924	Aplasia/Hypoplasia involving the nose	0.0591319
HP:0005257	Thoracic hypoplasia	0.0592256
HP:0001028	Hemangioma	0.0594407
HP:0000309	Abnormality of the midface	0.0596947
HP:0000008	Abnormal morphology of female internal genitalia	0.0604921
HP:0001595	Abnormal hair morphology	0.0615882
HP:0010303	Abnormal spinal meningeal morphology	0.0625663
HP:0000100	Nephrotic syndrome	0.0629098
HP:0025423	Abnormal larynx morphology	0.0629239
HP:0000774	Narrow chest	0.0631254
HP:0002099	Asthma	0.0637692
HP:0002094	Dyspnea	0.0641462
HP:0002031	Abnormal esophagus morphology	0.0642327
HP:0000400	Macrotia	0.0647434
HP:0000179	Thick lower lip vermilion	0.0649713
HP:0012211	Abnormal renal physiology	0.0652773
HP:0010566	Hamartoma	0.0654535
HP:0000364	Hearing abnormality	0.0657176
HP:0031704	Abnormal ear physiology	0.0657176
HP:0000589	Coloboma	0.065731
HP:0002342	Intellectual disability, moderate	0.0658966
HP:0002247	Duodenal atresia	0.0660417
HP:0006829	Severe muscular hypotonia	0.0661676
HP:0032309	Abnormal granulocyte count	0.0662869
HP:0001911	Abnormal granulocyte morphology	0.0663335
HP:0011991	Abnormal neutrophil count	0.0664457
HP:0000534	Abnormal eyebrow morphology	0.0670283
HP:0004944	Dilatation of the cerebral artery	0.0681096
HP:0001342	Cerebral hemorrhage	0.0683957
HP:0009929	Abnormality of the columella	0.0684504
HP:0002245	Meckel diverticulum	0.0687995
HP:0010459	True hermaphroditism	0.0690341
HP:0000481	Abnormal cornea morphology	0.0690987
HP:0003236	Elevated serum creatine kinase	0.0695689
HP:0005584	Renal cell carcinoma	0.0699835
HP:0002841	Recurrent fungal infections	0.0701425
HP:0020100	Unusual fungal infection	0.0701425
HP:0010647	Abnormal elasticity of skin	0.0702272
HP:0000912	Sprengel anomaly	0.0703718
HP:0001191	Abnormality of the carpal bones	0.0705502
HP:0008873	Disproportionate short-limb short stature	0.0707109
HP:0011902	Abnormal hemoglobin	0.0708738
HP:0003674	Onset	0.0713077
HP:0002403	Positive Romberg sign	0.0713454
HP:0011747	Abnormality of the anterior pituitary	0.0714939
HP:0009058	Increased muscle lipid content	0.0716994
HP:0012240	Increased intramyocellular lipid droplets	0.0719703
HP:0011021	Abnormality of circulating enzyme level	0.0730654
HP:0032243	Abnormal tissue metabolite concentration	0.0732906
HP:0001634	Mitral valve prolapse	0.0737005
HP:0010460	Abnormality of the female genitalia	0.0741177
HP:0003019	Abnormality of the wrist	0.0744452
HP:0001909	Leukemia	0.0745125
HP:0001376	Limitation of joint mobility	0.0747353
HP:0001943	Hypoglycemia	0.0750677
HP:0000076	Vesicoureteral reflux	0.0751552
HP:0012378	Fatigue	0.0753183
HP:0000597	Ophthalmoparesis	0.0761633
HP:0100659	Abnormality of the cerebral vasculature	0.0779165
HP:0001928	Abnormality of coagulation	0.0781531
HP:0001460	Aplasia/Hypoplasia involving the skeletal musculature	0.0785309
HP:0002575	Tracheoesophageal fistula	0.0787409
HP:0005916	Abnormal metacarpal morphology	0.0788022
HP:0006870	Lobar holoprosencephaly	0.0790474
HP:0002487	Hyperkinetic movements	0.0790962
HP:0000003	Multicystic kidney dysplasia	0.0795154
HP:0000967	Petechiae	0.0798293
HP:0032153	Joint subluxation	0.0800556
HP:0010049	Short metacarpal	0.0801414
HP:0002191	Progressive spasticity	0.0802244
HP:0003510	Severe short stature	0.080362
HP:0000592	Blue sclerae	0.0812268
HP:0200040	Epidermoid cyst	0.0812969
HP:0003457	EMG abnormality	0.0814258
HP:0001321	Cerebellar hypoplasia	0.081618
HP:0008365	Abnormality of the talus	0.0821553
HP:0010766	Ectopic calcification	0.0826337
HP:0003319	Abnormality of the cervical spine	0.0828797
HP:0000311	Round face	0.0834066
HP:0000194	Open mouth	0.0839511
HP:0007340	Lower limb muscle weakness	0.0852126
HP:0009594	Retinal hamartoma	0.0868215
HP:0012727	Thoracic aortic aneurysm	0.0875736
HP:0007495	Prematurely aged appearance	0.0884138
HP:0011799	Abnormality of facial soft tissue	0.0885634
HP:0002181	Cerebral edema	0.0887373
HP:0007270	Atypical absence seizure	0.0888103
HP:0004308	Ventricular arrhythmia	0.0889924
HP:0006494	Aplasia/Hypoplasia involving bones of the feet	0.0893831
HP:0001581	Recurrent skin infections	0.0896726
HP:0002617	Dilatation	0.0896891
HP:0000612	Iris coloboma	0.0898757
HP:0004303	Abnormal muscle fiber morphology	0.0899291
HP:0002515	Waddling gait	0.0903192
HP:0001712	Left ventricular hypertrophy	0.0905637
HP:0000430	Underdeveloped nasal alae	0.0911591
HP:0000172	Abnormality of the uvula	0.0912886
HP:0000766	Abnormality of the sternum	0.0923401
HP:0001120	Abnormality of corneal size	0.0925078
HP:0002093	Respiratory insufficiency	0.0927684
HP:0005344	Abnormal carotid artery morphology	0.0929271
HP:0000414	Bulbous nose	0.0929876
HP:0006711	Aplasia/Hypoplasia involving bones of the thorax	0.0934709
HP:0001522	Death in infancy	0.0937036
HP:0000388	Otitis media	0.0940157
HP:0003470	Paralysis	0.0940368
HP:0011458	Abdominal symptom	0.0942698
HP:0012874	Abnormal male reproductive system physiology	0.0947036
HP:0012347	Abnormal protein N-linked glycosylation	0.095352
HP:0012346	Abnormal protein glycosylation	0.095352
HP:0000864	Abnormality of the hypothalamus-pituitary axis	0.0954294
HP:0004325	Decreased body weight	0.0958617
HP:0025269	Panic attack	0.0963114
HP:0009553	Abnormality of the hairline	0.0975497
HP:0008046	Abnormal retinal vascular morphology	0.0978324
HP:0000069	Abnormality of the ureter	0.097961
HP:0003160	Abnormal isoelectric focusing of serum transferrin	0.0980351
HP:0004422	Biparietal narrowing	0.0981875
HP:0000079	Abnormality of the urinary system	0.0981917
HP:0002758	Osteoarthritis	0.0984954
HP:0003043	Abnormality of the shoulder	0.0993446
HP:0001357	Plagiocephaly	0.0993862
HP:0000600	Abnormality of the pharynx	0.0995608
HP:0002829	Arthralgia	0.100547
HP:0001874	Abnormality of neutrophils	0.10205
HP:0012379	Abnormal enzyme/coenzyme activity	0.102491
HP:0001268	Mental deterioration	0.102958
HP:0000979	Purpura	0.103825
HP:0010760	Absent toe	0.10399
HP:0002644	Abnormality of pelvic girdle bone morphology	0.104193
HP:0002867	Abnormality of the ilium	0.104235
HP:0004313	Decreased antibody level in blood	0.104519
HP:0010974	Abnormal myeloid leukocyte morphology	0.105033
HP:0004377	Hematological neoplasm	0.105391
HP:0008048	Abnormality of the line of Schwalbe	0.105459
HP:0000627	Posterior embryotoxon	0.105459
HP:0005914	Aplasia/Hypoplasia involving the metacarpal bones	0.106643
HP:0100585	Telangiectasia of the skin	0.107747
HP:0040081	Abnormal circulating creatine kinase concentration	0.108121
HP:0100736	Abnormal soft palate morphology	0.109002
HP:0000581	Blepharophimosis	0.109025
HP:0000549	Abnormal conjugate eye movement	0.109083
HP:0002283	Global brain atrophy	0.109122
HP:0012815	Hypoplastic female external genitalia	0.10969
HP:0002208	Coarse hair	0.109822
HP:0002803	Congenital contracture	0.11017
HP:0000453	Choanal atresia	0.110679
HP:0001392	Abnormality of the liver	0.111141
HP:0003306	Spinal rigidity	0.111261
HP:0000072	Hydroureter	0.112115
HP:0002021	Pyloric stenosis	0.112124
HP:0001300	Parkinsonism	0.112144
HP:0100587	Abnormality of the preputium	0.112412
HP:0004942	Aortic aneurysm	0.112923
HP:0011807	Type 1 muscle fiber atrophy	0.112942
HP:0001871	Abnormality of blood and blood-forming tissues	0.113238
HP:0000954	Single transverse palmar crease	0.113693
HP:0001507	Growth abnormality	0.115059
HP:0010609	Skin tags	0.11513
HP:0005403	Decrease in T cell count	0.115166
HP:0002488	Acute leukemia	0.115314
HP:0030956	Abnormality of cardiovascular system electrophysiology	0.116465
HP:0000973	Cutis laxa	0.116659
HP:0000474	Thickened nuchal skin fold	0.116666
HP:0002673	Coxa valga	0.116992
HP:0001692	Atrial arrhythmia	0.117318
HP:0040252	Abnormal size of the clitoris	0.117606
HP:0008665	Clitoral hypertrophy	0.117606
HP:0040253	Increased size of the clitoris	0.117606
HP:0000613	Photophobia	0.118003
HP:0000359	Abnormality of the inner ear	0.118513
HP:0002167	Neurological speech impairment	0.118572
HP:0001558	Decreased fetal movement	0.119463
HP:0011815	Cephalocele	0.119637
HP:0002084	Encephalocele	0.119637
HP:0025426	Abnormal bronchus morphology	0.120363
HP:0000772	Abnormality of the ribs	0.120366
HP:0002715	Abnormality of the immune system	0.120396
HP:0003468	Abnormal vertebral morphology	0.120686
HP:0001962	Palpitations	0.120773
HP:0003561	Birth length less than 3rd percentile	0.120956
HP:0002155	Hypertriglyceridemia	0.121656
HP:0008736	Hypoplasia of penis	0.122045
HP:0000104	Renal agenesis	0.122698
HP:0000712	Emotional lability	0.123362
HP:0000365	Hearing impairment	0.123896
HP:0045025	Narrow palpebral fissure	0.124185
HP:0000421	Epistaxis	0.124717
HP:0001549	Abnormal ileum morphology	0.125384
HP:0002719	Recurrent infections	0.125603
HP:0001177	Preaxial hand polydactyly	0.125697
HP:0007126	Proximal amyotrophy	0.126713
HP:0003220	Abnormality of chromosome stability	0.128058
HP:0002705	High, narrow palate	0.128499
HP:0011001	Increased bone mineral density	0.130102
HP:0000834	Abnormality of the adrenal glands	0.130343
HP:0003072	Hypercalcemia	0.130473
HP:0002721	Immunodeficiency	0.13054
HP:0000054	Micropenis	0.130845
HP:0003422	Vertebral segmentation defect	0.131444
HP:0025356	Psychomotor retardation	0.131682
HP:0006483	Abnormal number of teeth	0.131748
HP:0002242	Abnormal intestine morphology	0.131802
HP:0040211	Abnormality of the skin of the palm	0.132242
HP:0010701	Abnormal immunoglobulin level	0.134466
HP:0001161	Hand polydactyly	0.135355
HP:0000486	Strabismus	0.135543
HP:0011794	Embryonal renal neoplasm	0.135563
HP:0001265	Hyporeflexia	0.136004
HP:0010579	Cone-shaped epiphysis	0.136227
HP:0002828	Multiple joint contractures	0.136314
HP:0001388	Joint laxity	0.136576
HP:0012450	Chronic constipation	0.136891
HP:0000006	Autosomal dominant inheritance	0.137594
HP:0001297	Stroke	0.137832
HP:0030972	Abnormal systemic blood pressure	0.138127
HP:0012243	Abnormal reproductive system morphology	0.138742
HP:0002804	Arthrogryposis multiplex congenita	0.138797
HP:0025085	Bloody diarrhea	0.138945
HP:0000722	Obsessive-compulsive behavior	0.139618
HP:0001305	Dandy-Walker malformation	0.139757
HP:0025031	Abnormality of the digestive system	0.139901
HP:0025015	Abnormal vascular morphology	0.140596
HP:0002960	Autoimmunity	0.140757
HP:0000448	Prominent nose	0.141404
HP:0006042	Y-shaped metacarpals	0.141753
HP:0100755	Abnormality of salivation	0.142631
HP:0000957	Cafe-au-lait spot	0.142762
HP:0000271	Abnormality of the face	0.143353
HP:0000738	Hallucinations	0.144395
HP:0002317	Unsteady gait	0.14475
HP:0000032	Abnormality of male external genitalia	0.144861
HP:0001747	Accessory spleen	0.145722
HP:0003677	Slow progression	0.145741
[truncated: 1,289 more rows]

[truncated: 4 more sheets: Table S10, Table S11, Table S12, Table S13]
