# Supplementary material for: CHCHD10 Mitigates Alzheimer's Disease‐Related Phenotypes in Association With Epigenetic Remodeling in Directly Reprogrammed Neurons
Source: Adv Sci (Weinh). 2026 Jun 25:e76205. Online ahead of print. doi: 10.1002/advs.76205 (PMC13337126; doi:10.1002/advs.76205)
Supplement: Supplementary file 4 — Supporting File 4: advs76205‐sup‐0004‐data.zip. [file ADVS-9999-e76205-s004.zip]

Archive with 2 entries (1 files):
- advs76205-sup-0004-data/
- advs76205-sup-0004-data/CHCHD10_IP_Proteomics_Raw_Processed_Data.xlsx
