# Supplementary material for: CHCHD10 Mitigates Alzheimer's Disease‐Related Phenotypes in Association With Epigenetic Remodeling in Directly Reprogrammed Neurons
Source: Adv Sci (Weinh). 2026 Jun 25:e76205. Online ahead of print. doi: 10.1002/advs.76205 (PMC13337126; doi:10.1002/advs.76205)
Supplement: Supplementary file 4 — Supporting File 4: advs76205‐sup‐0004‐data.zip. [file ADVS-9999-e76205-s004.zip › advs76205-sup-0004-data/CHCHD10_IP_Proteomics_Raw_Processed_Data.xlsx]

## Sheet: table_data_raw
Table 3. Comparison of proteins identified in LC-MS/MS analysis
Protein	accession	Gene	Protein		Spectral Counts				Intensities				Ratios
		ID	Length	Lane 1	Lane 2	Lane 3	Lane 4	Lane 1	Lane 2	Lane 3	Lane 4	Ln2/Ln1	Ln3/Ln1	Ln4/Ln1
Keratin, type I cuticular Ha5	Q497I4	Krt35	455	5	3	1	2	309990	29152.1	0	0	0.0940421	0	0
cAMP and cAMP-inhibited cGMP 3',5'-cyclic phosphodiesterase 10A	Q8CA95	Pde10a	790	9	5	0	2	74602.7	39647.7	0	0	0.531451	0	0
Cadherin-13	Q9WTR5	Cdh13	714	6	5	0	3	77324.7	48773.8	0	0	0.630766	0	0
Phosphoglucomutase-like protein 5	Q8BZF8	Pgm5	567	10	9	0	3	78472.9	52682.8	0	0	0.671351	0	0
Reticulon-3	Q9ES97	Rtn3	964	6	7	6	3	43039.6	32595.6	0	0	0.757341	0	0
Phosphatidylglycerophosphatase and protein-tyrosine phosphatase 1	Q66GT5	Ptpmt1	193	2	2	2	0	22249.8	17731.3	0	0	0.79692	0	0
U5 small nuclear ribonucleoprotein 40 kDa protein	Q6PE01	Snrnp40	358	4	4	0	1	41883.2	33460.6	0	0	0.798904	0	0
Electron transfer flavoprotein-ubiquinone oxidoreductase, mitochondrial	Q921G7	Etfdh	616	3	2	0	1	27320.1	21936.3	0	0	0.802937	0	0
Synaptopodin-2	Q91YE8	Synpo2	1087	2	2	0	2	40952.7	33063.1	0	0	0.80735	0	0
Short-chain specific acyl-CoA dehydrogenase, mitochondrial	Q07417	Acads	412	4	7	1	0	43258.2	35399.8	0	0	0.818336	0	0
Acyl-protein thioesterase 2	Q9WTL7	Lypla2	231	2	4	1	1	82423.3	67693.9	0	0	0.821296	0	0
Transcription intermediary factor 1-beta	Q62318	Trim28	834	3	2	1	1	31151.3	26046	0	0	0.836113	0	0
Protein NipSnap homolog 2	O55126	Nipsnap2	281	3	4	0	0	39335.5	33690.1	0	0	0.85648	0	0
Lactoylglutathione lyase	Q9CPU0	Glo1	184	2	2	0	0	20042.1	18310.7	0	0	0.913614	0	0
Pre-mRNA-processing factor 19	Q99KP6	Prpf19	504	6	6	0	0	44127.1	41030.5	0	0	0.929826	0	0
Leucine-rich repeat and calponin homology domain-containing protein 2	Q3UMG5	Lrch2	773	4	6	6	5	92010.9	87052.6	0	0	0.946112	0	0
Serine/threonine-protein kinase TBK1	Q9WUN2	Tbk1	729	2	3	1	1	38015.8	35999.1	0	0	0.94695	0	0
Ig heavy chain V region MOPC 141	P01819		144	3	4	2	1	31557.1	29978.4	0	0	0.949974	0	0
Dual specificity mitogen-activated protein kinase kinase 2	Q63932	Map2k2	401	5	3	0	1	18205.8	17596.5	0	0	0.966535	0	0
Transforming growth factor-beta-induced protein ig-h3	P82198	Tgfbi	683	3	3	0	1	30132.1	29190.2	0	0	0.968742	0	0
Tyrosine--tRNA ligase, cytoplasmic	Q91WQ3	Yars1	528	2	6	0	0	30785.2	31981	0	0	1.03884	0	0
Vacuolar protein sorting-associated protein 45	P97390	Vps45	570	5	6	8	1	56739.6	60480.8	0	0	1.06594	0	0
Nucleolar protein 58	Q6DFW4	Nop58	536	5	6	0	2	24311.5	29776.2	0	0	1.22478	0	0
Paraspeckle component 1	Q8R326	Pspc1	523	3	2	4	1	112663	145574	0	0	1.29211	0	0
Abl interactor 2	P62484	Abi2	446	2	5	1	3	45402.3	62553.7	0	0	1.37777	0	0
Integrin beta-1	P09055	Itgb1	798	2	4	0	2	20644.1	28939.5	0	0	1.40183	0	0
Medium-chain specific acyl-CoA dehydrogenase, mitochondrial	P45952	Acadm	421	11	4	1	2	24193.5	34137.6	0	0	1.41102	0	0
Stromal membrane-associated protein 1	Q91VZ6	Smap1	440	2	7	1	2	29826.3	45601.4	0	0	1.5289	0	0
Ubiquitin-conjugating enzyme E2 L3	P68037	Ube2l3	154	6	7	0	0	28368.5	49329.6	0	0	1.73889	0	0
Protein phosphatase 1 regulatory subunit 14A	Q91VC7	Ppp1r14a	147	2	2	0	0	13860.9	25364.5	0	0	1.82994	0	0
Calcineurin subunit B type 1	Q63810	Ppp3r1	170	2	5	1	1	17221.3	41381	0	0	2.4029	0	0
Annexin A6	P14824	Anxa6	673	2	4	0	0	13429.9	32792.9	0	0	2.44179	0	0
Hemoglobin subunit beta-2	P02089	Hbb-b2	147	10	74	5	4	154579	2.95154e+06	0	0	19.094	0	0
Ras-related protein Rab-6A	P35279	Rab6a	208	7	9	12	2	169609	121586	57634.5	0	0.716858	0.339808	0
Ras-related protein Rab-33B	O35963	Rab33b	229	21	15	19	10	174327	76579.8	73693.8	0	0.439289	0.422734	0
NADH dehydrogenase [ubiquinone] 1 alpha subcomplex subunit 2	Q9CQ75	Ndufa2	99	3	3	4	1	62074.9	0	29860.8	0	0	0.481044	0
Ras-related protein Rab-7a	P51150	Rab7a	207	5	1	11	2	116534	0	58034.8	0	0	0.498006	0
Ras-related protein Rab-10	P61027	Rab10	200	20	4	7	0	211117	132863	107160	0	0.629332	0.507586	0
Serpin B5	P70124	Serpinb5	375	5	0	2	0	40347.5	0	20753.2	0	0	0.514362	0
Long-chain fatty acid transport protein 4	Q91VE0	Slc27a4	643	3	2	5	4	23893.6	0	12725.7	0	0	0.5326	0
Ras-related protein Rab-8A	P55258	Rab8a	207	7	5	6	6	86505.2	56657.8	54306.5	0	0.654964	0.627783	0
Glutathione S-transferase P 1	P19157	Gstp1	210	6	8	9	0	83183.5	105586	57332	0	1.26932	0.689223	0
Prostaglandin E synthase 3	Q9R0Q7	Ptges3	160	3	2	2	0	41872.6	23459.7	29209.6	0	0.560264	0.697582	0
ADP-ribosylation factor 5	P84084	Arf5	180	7	14	14	5	61745	32455.9	43753.2	0	0.525643	0.708611	0
Active breakpoint cluster region-related protein	Q5SSL4	Abr	859	4	2	3	1	29928.2	0	21395	0	0	0.714876	0
Ras-related protein Rab-14	Q91V41	Rab14	215	39	27	32	1	132920	133761	96263.5	0	1.00633	0.724224	0
Formin-binding protein 1-like	Q8K012	Fnbp1l	605	2	2	2	4	30064.6	46792.1	22532.6	0	1.55639	0.749472	0
Elongation factor 1-beta	O70251	Eef1b	225	4	3	2	3	50362.8	31058.5	38033.2	0	0.616694	0.755184	0
Ras-related protein Rab-1A	P62821	Rab1A	205	8	5	11	3	52567.9	47247.8	40438.8	0	0.898796	0.769267	0
Valine--tRNA ligase	Q9Z1Q9	Vars1	1263	4	6	2	1	24170.4	28120.1	18881.6	0	1.16341	0.781187	0
Ras-related protein Rap-2b	P61226	Rap2b	183	14	12	11	1	88265.3	62586.2	69706.9	0	0.709069	0.789743	0
Importin subunit beta-1	P70168	Kpnb1	876	3	6	3	2	26803.2	25379.5	21939.3	0	0.946883	0.81853	0
Ras-related protein Rab-21	P35282	Rab21	222	4	4	4	0	37456.2	26624.9	30748.2	0	0.710828	0.82091	0
Ribose-5-phosphate isomerase	P47968	Rpia	303	4	1	5	1	35981.4	0	30967.4	0	0	0.860651	0
Superoxide dismutase [Mn], mitochondrial	P09671	Sod2	222	11	16	18	0	98956.7	95036.6	85303.4	0	0.960386	0.862028	0
Microtubule-associated protein 1S	Q8C052	Map1s	973	3	1	2	2	21794	0	19194	0	0	0.880702	0
Mitochondrial dicarboxylate carrier	Q9QZD8	Slc25a10	287	5	4	2	1	31262.4	30915.8	28529.4	0	0.988915	0.912579	0
Adenylate kinase isoenzyme 1	Q9R0Y5	Ak1	194	7	6	9	0	33508	35246.6	30644.6	0	1.05189	0.914546	0
Serine/arginine-rich splicing factor 3	P84104	Srsf3	164	5	5	6	0	126432	158406	115716	0	1.2529	0.91524	0
ATP synthase subunit ATP5MJ, mitochondrial	P56379	Atp5mj	58	2	3	3	1	170420	0	159599	0	0	0.936503	0
3-oxoacyl-[acyl-carrier-protein] reductase	Q91VT4	Cbr4	236	19	22	19	1	48429.6	42361.3	45559.6	0	0.874699	0.940739	0
60S ribosomal protein L10a	P53026	Rpl10a	217	3	7	5	1	37203.5	31236.2	35322.5	0	0.839603	0.949441	0
Secernin-1	Q9CZC8	Scrn1	414	2	2	3	1	26544.2	22039.8	25266.2	0	0.830306	0.951855	0
NADH dehydrogenase [ubiquinone] iron-sulfur protein 8, mitochondrial	Q8K3J1	Ndufs8	212	4	6	6	3	38077.6	34077.1	36321.8	0	0.894939	0.953887	0
Endonuclease G, mitochondrial	O08600	Endog	294	2	1	3	1	32162.2	0	30756	0	0	0.956278	0
3-hydroxyacyl-CoA dehydrogenase type-2	O08756	Hsd17b10	261	10	10	8	0	82868	73991.9	79524.2	0	0.892889	0.959649	0
ATP synthase subunit epsilon, mitochondrial	P56382	Atp5f1e	52	3	0	3	2	29326.7	0	28249.4	0	0	0.963266	0
Peptidyl-prolyl cis-trans isomerase FKBP1A	P26883	Fkbp1a	108	3	3	3	1	34570.9	61649.8	33328.8	0	1.78329	0.96407	0
ATP synthase F(0) complex subunit B1, mitochondrial	Q9CQQ7	Atp5pb	256	18	20	22	2	84156.8	88750.4	81552.8	0	1.05458	0.969058	0
Leucine-rich repeat-containing protein 47	Q505F5	Lrrc47	581	3	2	3	1	22976.9	29931.2	22459.4	0	1.30266	0.977476	0
Ras-related protein Rab-5C	P35278	Rab5c	216	9	7	7	0	35943.4	41793.4	35727.6	0	1.16275	0.993995	0
Vacuolar protein sorting-associated protein 29	Q9QZ88	Vps29	182	7	7	4	0	38671.3	31878.9	38750.1	0	0.824356	1.00204	0
Tudor-interacting repair regulator protein	Q8VHN8	Nudt16l1	211	8	10	19	0	42262.4	42526.6	42882.5	0	1.00625	1.01467	0
Ras-related protein Rab-35	Q6PHN9	Rab35	201	6	6	8	0	30660.9	33411.4	31143	0	1.08971	1.01572	0
Rho-related GTP-binding protein RhoB	P62746	Rhob	196	3	3	3	2	66941	46132.1	68160.5	0	0.689145	1.01822	0
Galectin-3	P16110	Lgals3	264	2	0	2	0	15037.9	0	15899.6	0	0	1.0573	0
26S proteasome non-ATPase regulatory subunit 3	P14685	Psmd3	530	2	4	2	1	26198.9	33993.6	27898.5	0	1.29752	1.06487	0
Microsomal glutathione S-transferase 3	Q9CPU4	Mgst3	153	3	3	5	0	32149.9	31965.2	34247.4	0	0.994255	1.06524	0
Cytochrome c oxidase subunit 2	P00405	Mtco2	227	12	13	14	2	43599.1	50497.9	47069.3	0	1.15823	1.07959	0
Glutathione S-transferase Mu 1	P10649	Gstm1	218	16	11	14	1	39393.6	39525.3	42542.3	0	1.00334	1.07993	0
Cleavage and polyadenylation specificity factor subunit 5	Q9CQF3	Nudt21	227	9	14	7	0	40450.8	35356.2	43869.3	0	0.874055	1.08451	0
60S ribosomal protein L26	P61255	Rpl26	145	2	5	5	0	32586.6	36968	35408.6	0	1.13445	1.0866	0
ATP synthase subunit d, mitochondrial	Q9DCX2	Atp5pd	161	13	20	29	0	73054.7	102872	79543.6	0	1.40815	1.08882	0
Serine/threonine-protein phosphatase PP1-gamma catalytic subunit	P63087	Ppp1cc	323	2	1	3	2	27077.2	0	30257.4	0	0	1.11745	0
Dihydropteridine reductase	Q8BVI4	Qdpr	241	4	4	3	3	33005	31351.2	37252.8	0	0.949893	1.1287	0
CDP-diacylglycerol--inositol 3-phosphatidyltransferase	Q8VDP6	Cdipt	213	3	4	5	0	29373.5	28360.6	33236.9	0	0.965518	1.13153	0
GTP-binding protein Di-Ras1	Q91Z61	Diras1	198	3	3	3	0	33346.7	42479.2	38167.4	0	1.27387	1.14456	0
Ras-related protein Rap-2a	Q80ZJ1	Rap2a	183	5	3	5	0	33589.9	31960.2	38529.2	0	0.951481	1.14705	0
Programmed cell death 6-interacting protein	Q9WU78	Pdcd6ip	869	3	5	4	3	19481	27230.5	22451.9	0	1.3978	1.15251	0
Dystrobrevin alpha	Q9D2N4	Dtna	746	2	5	5	3	18083.4	19752	20882.7	0	1.09227	1.1548	0
Ras-related protein Rab-2A	P53994	Rab2a	212	8	9	7	1	114640	125036	132721	0	1.09068	1.15771	0
Programmed cell death protein 6	P12815	Pdcd6	191	2	2	4	0	32847	32771.9	38472.6	0	0.997714	1.17127	0
PH and SEC7 domain-containing protein 3	Q2PFD7	Psd3	1037	3	2	7	2	29906.8	29090.9	35041.1	0	0.972719	1.17168	0
Dolichyl-diphosphooligosaccharide--protein glycosyltransferase 48 kDa subunit	O54734	Ddost	441	3	1	3	1	24573.3	0	29221.5	0	0	1.18916	0
NADH dehydrogenase [ubiquinone] iron-sulfur protein 7, mitochondrial	Q9DC70	Ndufs7	224	2	3	3	0	30641.1	26320.3	37444.9	0	0.858988	1.22205	0
Ubiquitin carboxyl-terminal hydrolase isozyme L1	Q9R0P9	Uchl1	223	12	8	16	0	35185.8	37787.3	44492.1	0	1.07394	1.26449	0
Cytoplasmic polyadenylation element-binding protein 2	Q812E0	Cpeb2	521	2	4	4	2	32497.3	26442.4	41585.7	0	0.813679	1.27966	0
NADH dehydrogenase [ubiquinone] flavoprotein 2, mitochondrial	Q9D6J6	Ndufv2	248	4	3	7	0	33047.4	32621.7	43139.1	0	0.987118	1.30537	0
Vacuolar protein sorting-associated protein 33B	P59016	Vps33b	617	4	5	4	1	22310.7	23161	31239.2	0	1.03811	1.40019	0
Myosin regulatory light chain 12B	Q3THE2	Myl12b	172	2	3	5	1	28376.6	30644.3	41760.1	0	1.07991	1.47164	0
Complement component 1 Q subcomponent-binding protein, mitochondrial	O35658	C1qbp	278	2	0	9	3	29970.6	0	46011.5	0	0	1.53522	0
3'(2'),5'-bisphosphate nucleotidase 1	Q9Z0S1	Bpnt1	308	2	0	4	0	18700.3	0	29546.7	0	0	1.58001	0
Glutathione S-transferase Mu 5	P48774	Gstm5	224	5	6	4	0	31247.5	24643.4	50693.1	0	0.78865	1.62231	0
Keratin, type II cytoskeletal 2 oral	Q3UV17	Krt76	594	22	25	29	31	1.34401e+06	0	2.27308e+06	0	0	1.69126	0
Phosphatidylethanolamine-binding protein 1	P70296	Pebp1	187	3	3	7	1	27608	30963.9	47351.8	0	1.12156	1.71515	0
U8 snoRNA-decapping enzyme	Q6P3D0	Nudt16	195	3	8	11	0	29552	83726.2	54250.6	0	2.83318	1.83577	0
Dolichyl-diphosphooligosaccharide--protein glycosyltransferase subunit 2	Q9DBG6	Rpn2	631	3	2	4	1	30736.9	39104.5	63503.6	0	1.27223	2.06604	0
EPM2A-interacting protein 1	Q8VEH5	Epm2aip1	606	2	10	2	1	16175.7	27074.8	36784.8	0	1.6738	2.27408	0
Alpha-crystallin B chain	P23927	Cryab	175	4	12	3	0	16590.3	30601.3	38982.2	0	1.84453	2.3497	0
Ig kappa chain V region Mem5 (Fragment)	P84750		121	3	7	8	3	31253.1	84754.6	112453	0	2.71188	3.59814	0
ATP synthase subunit O, mitochondrial	Q9DB20	Atp5po	213	128	92	159	55	448194	362261	349917	58178.5	0.808268	0.780727	0.129807
Protein-L-isoaspartate(D-aspartate) O-methyltransferase	P23506	Pcmt1	227	106	126	102	30	239212	427149	346402	49784.8	1.78565	1.4481	0.20812
Cysteine and glycine-rich protein 1	P97315	Csrp1	193	25	49	26	11	146887	276466	253551	34191.9	1.88216	1.72616	0.232777
Zyxin	Q62523	Zyx	564	19	13	0	8	136968	117790	0	35509	0.859979	0	0.25925
ADP-ribosylation factor-like protein 8B	Q9CQW2	Arl8b	186	17	21	16	5	155245	124658	111988	41824.8	0.802975	0.721361	0.269411
Cytochrome b-c1 complex subunit Rieske, mitochondrial	Q9CR68	Uqcrfs1	274	26	40	34	2	172364	169272	171786	52502.7	0.982062	0.996649	0.304604
Ras-related protein Rab-3C	P62823	Rab3c	227	8	6	5	3	47162.3	41282.3	43250.7	15059.2	0.875324	0.917061	0.319306
Keratin, type I cytoskeletal 16	Q9Z2K1	Krt16	469	49	19	2	28	388902	60980.6	49682.4	131302	0.156802	0.12775	0.337622
Calcium/calmodulin-dependent protein kinase type II subunit alpha	P11798	Camk2a	478	282	167	131	148	982462	429684	339041	336735	0.437354	0.345094	0.342746
Transforming protein RhoA	Q9QUI0	Rhoa	193	12	13	14	8	155749	143427	184559	54684.6	0.920883	1.18498	0.351107
Calcium/calmodulin-dependent protein kinase type II subunit beta	P28652	Camk2b	542	113	48	36	51	259520	113818	93009.7	93006.3	0.438571	0.358391	0.358378
GTP-binding nuclear protein Ran	P62827	Ran	216	87	74	63	58	209142	228532	190974	81342	1.09271	0.91313	0.388932
4-aminobutyrate aminotransferase, mitochondrial	P61922	Abat	500	3	1	7	7	51685.5	0	25377.5	20543.9	0	0.490999	0.397479
EH domain-containing protein 2	Q8BH64	Ehd2	543	16	14	3	11	231872	151679	35089	96613.6	0.654149	0.151329	0.416667
UTP--glucose-1-phosphate uridylyltransferase	Q91ZJ5	Ugp2	508	3	6	2	5	75142.4	108508	0	31894.9	1.44402	0	0.424459
Keratin, type I cytoskeletal 14	Q61781	Krt14	484	123	96	79	138	2.0872e+06	318894	237117	893954	0.152785	0.113605	0.428302
Keratin, type I cytoskeletal 42	Q6IFX2	Krt42	452	44	32	23	47	952194	212804	303115	419664	0.223488	0.318333	0.440733
Ras-related protein Rab-5A	Q9CQD1	Rab5a	215	25	13	16	2	61307.4	63659.5	60219.7	27875.7	1.03837	0.982258	0.454687
60S ribosomal protein L11	Q9CXW4	Rpl11	178	14	24	23	23	126174	142581	236342	58518.3	1.13004	1.87315	0.463791
Ig gamma-2A chain C region secreted form	P01864		335	56	90	66	41	566216	1.36363e+06	676622	268184	2.40832	1.19499	0.473642
Very long-chain specific acyl-CoA dehydrogenase, mitochondrial	P50544	Acadvl	656	10	9	2	5	115556	98080.6	0	57551.2	0.848768	0	0.498035
Complement C1q subcomponent subunit C	Q02105	C1qc	246	85	102	78	70	433370	574914	398730	216156	1.32661	0.920069	0.49878
Inter-alpha-trypsin inhibitor heavy chain H3	Q61704	Itih3	889	58	60	49	50	390462	302610	277182	194943	0.775004	0.709881	0.499264
Serine/threonine-protein phosphatase 2A 56 kDa regulatory subunit epsilon isoform	Q61151	Ppp2r5e	467	1	6	1	4	150046	147155	0	75325.1	0.980733	0	0.502014
Ig kappa chain V-III region PC 2413	P01657		111	31	31	30	21	443634	577142	431679	224078	1.30094	0.973051	0.505097
Junction plakoglobin	Q02257	Jup	745	59	35	107	66	303845	120087	452269	153837	0.395223	1.48848	0.506302
MAGUK p55 subfamily member 2	Q9WV34	Mpp2	552	6	7	2	3	34601.3	39170	46012.6	17763.2	1.13204	1.32979	0.513368
Cold shock domain-containing protein E1	Q91W50	Csde1	798	2	2	4	4	81959	47723.8	25830	42106.4	0.582289	0.315157	0.51375
Guanine nucleotide-binding protein G(i) subunit alpha-3	Q9DC51	Gnai3	354	10	10	3	9	90311.8	75641.4	71112	46656.6	0.837557	0.787406	0.516616
Desmoplakin	E9Q557	Dsp	2883	104	46	231	109	125771	55507.3	182585	65412.8	0.441335	1.45172	0.520093
Heat shock protein beta-1	P14602	Hspb1	209	18	16	14	20	135794	69456.3	52436.7	71098.9	0.511485	0.38615	0.523581
Transketolase	P40142	Tkt	623	8	12	6	11	81431.8	87344.3	22576.2	43134	1.07261	0.277241	0.529695
Diacylglycerol kinase eta	D3YXJ0	Dgkh	1211	3	4	1	4	60306.7	0	0	32035.9	0	0	0.531216
Long-chain-fatty-acid--CoA ligase 1	P41216	Acsl1	699	15	13	0	4	81156.2	54303.7	0	43249.8	0.669126	0	0.53292
Fatty acid synthase	P19096	Fasn	2504	24	17	6	17	146202	124737	0	78277.3	0.853179	0	0.535404
Filamin-binding LIM protein 1	Q71FD7	Fblim1	375	83	82	32	60	1303608	893908	284395	700416	0.685718	0.21816	0.53729
Thioredoxin-dependent peroxide reductase, mitochondrial	P20108	Prdx3	257	17	11	4	8	78818	56637	0	42641.2	0.71858	0	0.541009
40S ribosomal protein S13	P62301	Rps13	151	16	16	23	12	169381	116258	181980	93250.6	0.686368	1.07438	0.550537
Chondroitin sulfate proteoglycan 4	Q8VHY0	Cspg4	2327	8	5	0	8	112364	86219	0	62254.7	0.767318	0	0.554045
DNA topoisomerase 1	Q04750	Top1	767	5	2	2	4	46416.2	23543.7	0	25838.4	0.50723	0	0.556668
Ras-related C3 botulinum toxin substrate 1	P63001	Rac1	192	41	42	36	34	124767	88314.7	144617	69637.8	0.707835	1.15909	0.558141
Keratin, type II cytoskeletal 6A	P50446	Krt6a	553	55	32	15	81	1.66105e+06	251016	141087	929063	0.151119	0.0849385	0.559323
Hydroxymethylglutaryl-CoA synthase, mitochondrial	P54869	Hmgcs2	508	3	3	0	2	30024.3	34038.5	0	16969.5	1.1337	0	0.565192
Transgelin	P37804	Tagln	201	26	33	10	23	86982.4	81687.2	34746.3	49372.5	0.939124	0.399463	0.567615
Adiponectin	Q60994	Adipoq	247	33	27	26	22	488887	382105	518617	278992	0.781582	1.06081	0.570668
Lipoma-preferred partner homolog	Q8BFW7	Lpp	613	59	63	7	43	1.18646e+06	1.03084e+06	101773	684713	0.868833	0.0857784	0.577104
Protein kinase C and casein kinase substrate in neurons protein 1	Q61644	Pacsin1	441	6	13	14	14	50380.5	34223.9	35604.9	29193.1	0.679308	0.70672	0.579452
NADH-cytochrome b5 reductase 3	Q9DCN2	Cyb5r3	301	12	12	0	7	56523.5	53613.9	0	32811.8	0.948523	0	0.580499
Synaptic vesicle membrane protein VAT-1 homolog	Q62465	Vat1	406	14	8	1	4	83018.9	63141.8	0	48195.1	0.760571	0	0.580531
Synaptosomal-associated protein 25	P60879	Snap25	206	16	20	22	5	52483.5	47149.5	50744.2	30984.7	0.898369	0.96686	0.59037
Talin-1	P26039	Tln1	2541	6	10	0	6	48547.8	40244.4	0	28704	0.828964	0	0.591252
Triosephosphate isomerase	P17751	Tpi1	249	54	57	59	29	86468.1	113407	90188.8	51567.1	1.31155	1.04303	0.596372
Hydroxyacyl-coenzyme A dehydrogenase, mitochondrial	Q61425	Hadh	314	10	5	1	7	64461.5	37706.8	0	38621.6	0.584952	0	0.599143
Membrane-associated phosphatidylinositol transfer protein 1	O35954	Pitpnm1	1243	0	5	5	2	7.46722e+06	5.31542e+06	5.92039e+06	4500209	0.711834	0.792851	0.602662
Cytochrome b-c1 complex subunit 2, mitochondrial	Q9DB77	Uqcrc2	453	139	109	133	134	428445	202904	335598	258748	0.473583	0.783294	0.603923
Glutamate receptor 2	P23819	Gria2	883	9	7	4	10	64189.3	0	39871.6	38776.6	0	0.621157	0.604097
Peroxiredoxin-6	O08709	Prdx6	224	23	27	34	7	57895.8	62192.9	62247.9	35038	1.07422	1.07517	0.605191
Actin, alpha skeletal muscle	P68134	Acta1	377	212	252	172	208	4052401	3.4596e+06	3.34764e+06	2.45921e+06	0.853717	0.826088	0.606852
ATP synthase subunit e, mitochondrial	Q06185	Atp5me	71	14	13	11	13	426614	398203	339797	262360	0.933403	0.796498	0.614981
Misshapen-like kinase 1	Q9JM52	Mink1	1308	16	12	8	7	55004.8	42385.5	32093.7	34098.6	0.770579	0.583471	0.619922
Antithrombin-III	P32261	Serpinc1	465	68	53	73	58	135294	90710	124031	83895.8	0.670467	0.916756	0.620101
CYFIP-related Rac1 interactor B	Q921M7	Cyrib	324	9	1	4	8	43468.7	0	31352.1	27102.6	0	0.721257	0.623497
Enoyl-CoA delta isomerase 1, mitochondrial	P42125	Eci1	289	6	0	8	6	41793.3	0	33697.4	26329.9	0	0.806288	0.630003
Drebrin-like protein	Q62418	Dbnl	436	8	10	4	7	39746	27483.7	30126.7	25109.4	0.691483	0.757981	0.631747
60S ribosomal protein L14	Q9CR57	Rpl14	217	3	5	4	4	42042.9	37829	34031	26916.4	0.899772	0.809435	0.640213
Cytochrome b-c1 complex subunit 8	Q9CQ69	Uqcrq	82	26	24	25	21	588829	422068	487353	382823	0.716793	0.827665	0.650143
Mitogen-activated protein kinase 3	Q63844	Mapk3	380	22	27	24	30	295545	188096	271288	192458	0.636436	0.917924	0.651197
Dual specificity protein phosphatase 3	Q9D7X3	Dusp3	185	8	17	11	4	48996.7	49886.6	58396.7	31959.5	1.01816	1.19185	0.652279
Ras-related protein Rab-3A	P63011	Rab3a	220	34	33	22	11	94749.5	89815.6	64579	61825.2	0.947927	0.681576	0.652512
Ig kappa chain V-V region L6 (Fragment)	P01638		115	3	3	6	5	80077.8	65858.1	60669.8	52613.5	0.822427	0.757636	0.657031
Ras-related protein Rab-3D	P35276	Rab3d	219	20	11	10	6	42016.3	34872.5	40812.8	27612.9	0.829974	0.971355	0.657195
Calcium-binding mitochondrial carrier protein Aralar1	Q8BH59	Slc25a12	677	139	123	132	150	449652	286446	282351	297540	0.637039	0.627933	0.66171
Centromere protein V	Q9CXS4	Cenpv	252	6	2	4	2	32612	26099.4	30056.4	21616.1	0.800299	0.921635	0.662825
Protein SOGA3	Q6NZL0	Soga3	945	9	10	6	16	67021.7	55072.5	41042.7	44462.1	0.821712	0.612379	0.663398
Keratin, type II cuticular Hb5	Q9Z2T6	Krt85	507	14	10	0	5	71556.5	82435.7	0	47636.5	1.15204	0	0.665719
Ras-related protein Rab-1B	Q9D1G1	Rab1b	201	23	37	38	14	187187	165357	185546	124766	0.883377	0.991232	0.666529
Synapsin-3	Q8JZP2	Syn3	579	7	3	3	4	29778	34251	26613.8	19864.3	1.15021	0.89374	0.667078
Ceruloplasmin	Q61147	Cp	1061	31	31	31	33	150504	112673	108795	101426	0.748638	0.72287	0.673904
Myelin expression factor 2	Q8C854	Myef2	591	30	24	23	27	161038	120997	115751	109194	0.751358	0.71878	0.678062
Dipeptidyl aminopeptidase-like protein 6	Q9Z218	Dpp6	804	2	3	4	3	32494.8	28696.5	33896.7	22042.1	0.883108	1.04314	0.678325
2-oxoisovalerate dehydrogenase subunit beta, mitochondrial	Q6P3A8	Bckdhb	390	2	2	1	2	32645.8	23121.7	0	22206.9	0.708259	0	0.68024
Four and a half LIM domains protein 2	O70433	Fhl2	279	3	6	2	3	38685.2	31490.2	23975.8	26494.5	0.814013	0.619766	0.684876
26S proteasome regulatory subunit 6A	O88685	Psmc3	442	6	9	10	12	46707.8	34036.6	36110.1	32042.2	0.728713	0.773105	0.686015
60S ribosomal protein L27a	P14115	Rpl27a	148	2	4	8	7	36750.8	36297.4	20644.3	25238.4	0.987662	0.561736	0.686745
Iron-sulfur clusters transporter ABCB7, mitochondrial	Q61102	Abcb7	752	7	3	5	6	30879	32589.4	23918.9	21226.1	1.05539	0.774601	0.687394
Complement C1q tumor necrosis factor-related protein 3	Q9ES30	C1qtnf3	246	7	5	3	6	45463	37358.6	0	31275.8	0.821737	0	0.68794
Phenylalanine--tRNA ligase beta subunit	Q9WUA2	Farsb	589	4	6	4	5	43773.6	49222.8	61692.8	30665.3	1.12449	1.40936	0.700544
Protein arginine N-methyltransferase 5	Q8CIG8	Prmt5	637	9	8	7	6	69864.1	71776.3	43513.2	49127.2	1.02737	0.622826	0.703182
Adenylate kinase isoenzyme 5	Q920P5	Ak5	562	34	31	27	32	144665	107565	101888	102257	0.743542	0.704299	0.706853
Very-long-chain enoyl-CoA reductase	Q9CY27	Tecr	308	4	1	2	3	34165.3	0	34103.7	24159.5	0	0.998197	0.707134
Gamma-aminobutyric acid receptor subunit alpha-1	P62812	Gabra1	455	6	15	10	10	45499	36921.6	37032.5	32204.7	0.81148	0.813918	0.70781
Calcium/calmodulin-dependent protein kinase type II subunit gamma	Q923T9	Camk2g	529	10	2	10	3	52766.9	0	42135.1	37356.6	0	0.798513	0.707954
BTB/POZ domain-containing protein KCTD4	Q9D7X1	Kctd4	259	9	7	2	9	58995.3	39937.4	29767.3	42012.7	0.676959	0.50457	0.712136
Methylglutaconyl-CoA hydratase, mitochondrial	Q9JLZ3	Auh	314	5	6	1	3	39002.8	29461.6	0	27782.7	0.755372	0	0.712327
Glutamate dehydrogenase 1, mitochondrial	P26443	Glud1	558	11	5	9	6	44707.7	29819.6	33750.3	31888.5	0.66699	0.754911	0.713266
Saccharopine dehydrogenase-like oxidoreductase	Q8R127	Sccpdh	429	5	7	6	9	60776.5	34858.8	41771.3	43505.4	0.573557	0.687293	0.715825
Eukaryotic translation initiation factor 5A-1	P63242	Eif5a	154	4	7	3	11	30584.2	44291.1	0	21965.2	1.44817	0	0.71819
Calcium/calmodulin-dependent protein kinase type II subunit delta	Q6PHZ2	Camk2d	499	13	15	18	14	52528.8	39823.2	48043.1	37742.1	0.758121	0.914605	0.718503
60S ribosomal protein L18	P35980	Rpl18	188	3	3	7	4	37722.1	40130.9	46705.1	27124.4	1.06386	1.23814	0.71906
Heterogeneous nuclear ribonucleoprotein U-like protein 1	Q8VDM6	Hnrnpul1	859	4	3	1	5	35535.8	26868.1	0	25580.7	0.756086	0	0.719857
KH domain-containing, RNA-binding, signal transduction-associated protein 1	Q60749	Khdrbs1	443	12	10	5	5	63091.3	48520.1	57106.7	45418.5	0.769046	0.905145	0.719886
ADP/ATP translocase 1	P48962	Slc25a4	298	216	227	240	203	986936	1.04816e+06	788758	713526	1.06203	0.799198	0.722971
Fibulin-1	Q08879	Fbln1	705	29	16	25	16	78378.9	61336.2	57611.6	56702.6	0.782561	0.73504	0.723442
Neurabin-2	Q6R891	Ppp1r9b	817	5	2	6	5	45659.6	27113.9	33677.2	33039.6	0.593828	0.737571	0.723607
ATP synthase subunit delta, mitochondrial	Q9D3D9	Atp5f1d	168	4	4	8	4	270701	244598	100668	196154	0.90357	0.371878	0.724614
Glutaryl-CoA dehydrogenase, mitochondrial	Q60759	Gcdh	438	6	16	18	13	64442.6	47235.3	67547.7	46708	0.732982	1.04818	0.7248
Major prion protein	P04925	Prnp	254	9	7	6	7	36086.3	36628.3	35333.6	26464.7	1.01502	0.979143	0.733373
Lon protease homolog, mitochondrial	Q8CGK3	Lonp1	949	2	2	8	5	43664.8	31373.9	40883.2	32024.7	0.718519	0.936298	0.733421
Calcium-dependent secretion activator 1	Q80TJ1	Cadps	1355	62	57	57	62	372146	279012	241599	273172	0.749737	0.649204	0.734045
Complement C1q subcomponent subunit A	P98086	C1qa	245	68	85	80	79	447102	511027	394455	328212	1.14298	0.882249	0.734088
Serine/threonine-protein phosphatase PP1-alpha catalytic subunit	P62137	Ppp1ca	330	4	2	3	3	39034.1	0	32684.5	28691	0	0.837332	0.735024
Ras GTPase-activating protein 3	Q60790	Rasa3	834	2	0	2	2	30398.2	0	33455.2	22398.4	0	1.10057	0.736833
Heat shock-related 70 kDa protein 2	P17156	Hspa2	633	15	22	9	16	50267.6	55887.8	43005.7	37101	1.11181	0.855535	0.738069
MAP7 domain-containing protein 2	A2AG50	Map7d2	781	5	13	4	2	16930.8	24569.5	12314.1	12504.3	1.45117	0.727321	0.73855
Fibrinogen gamma chain	Q8VCM7	Fgg	436	4	1	2	7	32727.4	0	0	24182.4	0	0	0.738906
Ganglioside-induced differentiation-associated protein 1	O88741	Gdap1	358	4	1	2	7	166062	0	140597	123093	0	0.846654	0.741247
AP-3 complex subunit delta-1	O54774	Ap3d1	1199	9	10	6	11	64041.2	41567	40900	47521.8	0.649066	0.638652	0.742051
Xaa-Pro aminopeptidase 3	B7ZMP1	Xpnpep3	506	11	6	9	15	48150.5	44495.5	42902.4	35813.1	0.924092	0.891007	0.743775
Ig kappa chain V-IV region S107B	P01680		129	18	18	13	13	91395.3	132970	102714	68086.3	1.45488	1.12384	0.744965
Voltage-dependent anion-selective channel protein 2	Q60930	Vdac2	295	99	96	105	110	365888	295874	259047	273009	0.808647	0.707996	0.746153
Synaptogyrin-3	Q8R191	Syngr3	229	25	18	19	18	56297.9	67891	56725	42085.2	1.20592	1.00759	0.747545
Integrin-linked protein kinase	O55222	Ilk	452	4	2	3	4	33139.9	36787	19869.1	24816.7	1.11005	0.599552	0.748848
Glycerol-3-phosphate phosphatase	Q8CHP8	Pgp	321	6	16	6	12	45804.8	40375.8	35853.6	34317.2	0.881476	0.782747	0.749205
Rho GDP-dissociation inhibitor 1	Q99PT1	Arhgdia	204	3	2	3	3	42345.8	31198.5	40366.7	31806.6	0.736756	0.953264	0.751116
Golgi to ER traffic protein 4 homolog	Q9D1H7	Get4	327	3	0	2	4	37598.1	0	0	28338.9	0	0	0.753732
Rho-associated protein kinase 2	P70336	Rock2	1388	18	8	15	15	262169	214869	192079	198246	0.819583	0.732654	0.756178
Haptoglobin	Q61646	Hp	347	289	332	298	333	5528257	8.28769e+06	14726869	4.1831e+06	1.49915	2.66393	0.756677
3-mercaptopyruvate sulfurtransferase	Q99J99	Mpst	297	11	11	7	6	40437.2	36804.7	39573.8	30648.3	0.910171	0.978648	0.757924
Inositol-trisphosphate 3-kinase A	Q8R071	Itpka	459	33	24	20	26	48580.8	38575.3	39319.8	36821.3	0.794043	0.809369	0.757939
Sodium/potassium-transporting ATPase subunit beta-1	P14094	Atp1b1	304	57	69	65	64	410031	304009	412469	310784	0.741428	1.00595	0.757952
Guanine deaminase	Q9R111	Gda	454	7	14	10	12	62370.2	49116.5	63944	47317.3	0.7875	1.02523	0.758653
Constitutive coactivator of PPAR-gamma-like protein 1	Q6A0A9	FAM120A	1112	4	6	2	8	53837.7	42851.2	44520.1	40860.5	0.795932	0.826931	0.758957
Phosphoribosylformylglycinamidine synthase	Q5SUR0	Pfas	1337	6	5	3	2	27514.7	20157.5	18898.8	20884.1	0.73261	0.686862	0.759015
Mannose-6-phosphate isomerase	Q924M7	Mpi	423	3	3	2	2	30594.5	22666.1	24217.1	23250.1	0.740854	0.791551	0.759945
Synaptophysin	Q62277	Syp	314	61	80	59	63	239210	151501	200968	181920	0.633342	0.840135	0.760503
Keratin, type II cytoskeletal 8	P11679	Krt8	490	36	53	61	48	30818.9	0	66327.6	23439	0	2.15218	0.760542
Tricarboxylate transport protein, mitochondrial	Q8JZU2	Slc25a1	311	11	13	11	6	40541.3	39135.4	38866	30842.3	0.965322	0.958677	0.760763
Delta(3,5)-Delta(2,4)-dienoyl-CoA isomerase, mitochondrial	O35459	Ech1	327	3	4	3	4	49736.3	45549.8	25825.3	37895.8	0.915826	0.519244	0.761935
Heterogeneous nuclear ribonucleoprotein U-like protein 2	Q00PI9	Hnrnpul2	745	9	5	4	5	32066.9	33484.4	22987.5	24441.7	1.0442	0.71686	0.76221
Syntaxin-binding protein 1	O08599	Stxbp1	594	45	42	32	38	129414	126497	87777.3	98792.6	0.977463	0.678267	0.763384
ATP-dependent RNA helicase A	O70133	Dhx9	1380	18	16	16	22	151930	104898	123196	116365	0.690437	0.810876	0.765911
Dihydropyrimidinase-related protein 1	P97427	Crmp1	572	36	50	44	42	132128	133943	92009.4	101454	1.01374	0.696365	0.767846
Fumarate hydratase, mitochondrial	P97807	Fh	507	26	21	27	22	146922	100179	147967	112995	0.681851	1.00712	0.769085
Actin-related protein 2/3 complex subunit 4	P59999	Arpc4	168	12	22	7	18	165776	159668	126254	127562	0.963157	0.761594	0.769482
Myelin-oligodendrocyte glycoprotein	Q61885	Mog	246	24	48	24	19	88978.1	158732	102975	68473.4	1.78395	1.1573	0.769554
DNA damage-binding protein 1	Q3U1J4	Ddb1	1140	5	11	10	9	31957.3	29426.9	25485.1	24597.8	0.920818	0.797474	0.769708
Apolipoprotein B-100	E9Q414	Apob	4505	29	20	20	17	90439.6	70536.5	72259	69612.4	0.77993	0.798976	0.769712
ATP synthase subunit gamma, mitochondrial	Q91VR2	Atp5f1c	298	86	103	125	108	227646	268499	199639	175385	1.17946	0.876972	0.770427
Cytochrome c1, heme protein, mitochondrial	Q9D0M3	Cyc1	325	22	18	21	11	86100.7	106796	96777	66401.4	1.24036	1.124	0.771207
Elongation factor 1-alpha 2	P62631	Eef1a2	463	31	17	32	30	65665.4	52272.1	67064.1	50647.9	0.796036	1.0213	0.771303
Carbonic anhydrase 2	P00920	Ca2	260	203	139	215	152	1.45227e+06	1.36987e+06	1.52784e+06	1.12034e+06	0.943262	1.05203	0.771444
Hexokinase-1	P17710	Hk1	974	130	134	151	155	1280316	1.14946e+06	921731	988107	0.89779	0.719924	0.771768
ATP-dependent RNA helicase DDX3Y	Q62095	Ddx3y	658	13	10	7	8	145102	158592	80126.3	112164	1.09297	0.552207	0.773002
Aldehyde dehydrogenase 1A1	P24549	Aldh1a1	501	5	4	2	7	38253.7	28849.2	0	29602.8	0.754154	0	0.773855
Long-chain-fatty-acid--CoA ligase 6	Q91WC3	Acsl6	697	7	6	14	18	31253.4	35184.8	30901.3	24194.5	1.12579	0.988735	0.774142
V-type proton ATPase 116 kDa subunit a 1	Q9Z1G4	Atp6v0a1	839	41	23	28	34	120069	82769.7	88675.4	93027.9	0.689353	0.738538	0.774789
Mitochondrial proton/calcium exchanger protein	Q9Z2I0	Letm1	738	2	4	1	3	32137.9	40590.9	376294	24920.7	1.26302	11.7087	0.77543
Unconventional myosin-VI	Q64331	Myo6	1265	5	4	5	11	34165.7	18760.5	23255.1	26498.8	0.549103	0.680657	0.775596
Noelin	O88998	Olfm1	485	3	4	3	4	47899	37825.2	26404.5	37162.7	0.789688	0.551253	0.775855
Cytoplasmic FMR1-interacting protein 1	Q7TMB8	Cyfip1	1253	3	8	1	9	67813.2	49995.6	0	52743.4	0.737255	0	0.777774
14-3-3 protein zeta/delta	P63101	Ywhaz	245	67	52	61	74	224273	235562	208172	174457	1.05033	0.928208	0.777877
V-type proton ATPase subunit d 1	P51863	Atp6v0d1	351	9	10	4	11	89291.1	58199.2	74701.8	69805.9	0.651792	0.83661	0.781779
Spermidine synthase	Q64674	Srm	302	6	3	2	6	38247.5	25658.7	0	29918.5	0.670859	0	0.782233
Endophilin-A1	Q62420	Sh3gl2	352	10	11	21	18	119994	93933.5	110335	93929.1	0.782817	0.919498	0.78278
Latexin	P70202	Lxn	222	4	3	2	3	31855.7	0	31247.2	24942.7	0	0.980898	0.78299
Neuronal-specific septin-3	Q9Z1S5	Septin3	350	25	41	43	43	122040	89145.5	100852	95587.5	0.730459	0.826385	0.783245
Synaptotagmin-1	P46096	Syt1	421	29	16	22	25	119094	92338.4	85901	93512.5	0.77534	0.721287	0.785198
Succinate--CoA ligase [ADP-forming] subunit beta, mitochondrial	Q9Z2I9	Sucla2	463	29	40	26	41	86570.4	62702.8	79399.2	68024.8	0.724299	0.917164	0.785774
GTP-binding protein Di-Ras2	Q5PR73	Diras2	199	25	18	18	8	89989.7	88526.8	98586.3	70775.9	0.983743	1.09553	0.786488
Tenascin-R	Q8BYI9	Tnr	1358	17	8	24	21	85306.6	50860.7	72303	67100.7	0.596211	0.847566	0.786584
Cytochrome c, somatic	P62897	Cycs	105	119	116	98	99	2.33664e+06	2527500	1.91654e+06	1.83906e+06	1.08168	0.820209	0.787054
Coronin-2B	Q8BH44	Coro2b	480	24	15	11	20	56495.4	38430.2	44999.8	44467.9	0.680236	0.796521	0.787107
Glial fibrillary acidic protein	P03995	Gfap	430	294	265	252	329	2218644	1.35876e+06	1.80801e+06	1.74789e+06	0.61243	0.814918	0.787821
Immunoglobulin heavy constant mu	P01872	Ighm	454	10	35	12	4	212546	456162	324604	167525	2.14618	1.52722	0.788184
DnaJ homolog subfamily B member 6	O54946	Dnajb6	365	15	12	13	7	56772.3	55981.8	49732.8	44769.1	0.986076	0.876005	0.788574
TAR DNA-binding protein 43	Q921F2	Tardbp	414	12	12	21	22	55905	45232.2	55183.8	44085.6	0.809089	0.987099	0.78858
Charged multivesicular body protein 4b	Q9D8B3	Chmp4b	224	5	6	5	6	42137.5	41239.4	51812.3	33281.7	0.978685	1.2296	0.789835
MIC	Q91VN4	Chchd6	273	6	3	2	5	38648.3	28467.8	37924.6	30570.1	0.736586	0.981276	0.790981
Serine/threonine-protein phosphatase 2B catalytic subunit beta isoform	P48453	Ppp3cb	525	6	13	11	7	272713	203958	291762	215715	0.747884	1.06985	0.790996
Tubulin beta-1 chain	A2AQ07	Tubb1	451	18	26	12	29	172350	144605	157424	136467	0.83902	0.913399	0.791804
Poly(rC)-binding protein 2	Q61990	Pcbp2	362	19	27	28	23	127555	85970.6	116701	101002	0.673986	0.914904	0.791831
Protein-L-isoaspartate O-methyltransferase domain-containing protein 2	Q8BHD8	Pcmtd2	359	14	10	14	12	84410.6	65452.2	75478.9	66855.9	0.775403	0.894188	0.792033
Endoplasmic reticulum resident protein 44	Q9D1Q6	Erp44	406	4	5	8	7	41514	34474	40462.1	32911	0.830418	0.974661	0.792768
Aspartate--tRNA ligase, cytoplasmic	Q922B2	Dars1	501	6	24	16	23	48300.6	32962.2	40906.2	38415.9	0.68244	0.846909	0.795349
Glutaminase kidney isoform, mitochondrial	D3Z7P3	Gls	674	6	7	10	10	55428.3	69275.3	38497.4	44085.4	1.24982	0.694544	0.79536
Glucosamine-6-phosphate isomerase 1	O88958	Gnpda1	289	7	5	5	5	42784.9	41443.9	38608.4	34037.7	0.968656	0.902384	0.795553
Retinol dehydrogenase 14	Q9ERI6	Rdh14	334	5	3	5	3	35332.7	29692	32294.4	28109.5	0.840356	0.914009	0.795568
Adaptin ear-binding coat-associated protein 1	Q9CR95	Necap1	275	6	3	4	5	65270	40336.1	54282	52012.4	0.617989	0.831653	0.796881
V-type proton ATPase catalytic subunit A	P50516	Atp6v1a	617	59	49	54	52	198833	208873	166841	158507	1.0505	0.839103	0.79719
Chronophin	P60487	Pdxp	292	2	2	1	3	36674.1	26452.2	0	29252.7	0.721277	0	0.79764
Voltage-dependent calcium channel gamma-8 subunit	Q8VHW2	Cacng8	423	26	26	15	28	50891.5	41528	31140.2	40606.8	0.816011	0.611895	0.797911
WD repeat-containing protein 47	Q8CGF6	Wdr47	920	3	0	3	4	32757.6	0	22816.3	26155.2	0	0.69652	0.798449
Voltage-dependent anion-selective channel protein 1	Q60932	Vdac1	296	60	56	73	71	328126	288404	436743	262134	0.878944	1.33102	0.798884
Synaptopodin	Q8CC35	Synpo	929	4	1	8	12	36603.4	0	32651.4	29257.1	0	0.892032	0.799301
Cytoplasmic dynein 1 heavy chain 1	Q9JHU4	Dync1h1	4644	6	5	5	9	35101.6	56374.1	34199.4	28072.2	1.60603	0.974298	0.799742
DnaJ homolog subfamily A member 3, mitochondrial	Q99M87	Dnaja3	480	6	9	12	16	68365.4	47535	58101.4	54691.8	0.695309	0.849866	0.799992
Filamin-A	Q8BTM8	Flna	2647	117	90	59	94	779682	848332	184934	624315	1.08805	0.237192	0.80073
Acetyl-CoA acetyltransferase, mitochondrial	Q8QZT1	Acat1	424	59	67	90	97	178048	120325	162674	142620	0.675801	0.913649	0.801016
Pyruvate carboxylase, mitochondrial	Q05920	Pc	1178	51	47	43	51	182609	132803	143264	146368	0.727253	0.784539	0.801534
NADH dehydrogenase [ubiquinone] iron-sulfur protein 2, mitochondrial	Q91WD5	Ndufs2	463	5	12	15	15	41866.9	39580.3	38629.2	33572	0.945384	0.922667	0.801874
Histone H4	P62806	H4c1	103	58	64	56	63	1462085	1.35233e+06	1.25237e+06	1.17373e+06	0.924934	0.856567	0.802779
Core histone macro-H2A.1	Q9QZQ8	Macroh2a1	372	11	9	18	17	83072.3	50441.5	60709.3	66788.9	0.6072	0.7308	0.803985
AP-3 complex subunit beta-2	Q9JME5	Ap3b2	1082	8	9	6	11	38235.3	38022.1	28563.8	30746.1	0.994426	0.747053	0.804128
Calcium uniporter protein, mitochondrial	Q3UMR5	Mcu	350	16	6	12	16	95389.8	79661	71609.8	76802.1	0.83511	0.750707	0.80514
Thy-1 membrane glycoprotein	P01831	Thy1	162	4	3	4	2	43181.8	73011.9	67055	34785.7	1.6908	1.55285	0.805564
Interleukin enhancer-binding factor 2	Q9CXY6	Ilf2	390	3	3	7	5	30488.6	24826.4	29347.8	24588.7	0.814283	0.962584	0.806488
Reticulon-4	Q99P72	Rtn4	1162	53	41	25	46	441152	325851	134849	356767	0.738636	0.305674	0.808716
Cortactin-binding protein 2	B9EJA2	Cttnbp2	1648	19	20	8	11	57261.9	56353.4	41608	46329	0.984133	0.726625	0.809071
Alpha-actinin-2	Q9JI91	Actn2	894	4	1	0	4	37452.7	0	0	30344.4	0	0	0.810205
AP-2 complex subunit beta	Q9DBG3	Ap2b1	937	110	114	120	123	322616	369857	306800	261622	1.14643	0.950974	0.810939
Cullin-associated NEDD8-dissociated protein 1	Q6ZQ38	Cand1	1230	26	16	15	15	48209.2	37093	33218.7	39095.5	0.769417	0.689053	0.810955
5-oxoprolinase	Q8K010	Oplah	1288	5	7	7	10	62457.4	41719.3	49671.6	50659	0.667964	0.795288	0.811097
Alpha-actinin-1	Q7TPR4	Actn1	892	63	45	55	78	95086.1	66617.6	85513.8	77198.3	0.700602	0.89933	0.811878
Phospholipid transfer protein C2CD2L	Q80X80	C2cd2l	706	2	4	5	3	42062.4	32744.9	39631.5	34167.7	0.778482	0.942205	0.812309
Tripeptidyl-peptidase 2	Q64514	Tpp2	1262	40	42	33	35	83151.7	63678.4	63550.5	67591.8	0.765811	0.764272	0.812873
Prohibitin 1	P67778	Phb1	272	9	14	10	16	38854	36941.5	38851.7	31611.8	0.950776	0.999941	0.813605
Actin-related protein 2	P61161	Actr2	394	39	22	33	35	266245	200409	183433	216895	0.752725	0.688961	0.814645
SH3-containing GRB2-like protein 3-interacting protein 1	Q8VD37	Sgip1	806	2	5	4	2	287196	125980	56124.6	234319	0.438656	0.195422	0.815884
Heterogeneous nuclear ribonucleoprotein Q	Q7TMK9	Syncrip	623	2	5	11	6	34976	35728.9	29955	28550.1	1.02153	0.856444	0.816276
ATP-dependent RNA helicase DDX3X	Q62167	Ddx3x	662	109	145	142	147	316804	311235	216567	259010	0.982424	0.6836	0.817572
Short/branched chain specific acyl-CoA dehydrogenase, mitochondrial	Q9DBL1	Acadsb	432	3	3	2	3	92548.2	96348.9	33769.2	75843	1.04107	0.364883	0.819497
Beta-2-glycoprotein 1	Q01339	Apoh	345	11	35	18	25	81892.6	94193.7	53809	67160.3	1.15021	0.657068	0.820101
Coatomer subunit alpha	Q8CIE6	Copa	1224	6	8	9	7	41389.5	27879.3	32779.7	34008.9	0.673583	0.79198	0.821681
Phosphatidylserine decarboxylase proenzyme, mitochondrial	Q8BSF4	Pisd	406	3	2	2	2	25110.2	19956.7	0	20665.4	0.794765	0	0.822988
EF-hand domain-containing protein D2	Q9D8Y0	Efhd2	240	4	7	4	10	41865.1	36393.9	30458.7	34524.4	0.869314	0.727545	0.824659
Tropomodulin-2	Q9JKK7	Tmod2	351	11	24	25	34	304717	190452	249945	251705	0.625014	0.820251	0.826029
Annexin A1	P10107	Anxa1	346	5	2	6	7	40705.4	35356.3	24721.9	33672	0.86859	0.607335	0.827211
60 kDa heat shock protein, mitochondrial	P63038	Hspd1	573	91	100	74	107	1.19209e+06	1.4356e+06	918922	986613	1.20427	0.770852	0.827635
Eukaryotic initiation factor 4A-II	P10630	Eif4a2	407	2	2	9	3	31473.3	14802.8	30854.2	26079.8	0.470328	0.98033	0.828632
Plakophilin-1	P97350	Pkp1	728	3	3	48	8	60074.3	0	149969	49872.5	0	2.4964	0.830179
Alpha-centractin	P61164	Actr1a	376	20	33	38	36	77710.6	57225.4	106205	64557.8	0.736392	1.36667	0.830747
F-box only protein 6	Q9QZN4	Fbxo6	295	14	18	17	15	50436.5	47051.8	48981.3	41929.5	0.932891	0.971147	0.831331
Delta-1-pyrroline-5-carboxylate synthase	Q9Z110	Aldh18a1	795	17	9	16	10	35389.3	23940.1	32766	29525.4	0.676481	0.925874	0.834303
Adenosylhomocysteinase	P50247	Ahcy	432	9	7	7	9	43147.6	48864.3	38033.9	36020.8	1.13249	0.881482	0.834827
Neuronal proto-oncogene tyrosine-protein kinase Src	P05480	Src	535	9	8	3	5	43700.2	44001.3	31916.7	36547.1	1.00689	0.730357	0.836316
Mitochondrial glutamate carrier 1	Q9D6M3	Slc25a22	323	50	64	64	57	221442	264323	177558	185403	1.19364	0.801826	0.837254
RuvB-like 1	P60122	Ruvbl1	456	12	18	15	23	45728.9	37013.4	37147.3	38305.6	0.809409	0.812336	0.837666
Ig heavy chain V region AC38 205.12	P06330		118	34	44	39	33	192457	597077	308864	161239	3.10239	1.60484	0.837792
E3 ubiquitin-protein ligase Itchy	Q8C863	Itch	864	25	27	27	36	100389	78729.8	75941.7	84157.6	0.784251	0.756478	0.838319
NADH dehydrogenase [ubiquinone] flavoprotein 1, mitochondrial	Q91YT0	Ndufv1	464	13	11	21	17	46241.7	38385.1	50659.8	38778.7	0.830098	1.09554	0.838608
Alpha-amylase 1	P00687	Amy1	511	6	4	7	7	50463.5	0	47374.4	42343.4	0	0.938786	0.839091
Actin, cytoplasmic 1	P60710	Actb	375	1964	2095	1995	2123	15588652	14805455	16605308	13113890	0.949759	1.06522	0.841246
Eukaryotic translation initiation factor 2 subunit 2	Q99L45	Eif2s2	331	2	7	8	4	28091.9	25017.7	26989.3	23646.1	0.890566	0.96075	0.841739
EH domain-containing protein 1	Q9WVK4	Ehd1	534	19	11	6	15	50796.4	59279	59930.7	42799.4	1.16699	1.17982	0.842567
Dehydrogenase/reductase SDR family member 7B	Q99J47	Dhrs7b	323	4	3	6	3	33528	25667	37159.2	28299.7	0.765539	1.1083	0.844061
Cytosolic acyl coenzyme A thioester hydrolase	Q91V12	Acot7	381	13	13	11	13	60297.1	46604.3	60191	50982.7	0.772912	0.99824	0.845525
Alpha-2-macroglobulin-P	Q6GQT1	A2m	1474	217	179	185	196	6.56256e+06	3.86621e+06	4699597	5551333	0.58913	0.716122	0.845909
Arf-GAP with GTPase, ANK repeat and PH domain-containing protein 2	Q3UHD9	Agap2	1186	2	11	4	9	25399.5	24382.9	22166.2	21580.4	0.959976	0.872702	0.84964
Serine/threonine-protein phosphatase 2A catalytic subunit alpha isoform	P63330	Ppp2ca	309	83	55	63	77	113310	92982.8	121480	96294	0.820603	1.0721	0.849825
Creatine kinase B-type	Q04447	Ckb	381	20	39	35	43	84094.5	72799.3	72801.6	71481.5	0.865684	0.865712	0.850014
Developmentally-regulated GTP-binding protein 2	Q9QXB9	Drg2	364	7	1	5	4	35132.4	0	28300.6	29870.1	0	0.805543	0.850215
RNA transcription, translation and transport factor protein	Q9CQE8	RTRAF	244	9	19	18	3	44149.5	59555.2	49912.8	37554.8	1.34895	1.13054	0.850628
Trifunctional enzyme subunit beta, mitochondrial	Q99JY0	Hadhb	475	15	11	23	17	42528	37270	42649.5	36204.8	0.876363	1.00286	0.851317
Protein-L-isoaspartate O-methyltransferase domain-containing protein 1	P59913	Pcmtd1	357	27	29	43	27	179590	139537	165531	152980	0.776975	0.921717	0.851827
Putative tyrosine-protein phosphatase auxilin	Q80TZ3	Dnajc6	938	14	15	26	21	56256.3	57473.8	60875.7	47956.2	1.02164	1.08211	0.852458
Pyruvate dehydrogenase E1 component subunit beta, mitochondrial	Q9D051	Pdhb	359	109	100	129	129	160537	133385	197423	136906	0.83087	1.22977	0.852802
Succinate--CoA ligase [ADP/GDP-forming] subunit alpha, mitochondrial	Q9WUM5	Suclg1	346	83	60	63	73	348646	340565	334062	297384	0.976821	0.95817	0.852968
CaM kinase-like vesicle-associated protein	Q3UHL1	Camkv	512	43	47	42	53	163328	198381	113700	139341	1.21462	0.696144	0.853134
Fascin	Q61553	Fscn1	493	2	10	14	13	32707.9	25207.2	28115.9	27932.5	0.770675	0.859604	0.853998
Transgelin-2	Q9WVA4	Tagln2	199	26	22	17	34	319099	396309	80350.9	272619	1.24196	0.251805	0.854338
Dematin	Q9WV69	Dmtn	405	3	1	2	5	25527.9	0	15045.2	21832.5	0	0.589363	0.855239
Glyceraldehyde-3-phosphate dehydrogenase	P16858	Gapdh	333	534	593	623	603	3.68649e+06	3.43201e+06	4.67302e+06	3.1665e+06	0.93097	1.26761	0.858947
Cytochrome b-c1 complex subunit 1, mitochondrial	Q9CZ13	Uqcrc1	480	66	51	59	69	171068	121270	207132	146944	0.7089	1.21082	0.858982
Keratin, type II cytoskeletal 5	Q922U2	Krt5	580	189	220	237	273	1.69111e+06	1.51922e+06	1.57258e+06	1.45269e+06	0.898353	0.92991	0.859013
Cytosol aminopeptidase	Q9CPY7	Lap3	519	4	2	5	7	27693.1	0	25482.7	23805.7	0	0.920181	0.859625
Keratin, type II cytoskeletal 79	Q8VED5	Krt79	531	23	27	44	40	1.439e+06	0	0	1.23772e+06	0	0	0.860127
Cell division control protein 42 homolog	P60766	Cdc42	191	25	10	12	10	62653.4	47558.7	69648.1	53939.4	0.759076	1.11164	0.860917
Ras/Rap GTPase-activating protein SynGAP	F6SEU4	Syngap1	1340	9	11	15	20	34930.7	26628.1	27395.6	30078	0.762312	0.784286	0.861077
Apolipoprotein A-I	Q00623	Apoa1	264	56	53	54	41	267370	221239	218437	230273	0.827465	0.816986	0.861253
Apoptosis-inducing factor 1, mitochondrial	Q9Z0X1	Aifm1	612	7	13	9	16	50517.8	52922	49227.1	43531.7	1.04759	0.97445	0.861711
Lysosomal alpha-glucosidase	P70699	Gaa	953	2	4	1	4	26479.8	36530.1	0	22846.1	1.37955	0	0.862776
Septin-5	Q9Z2Q6	Septin5	369	28	59	65	59	217275	180693	213508	187878	0.831634	0.98266	0.864701
AP-2 complex subunit alpha-2	P17427	Ap2a2	938	71	69	95	79	165301	171847	150195	143081	1.0396	0.908617	0.865578
Prothrombin	P19221	F2	618	144	127	126	130	748702	538748	567812	648333	0.719577	0.758395	0.865943
Kinesin-associated protein 3	P70188	Kifap3	793	3	2	4	3	52854.7	38380.6	52292.8	45774.5	0.726153	0.989368	0.866044
A-kinase anchor protein 5	D3YVF0	Akap5	745	25	13	17	13	73211.9	49943.2	59759.4	63429.8	0.682174	0.816253	0.866387
Contactin-associated protein 1	O54991	Cntnap1	1385	50	52	48	52	908430	812852	680455	787410	0.894788	0.749045	0.866781
Neuroendocrine convertase 2	P21661	Pcsk2	637	3	13	10	5	27879.2	32854.1	31067.1	24179.3	1.17845	1.11435	0.867288
Serine/threonine-protein phosphatase 6 catalytic subunit	Q9CQR6	Ppp6c	305	7	5	10	8	37433.6	35102.7	33908.2	32484.8	0.937732	0.905823	0.867798
Actin-related protein 3	Q99JY9	Actr3	418	35	32	31	37	62551.4	55872.8	61640.2	54304.2	0.893231	0.985434	0.868154
MIC	Q9CRB9	Chchd3	227	5	9	7	9	36312.7	32638.5	33670.2	31579	0.898819	0.927231	0.86964
Isocitrate dehydrogenase [NAD] subunit gamma 1, mitochondrial	P70404	Idh3g	393	27	32	30	21	124089	103839	130180	108164	0.836816	1.04909	0.871665
Diacylglycerol kinase beta	Q6NS52	Dgkb	802	4	3	2	3	25554.6	20534.5	19441.2	22277	0.803554	0.760771	0.87174
Protein lin-7 homolog A	Q8JZS0	Lin7a	233	5	5	4	6	35653.2	30377.6	35804.9	31083	0.852031	1.00426	0.871815
Regulator of nonsense transcripts 1	Q9EPU0	Upf1	1124	16	18	22	17	73335.5	67810	63235.4	63984.9	0.924654	0.862275	0.872496
PEX5-related protein	Q8C437	Pex5l	567	2	3	2	4	22286.8	29389.8	16194.4	19468.2	1.31871	0.726637	0.873532
Glycerol-3-phosphate dehydrogenase [NAD(+)], cytoplasmic	P13707	Gpd1	349	20	14	11	20	88622.6	70609.7	81727.8	77419.4	0.796746	0.922201	0.873585
Heterogeneous nuclear ribonucleoprotein A0	Q9CX86	Hnrnpa0	305	7	7	2	8	48822.9	34954.7	48975	42692	0.715948	1.00311	0.874426
Numb-like protein	O08919	Numbl	604	6	6	4	5	40872.4	47379.4	26118.2	35752.6	1.1592	0.639018	0.874736
Ras-related protein Rab-18	P35293	Rab18	206	4	13	4	2	29105.8	36237.9	27456.9	25463.4	1.24504	0.943349	0.874855
40S ribosomal protein S4, X isoform	P62702	Rps4x	263	34	35	41	39	61212.7	70220.1	73101.6	53559.1	1.14715	1.19422	0.874966
Protein kinase C epsilon type	P16054	Prkce	737	56	29	35	46	63511.7	47708.9	50686.6	55591.3	0.751182	0.798066	0.875291
Spectrin beta chain, non-erythrocytic 1	Q62261	Sptbn1	2363	31	38	38	47	52497.8	41166.4	45435.5	45972.9	0.784156	0.865475	0.875712
Catenin alpha-2	Q61301	Ctnna2	953	18	34	23	27	47578.8	51513.1	47074.4	41672.1	1.08269	0.989398	0.875854
Aldehyde dehydrogenase, mitochondrial	P47738	Aldh2	519	55	63	71	51	125011	123494	140138	109505	0.987863	1.121	0.875962
Single-stranded DNA-binding protein 2	Q9CYZ8	Ssbp2	361	3	6	3	3	28938.9	28200.2	28329.2	25356.2	0.974477	0.978932	0.876198
Dynactin subunit 1	O08788	Dctn1	1281	14	16	19	19	65325.7	64676.5	56866.8	57291.5	0.990063	0.870512	0.877014
Inter-alpha-trypsin inhibitor heavy chain H2	Q61703	Itih2	946	92	95	94	86	3.00825e+06	2.93513e+06	2461820	2638518	0.975693	0.818355	0.877093
Leucine-rich repeat flightless-interacting protein 2	Q91WK0	Lrrfip2	415	5	6	5	7	36877.2	36458.8	29522.9	32353.3	0.988654	0.800573	0.877324
26S proteasome regulatory subunit 6B	P54775	Psmc4	418	6	9	9	7	28335.1	26781.7	23777.5	24870.1	0.945176	0.839154	0.877712
D-beta-hydroxybutyrate dehydrogenase, mitochondrial	Q80XN0	Bdh1	343	19	16	24	21	45670.4	40044.9	49970.9	40102.6	0.876824	1.09416	0.878088
Carboxypeptidase N catalytic chain	Q9JJN5	Cpn1	457	10	13	9	10	37174	32509.7	30551.9	32664.8	0.874529	0.821862	0.878699
Neurochondrin	Q9Z0E0	Ncdn	729	28	47	27	40	98868	111507	71748.7	86880.9	1.12784	0.725702	0.878757
SWI/SNF complex subunit SMARCC2	Q6PDG5	Smarcc2	1213	2	2	1	2	38967.1	41407.5	0	34286	1.06263	0	0.87987
Proteasome subunit alpha type-1	Q9R1P4	Psma1	263	4	1	9	7	29099.3	0	24238.8	25621.8	0	0.832968	0.880495
NADH dehydrogenase [ubiquinone] 1 alpha subcomplex subunit 8	Q9DCJ5	Ndufa8	172	14	12	12	12	119571	143069	129950	105329	1.19652	1.0868	0.880891
Serpin B6	Q60854	Serpinb6	378	8	6	2	2	30149.3	28092.5	21864.1	26573.5	0.931779	0.725195	0.881394
Membrane primary amine oxidase	O70423	Aoc3	765	80	65	56	67	3.27343e+06	2568344	2701434	2.8865e+06	0.784604	0.825262	0.881797
LIM zinc-binding domain-containing Nebulette	Q9DC07	Nebl	270	52	49	48	42	139510	138775	150664	123020	0.994732	1.07995	0.881803
60S ribosomal protein L13	P47963	Rpl13	211	8	17	7	10	35249	38498.9	34861.2	31108	1.0922	0.989	0.882524
14-3-3 protein eta	P68510	Ywhah	246	18	17	10	14	65380.2	68730	60479.4	57704.5	1.05124	0.925042	0.8826
40S ribosomal protein S3	P62908	Rps3	243	77	79	75	73	153677	164049	151847	135727	1.06749	0.988086	0.883194
Cysteine desulfurase, mitochondrial	Q9Z1J3	Nfs1	459	7	11	10	12	48050.9	38176.7	41463.1	42469.8	0.794506	0.862899	0.883849
Ras GTPase-activating protein-binding protein 2	P97379	G3bp2	482	36	46	27	46	196544	297376	182726	173716	1.51302	0.929695	0.883854
Dolichol-phosphate mannosyltransferase subunit 1	O70152	Dpm1	260	3	1	0	3	33863.5	0	0	29947.4	0	0	0.884357
Heterogeneous nuclear ribonucleoprotein L	Q8R081	Hnrnpl	586	33	27	29	35	91033	115463	76109.8	80579.8	1.26836	0.836068	0.885171
Vesicle-associated membrane protein-associated protein A	Q9WV55	Vapa	249	5	7	4	10	34487.1	38534.4	40079.3	30537.9	1.11736	1.16216	0.885488
Glutamine synthetase	P15105	Glul	373	112	108	135	127	1.22003e+06	1.16097e+06	1.06937e+06	1.08048e+06	0.951585	0.876512	0.88562
Kinesin light chain 1	O88447	Klc1	541	5	6	3	5	26644	28970.9	20413.4	23633.5	1.08734	0.766156	0.887013
Drebrin	Q9QXS6	Dbn1	706	43	51	38	50	172876	157515	156492	153400	0.911145	0.905226	0.887341
V-type proton ATPase subunit E 1	P50518	Atp6v1e1	226	16	11	16	15	54108.3	50946.2	50131.1	48067.7	0.94156	0.926496	0.88836
NADH dehydrogenase [ubiquinone] 1 beta subcomplex subunit 4	Q9CQC7	Ndufb4	129	11	5	9	9	48567.7	40525.8	26166.2	43186.5	0.834418	0.538758	0.889201
Annexin A7	Q07076	Anxa7	463	5	12	12	15	37904.1	32051.9	41875.4	33710.3	0.845605	1.10477	0.889358
Brain acid soluble protein 1	Q91XV3	Basp1	226	15	17	25	13	60616.9	51861.3	70455.4	53963	0.85556	1.16231	0.89023
Phosphoglycerate kinase 1	P09411	Pgk1	417	14	19	12	26	42608.1	33955.6	38141.3	38037	0.796929	0.895166	0.892717
40S ribosomal protein S8	P62242	Rps8	208	4	8	6	5	36356.4	32159.5	46143.2	32492.7	0.884561	1.26919	0.893726
Mitochondrial 2-oxoglutarate/malate carrier protein	Q9CR62	Slc25a11	314	94	100	93	98	231724	220919	218739	207347	0.953374	0.943966	0.894804
Spectrin alpha chain, non-erythrocytic 1	P16546	Sptan1	2472	54	72	59	52	78617.4	92949.8	69035.4	70347.6	1.18231	0.878118	0.89481
Actin-related protein 10	Q9QZB7	Actr10	417	2	2	1	4	30274.2	0	0	27093.1	0	0	0.894925
Cytochrome c oxidase subunit NDUFA4	Q62425	Ndufa4	82	20	20	12	14	496027	623337	771538	444490	1.25666	1.55543	0.896099
C-terminal-binding protein 1	O88712	Ctbp1	441	17	16	21	18	62467	59361.5	64887.6	55986.4	0.950285	1.03875	0.896256
2,4-dienoyl-CoA reductase [(3E)-enoyl-CoA-producing], mitochondrial	Q9CQ62	Decr1	335	8	11	4	3	45855.5	43460.2	44314	41139	0.947764	0.966383	0.897143
Enoyl-CoA hydratase, mitochondrial	Q8BH95	Echs1	290	10	10	14	7	40986.7	53040.9	44550.3	36773.5	1.2941	1.08695	0.897206
Serine/threonine-protein phosphatase PP1-beta catalytic subunit	P62141	Ppp1cb	327	15	10	17	18	38748.5	40787.5	42078.4	34774.8	1.05262	1.08594	0.89745
Protein NipSnap homolog 1	O55125	Nipsnap1	284	6	3	5	3	37366.5	33967.9	27021.9	33536.8	0.909046	0.72316	0.897511
Calcium-activated potassium channel subunit alpha-1	Q08460	Kcnma1	1209	60	71	55	71	211827	210765	195912	190172	0.994983	0.924866	0.897767
Nuclear pore complex protein Nup98-Nup96	Q6PFD9	Nup98	1816	10	12	10	8	109909	95363.4	83641.8	98699.6	0.867658	0.76101	0.898012
Microtubule-associated protein 2	P20357	Map2	1828	27	29	31	28	279960	258263	254064	251471	0.922499	0.907501	0.898236
40S ribosomal protein S3a	P97351	Rps3a	264	18	16	12	15	103212	88486.7	93486.8	92730.9	0.857331	0.905776	0.898453
Aldehyde dehydrogenase X, mitochondrial	Q9CZS1	Aldh1b1	519	8	7	8	10	27560.3	26906.4	25962.9	24772.8	0.976273	0.942038	0.898858
Complement C1q subcomponent subunit B	P14106	C1qb	253	71	100	78	74	486910	856594	554607	438034	1.75925	1.13903	0.89962
Dual specificity mitogen-activated protein kinase kinase 1	P31938	Map2k1	393	15	9	9	17	42149.2	33469.6	33126.7	37919.4	0.794074	0.785938	0.899646
Serotransferrin	Q921I1	Tf	697	33	43	35	40	356416	381293	301273	320735	1.0698	0.845285	0.89989
Ubiquitin thioesterase OTUB1	Q7TQI3	Otub1	271	10	21	17	15	985615	920200	1.08478e+06	887572	0.93363	1.10061	0.900525
Caskin-1	Q6P9K8	Caskin1	1431	3	9	7	3	31940.2	30780.5	26773.4	28766.7	0.963692	0.838235	0.900642
Lamin-B1	P14733	Lmnb1	588	4	4	4	4	57412.2	56442.4	47530.8	51737.5	0.983108	0.827888	0.901159
Dolichyl-diphosphooligosaccharide--protein glycosyltransferase subunit 1	Q91YQ5	Rpn1	608	10	14	3	5	32432	36055.8	26898.7	29228.6	1.11174	0.829389	0.901226
Brevican core protein	Q61361	Bcan	883	4	4	4	4	32629.5	35997	28296.9	29426.9	1.1032	0.867218	0.90185
RNA binding motif protein, X-linked-like-1	Q91VM5	Rbmxl1	388	17	17	18	18	82160.5	72952.6	90055.7	74211.6	0.887927	1.09609	0.903251
Protein piccolo	Q9QYX7	Pclo	5068	7	4	4	4	32131	28766.5	29043.7	29038.9	0.895288	0.903914	0.903766
L-lactate dehydrogenase A chain	P06151	Ldha	332	21	24	16	21	54797.4	54330.2	62260.5	49526.1	0.991475	1.1362	0.903805
Membrane-associated phosphatidylinositol transfer protein 2	Q6ZPQ6	Pitpnm2	1335	6	2	1	7	26172.9	22872.5	0	23661.4	0.873902	0	0.904043
Protein kinase C gamma type	P63318	Prkcg	697	151	112	85	113	381240	261893	251273	345393	0.686952	0.659096	0.905973
Cysteine-rich protein 2	Q9DCT8	Crip2	208	76	99	73	209	305003	266098	371652	276508	0.872444	1.21852	0.906574
Myristoylated alanine-rich C-kinase substrate	P26645	Marcks	309	2	3	4	4	42312.1	40176.4	42398.5	38374.5	0.949526	1.00204	0.906941
F-box only protein 2	Q80UW2	Fbxo2	297	61	61	49	66	928074	1.03386e+06	736279	842362	1.11398	0.79334	0.907645
Cytosolic 10-formyltetrahydrofolate dehydrogenase	Q8R0Y6	Aldh1l1	902	11	14	15	12	44434.9	42039.3	42408.8	40340.6	0.946087	0.954403	0.907859
Cullin-5	Q9D5V5	Cul5	780	6	8	6	7	31830.2	30752.8	33400.2	28947.9	0.966152	1.04932	0.90945
FAD-linked sulfhydryl oxidase ALR	P56213	Gfer	198	4	11	5	4	39008.2	33027.6	35683.7	35494.8	0.846683	0.914773	0.90993
Succinyl-CoA:3-ketoacid coenzyme A transferase 1, mitochondrial	Q9D0K2	Oxct1	520	11	8	7	12	33793.6	28894.1	37342.3	30786.2	0.855018	1.10501	0.911007
Alpha-actinin-4	P57780	Actn4	912	25	15	16	21	49975.8	38530.7	43290.2	45543	0.770988	0.866223	0.911302
14-3-3 protein epsilon	P62259	Ywhae	255	28	23	25	32	89983.6	87682.4	89492.9	82107.6	0.974426	0.994547	0.912473
Neuroligin-3	Q8BYM5	Nlgn3	825	2	3	4	3	33140.7	23954.1	11487.2	30258.1	0.722801	0.346617	0.913018
Lipoamide acyltransferase component of branched-chain alpha-keto acid dehydrogenase complex, mitochondrial	P53395	Dbt	482	14	22	17	23	70759.8	65846.3	70291.1	64621.6	0.930561	0.993377	0.913254
RNA binding protein fox-1 homolog 1	Q9JJ43	Rbfox1	396	2	4	5	6	26899.2	18582.4	25655.6	24612.9	0.690815	0.953767	0.915002
Prohibitin-2	O35129	Phb2	299	18	24	18	25	65345.4	73237.6	105493	59816	1.12078	1.61439	0.915381
Succinate dehydrogenase [ubiquinone] iron-sulfur subunit, mitochondrial	Q9CQA3	Sdhb	282	25	31	29	19	50030.1	63521.1	57164.1	45905.1	1.26966	1.14259	0.917551
Inorganic pyrophosphatase	Q9D819	Ppa1	289	13	14	14	19	57500.2	70875.1	74487.1	52766.4	1.23261	1.29542	0.917674
Complement C3	P01027	C3	1663	760	747	671	720	6.02116e+06	6.64146e+06	5.77476e+06	5.52741e+06	1.10302	0.959078	0.917998
ATP synthase membrane subunit K, mitochondrial	Q78IK2	Atp5mk	58	9	10	11	11	66559.7	67365.3	58481.1	61154	1.0121	0.878626	0.918784
Actin-related protein 3B	Q641P0	Actr3b	418	6	7	6	5	34178.1	33870.9	31232.6	31409.8	0.991012	0.91382	0.919005
ADP/ATP translocase 2	P51881	Slc25a5	298	71	72	73	73	283375	367183	245017	260472	1.29575	0.864638	0.919179
Clustered mitochondria protein homolog	Q5SW19	Cluh	1315	11	5	16	11	37157.4	22101	40192.3	34162.7	0.594794	1.08168	0.919404
Complement C5	P06684	C5	1680	119	114	98	121	1.0509e+06	1066777	841688	966206	1.01511	0.80092	0.919406
cAMP-dependent protein kinase type II-beta regulatory subunit	P31324	Prkar2b	416	2	6	10	3	29867.9	28050.9	37503.1	27507.2	0.939165	1.25563	0.920962
PHD finger protein 24	Q80TL4	Phf24	400	6	2	4	4	33392.3	0	33882.1	30770.4	0	1.01467	0.921484
Synaptosomal-associated protein 47	Q8R570	Snap47	413	5	4	10	7	47833.7	45148.1	62902.1	44094.7	0.943855	1.31501	0.921832
SUN domain-containing protein 2	Q8BJS4	Sun2	731	2	3	2	5	23172.5	20326.7	0	21378.3	0.87719	0	0.922572
Nitric oxide synthase, brain	Q9Z0J4	Nos1	1429	17	28	15	24	128292	131592	119700	118410	1.02572	0.93303	0.922974
Adhesion G protein-coupled receptor L1	Q80TR1	Adgrl1	1466	4	5	5	5	36537.4	27438	30626.8	33736.2	0.750956	0.838232	0.923333
Serine/threonine-protein phosphatase 2A catalytic subunit beta isoform	P62715	Ppp2cb	309	9	3	8	10	34403.2	30623.4	42562.7	31777.6	0.890133	1.23717	0.923681
KH domain-containing, RNA-binding, signal transduction-associated protein 3	Q9R226	Khdrbs3	346	2	4	8	7	28874.9	29372.4	29232.1	26684.2	1.01723	1.01237	0.92413
Guanine nucleotide-binding protein G(I)/G(S)/G(T) subunit beta-2	P62880	Gnb2	340	15	16	28	11	74487.2	147607	85675.5	68887.4	1.98164	1.15021	0.924823
UDP-glucose:glycoprotein glucosyltransferase 1	Q6P5E4	Uggt1	1551	4	7	2	2	30890.8	23845.2	23834.5	28574.8	0.77192	0.771572	0.925026
Elongin-C	P83940	Eloc	112	11	14	11	12	228838	235341	231320	211798	1.02842	1.01085	0.925535
Mitochondrial carrier homolog 2	Q791V5	Mtch2	303	11	17	7	12	36363.2	44886.5	37269.5	33657	1.23439	1.02493	0.925581
Phosphate carrier protein, mitochondrial	Q8VEM8	Slc25a3	357	40	56	59	40	167208	190789	168252	154884	1.14103	1.00624	0.926296
Glycogen phosphorylase, brain form	Q8CI94	Pygb	843	77	78	100	96	202607	185982	190493	187793	0.917944	0.940207	0.926883
Protein shisa-6	Q3UH99	Shisa6	525	17	11	6	14	104164	105782	76805.1	96588.5	1.01553	0.737349	0.927275
AP-2 complex subunit sigma	P62743	Ap2s1	142	8	11	6	9	163300	198224	279389	151560	1.21387	1.7109	0.928113
Serine/threonine-protein phosphatase 2A 55 kDa regulatory subunit B alpha isoform	Q6P1F6	Ppp2r2a	447	14	16	12	19	54025	46074.6	51429.3	50228	0.852839	0.951954	0.929717
Liprin-alpha-2	Q8BSS9	Ppfia2	1257	2	7	3	3	38212.3	32942.1	29830.1	35531.2	0.862082	0.780641	0.929838
Stromal interaction molecule 2	P83093	Stim2	746	6	3	0	5	30673.7	25041.9	0	28533.5	0.816397	0	0.930226
Phosphomannomutase 1	O35621	Pmm1	262	6	8	9	11	34644.2	32172.7	30764.3	32232.2	0.928659	0.888007	0.930378
60S acidic ribosomal protein P0	P14869	Rplp0	317	27	29	20	26	71736.6	71344.9	93630.6	66783.4	0.99454	1.3052	0.930954
Alpha-enolase	P17182	Eno1	434	289	283	265	273	718067	622081	840520	669203	0.866327	1.17053	0.93195
Protein phosphatase 1E	Q80TL0	Ppm1e	749	4	11	2	9	35672.4	65785.7	39921	33281.7	1.84416	1.1191	0.932982
Myosin-9	Q8VDD5	Myh9	1960	6	7	8	39	131516	90353.8	91073.4	122783	0.687019	0.692491	0.933601
ATP synthase subunit beta, mitochondrial	P56480	Atp5f1b	529	113	120	136	135	252962	220461	286209	236169	0.871516	1.13143	0.933614
Histone deacetylase 6	Q9Z2V5	Hdac6	1149	3	3	2	3	31427.1	30720.5	0	29356.5	0.977515	0	0.934112
Immunoglobulin superfamily member 8	Q8R366	Igsf8	611	4	7	3	3	32077.2	37212.1	29601.4	29978.1	1.16008	0.922818	0.934563
Electron transfer flavoprotein subunit alpha, mitochondrial	Q99LC5	Etfa	333	19	12	17	17	36350.3	36606	46732.9	34020.4	1.00703	1.28563	0.935904
Multifunctional protein ADE2	Q9DCL9	Paics	425	13	8	16	14	52467.3	45790.1	49076.7	49118.5	0.872737	0.935376	0.936173
Alanine--tRNA ligase, cytoplasmic	Q8BGQ7	Aars1	968	11	7	11	9	44375.5	38704.2	50586.5	41552.9	0.872197	1.13996	0.936392
Excitatory amino acid transporter 1	P56564	Slc1a3	543	11	10	12	8	39815.2	31212.7	50245.8	37293.6	0.78394	1.26198	0.936667
Hepatocyte growth factor activator	Q9R098	Hgfac	653	21	12	14	18	96255.6	62784.8	69797.3	90278.9	0.652272	0.725125	0.937908
Acylglycerol kinase, mitochondrial	Q9ESW4	Agk	421	7	4	5	7	36738	28862.4	32759.4	34461.8	0.785628	0.891704	0.938041
Contactin-1	P12960	Cntn1	1020	37	44	36	37	174791	151881	145781	164019	0.868931	0.834031	0.938376
Serum paraoxonase/lactonase 3	Q62087	Pon3	354	8	9	7	10	71573.3	66694.8	0	67251.1	0.931838	0	0.939611
Haloacid dehalogenase-like hydrolase domain-containing protein 2	Q3UGR5	Hdhd2	259	3	3	5	4	50853.3	23785.6	34902.9	47848.2	0.467729	0.686346	0.940907
Inositol monophosphatase 1	O55023	Impa1	277	14	14	7	11	47885.1	46999.8	46499.5	45065.6	0.981512	0.971065	0.941121
RasGAP-activating-like protein 1	Q9Z268	Rasal1	799	13	17	20	16	54361.2	53703.2	62908	51193.1	0.987895	1.15722	0.941722
Sideroflexin-3	Q91V61	Sfxn3	321	58	65	83	71	134941	150793	165266	127139	1.11748	1.22473	0.942183
EH domain-containing protein 3	Q9QXY6	Ehd3	535	27	35	24	39	91719.9	92928	66753.7	86453.1	1.01317	0.7278	0.942577
Rho GTPase-activating protein 44	Q5SSM3	Arhgap44	814	6	8	2	3	37566.2	39560.3	0	35414.8	1.05308	0	0.942731
Very-long-chain 3-oxoacyl-CoA reductase	O70503	Hsd17b12	312	9	0	6	10	37906	0	40079.8	35737	0	1.05735	0.942781
Hydroxyacylglutathione hydrolase, mitochondrial	Q99KB8	Hagh	309	4	4	3	4	34475.6	37518.5	36838.2	32517.1	1.08826	1.06853	0.943192
Putative adenosylhomocysteinase 3	Q68FL4	Ahcyl2	613	25	39	26	41	132686	182230	94290.5	125212	1.37339	0.710628	0.943668
Flotillin-2	Q60634	Flot2	428	2	9	9	13	24599.5	27234.9	24148.7	23224	1.10713	0.981675	0.944085
Apolipoprotein E	P08226	Apoe	311	6	6	8	16	34693.1	33337.7	37518.8	32768.9	0.960933	1.08145	0.944537
Ankyrin-2	Q8C8R3	Ank2	3898	7	2	2	4	45976.1	0	37775.4	43430.9	0	0.821631	0.94464
Synaptogyrin-1	O55100	Syngr1	234	7	8	11	8	42375.8	43759.6	45594.5	40041.6	1.03265	1.07595	0.944916
Actin-related protein 2/3 complex subunit 2	Q9CVB6	Arpc2	300	37	22	29	31	44547.6	43227.9	48264.7	42108	0.970376	1.08344	0.945237
Sodium/potassium-transporting ATPase subunit alpha-2	Q6PIE5	Atp1a2	1020	37	50	50	50	92731.1	83621.5	92986.4	87689	0.901763	1.00275	0.945626
Isoleucine--tRNA ligase, cytoplasmic	Q8BU30	Iars1	1262	4	6	3	5	33005	28388.1	28706	31211.1	0.860115	0.869747	0.945647
Alcohol dehydrogenase class-3	P28474	Adh5	374	27	33	10	40	166110	153862	185930	157210	0.926263	1.11932	0.946416
Dihydropyrimidinase-related protein 2	O08553	Dpysl2	572	165	172	168	224	551550	720317	383721	522184	1.30599	0.695715	0.946758
Voltage-dependent anion-selective channel protein 3	Q60931	Vdac3	283	40	34	36	45	139832	118062	143953	132495	0.844314	1.02947	0.947531
Attractin	Q9WU60	Atrn	1428	13	10	12	18	50890.3	44133.7	44879.7	48251.8	0.867233	0.881892	0.948153
Actin-binding LIM protein 1	Q8K4G5	Ablim1	861	8	2	3	6	28340.6	21627.3	33130.6	26899.4	0.763123	1.16902	0.94915
Insulin-like growth factor-binding protein 5	Q07079	Igfbp5	271	11	25	11	19	44903.1	57474.3	36288.1	42659.1	1.27996	0.808141	0.950024
Arf-GAP with GTPase, ANK repeat and PH domain-containing protein 1	Q8BXK8	Agap1	857	4	5	5	6	30886	26249.2	30804.2	29364.6	0.849873	0.997351	0.950741
Glycogen synthase kinase-3 beta	Q9WV60	Gsk3b	420	4	5	9	11	32478.4	28169.8	33509.5	30892.6	0.867339	1.03175	0.951172
AP-1 complex subunit mu-1	P35585	Ap1m1	423	2	0	1	3	37185.8	0	0	35374.7	0	0	0.951297
Xaa-Pro dipeptidase	Q11136	Pepd	493	38	35	37	35	88150.2	87483.7	86122.9	83930.5	0.992439	0.977002	0.95213
WD repeat-containing protein 26	Q8C6G8	Wdr26	641	12	16	5	16	53241.4	58444.2	36990	50698.6	1.09772	0.694761	0.952242
Beta-soluble NSF attachment protein	P28663	Napb	298	11	11	11	8	39239.3	37358.3	31740.7	37374.7	0.952062	0.808901	0.952481
Growth factor receptor-bound protein 2	Q60631	Grb2	217	4	15	8	4	32096	37868.4	29562.3	30588.5	1.17985	0.921057	0.953029
Tectonin beta-propeller repeat-containing protein 1	Q80VP0	Tecpr1	1166	21	9	10	19	70362.1	58806.1	44839.6	67066.4	0.835764	0.637269	0.953161
NADH dehydrogenase [ubiquinone] iron-sulfur protein 3, mitochondrial	Q9DCT2	Ndufs3	263	9	5	16	10	60207	55493	58422.6	57416.1	0.921704	0.970361	0.953644
Clathrin light chain A	O08585	Clta	235	5	18	11	10	45556.4	71970.8	91159.5	43507.5	1.57982	2.00102	0.955023
WD repeat-containing protein 7	Q920I9	Wdr7	1489	45	44	41	49	133243	133322	109734	127433	1.0006	0.823564	0.956394
Isoleucine--tRNA ligase, mitochondrial	Q8BIJ6	Iars2	1012	5	10	12	10	35330.9	36336.4	43578.9	33802.7	1.02846	1.23345	0.956745
Glycerol-3-phosphate dehydrogenase 1-like protein	Q3ULJ0	Gpd1l	351	10	11	16	18	36328.6	37647.8	49880.3	34771.7	1.03631	1.37303	0.957145
Histone H1.4	P43274	H1-4	219	7	14	11	13	77855.1	104327	127750	74529.9	1.34001	1.64087	0.95729
Disks large homolog 2	Q91XM9	Dlg2	852	5	7	8	7	40214.4	37939.6	40940.7	38566.3	0.943432	1.01806	0.959017
Receptor-type tyrosine-protein phosphatase alpha	P18052	Ptpra	829	3	3	3	2	28045.1	0	24136.4	26898.8	0	0.860627	0.959124
26S proteasome non-ATPase regulatory subunit 2	Q8VDM4	Psmd2	908	14	28	28	22	39954.7	42595.5	43726.6	38327.3	1.06609	1.0944	0.959268
Isocitrate dehydrogenase [NADP] cytoplasmic	O88844	Idh1	414	30	53	54	56	84726.9	82751.3	104255	81382	0.976683	1.23048	0.960521
14-3-3 protein beta/alpha	Q9CQV8	Ywhab	246	15	12	10	14	46742.4	53249.8	45621.2	44914.3	1.13922	0.976012	0.960889
Far upstream element-binding protein 2	Q3U0V1	Khsrp	748	2	1	3	2	27635.8	0	25416.1	26558.8	0	0.919679	0.961028
Gap junction alpha-1 protein	P23242	Gja1	382	16	12	8	16	40821.9	34493.1	42142.5	39270	0.844965	1.03235	0.961982
Arf-GAP with GTPase, ANK repeat and PH domain-containing protein 3	Q8VHH5	Agap3	910	17	24	21	20	49705.1	51795.5	51265.2	47822.7	1.04206	1.03139	0.962128
Heterogeneous nuclear ribonucleoprotein A3	Q8BG05	Hnrnpa3	379	33	42	36	46	401145	367960	372777	386322	0.917275	0.929283	0.96305
Platelet-activating factor acetylhydrolase IB subunit beta	P63005	Pafah1b1	410	5	0	5	3	28596.4	0	26763.9	27559.2	0	0.935918	0.963728
Carboxypeptidase B2	Q9JHH6	Cpb2	422	10	11	8	11	43681	38554.1	38803.3	42120.8	0.882629	0.888332	0.964282
Nuclease EXOG, mitochondrial	Q8C163	Exog	368	3	2	2	2	26371	21316.8	22587.2	25436.3	0.808343	0.856518	0.964555
Galectin-1	P16045	Lgals1	135	10	6	1	16	71501.7	55492.5	0	68971.3	0.7761	0	0.964611
Dynamin-2	P39054	Dnm2	870	4	2	4	4	34142	0	38819.9	32967.6	0	1.13701	0.965603
Vacuolar protein sorting-associated protein 35	Q9EQH3	Vps35	796	29	26	29	25	119093	109453	128949	115208	0.919057	1.08276	0.967384
V-type proton ATPase subunit H	Q8BVE3	Atp6v1h	483	11	15	12	12	33984.6	41076.9	35925.3	32943.2	1.20869	1.0571	0.969357
Actin-histidine N-methyltransferase	Q91WC0	Setd3	594	6	8	12	11	40822.7	50138.6	47020.6	39587	1.22821	1.15183	0.969731
Four and a half LIM domains protein 1	P97447	Fhl1	280	26	18	20	22	68062	66582.5	63496.4	66262.8	0.978262	0.932919	0.973564
Guanine nucleotide-binding protein G(z) subunit alpha	O70443	Gnaz	355	16	13	15	11	49030.6	49147.4	61492.7	47747	1.00238	1.25417	0.973821
AP-2 complex subunit mu	P84091	Ap2m1	435	55	58	78	73	109287	103680	142197	106427	0.948692	1.30113	0.973824
Phosphoenolpyruvate carboxykinase [GTP], mitochondrial	Q8BH04	Pck2	640	13	13	18	28	53295.4	58016.2	57548.5	51914.7	1.08858	1.0798	0.974094
Lamin-B2	P21619	Lmnb2	596	10	12	3	6	38348.7	42479.7	29241	37377	1.10772	0.762505	0.974661
Neural cell adhesion molecule 1	P13595	Ncam1	1115	11	17	13	14	43926.8	38396.3	47765	42853.7	0.874098	1.08738	0.975571
Sodium/calcium exchanger 2	Q8K596	Slc8a2	921	13	12	7	13	71009.7	66298	52336.9	69298.1	0.933647	0.737039	0.975896
Microtubule-associated protein RP/EB family member 3	Q6PER3	Mapre3	281	8	11	9	9	46408.8	42383.6	46691.9	45303.3	0.913267	1.0061	0.976179
Coagulation factor X	O88947	F10	481	12	11	7	12	79828.5	84830.4	86515.2	77935.4	1.06266	1.08376	0.976286
COUP transcription factor 1	Q60632	Nr2f1	422	8	31	29	26	69842.9	64847.5	78138	68230.2	0.928477	1.11877	0.97691
Acyl-coenzyme A thioesterase 9, mitochondrial	Q9R0X4	Acot9	439	8	2	11	6	26554.3	20977.1	25475.6	25970.1	0.78997	0.95938	0.978001
NCK-interacting protein with SH3 domain	Q9ESJ4	Nckipsd	714	7	9	9	11	66364	60053.8	60253.5	64908.5	0.904914	0.907923	0.978068
S-phase kinase-associated protein 1	Q9WTX5	Skp1	163	31	57	48	34	210515	245268	278182	205907	1.16509	1.32144	0.97811
Rab11 family-interacting protein 2	G3XA57	Rab11fip2	512	18	25	16	24	69353.9	64078.2	56808.8	67849.2	0.923931	0.819115	0.978305
Diacylglycerol kinase iota	D3YWQ0	Dgki	1071	4	5	3	5	34942.7	32052.9	38211.9	34189.2	0.9173	1.09356	0.978437
40S ribosomal protein S2	P25444	Rps2	293	10	17	17	16	109037	115238	99075.5	106706	1.05687	0.908644	0.978626
NADH dehydrogenase [ubiquinone] 1 alpha subcomplex subunit 10, mitochondrial	Q99LC3	Ndufa10	355	54	56	61	62	247909	223014	298476	242730	0.899578	1.20397	0.979107
Synaptojanin-1	Q8CHC4	Synj1	1574	49	44	52	58	85035.2	87971.8	74876.6	83284.3	1.03453	0.880537	0.97941
Erlin-2	Q8BFZ9	Erlin2	340	7	9	7	16	34731.9	31216.3	39659.2	34036.9	0.898779	1.14187	0.979991
V-type proton ATPase subunit C 1	Q9Z1G3	Atp6v1c1	382	6	4	4	9	34040.3	33059.3	25776.4	33360.1	0.97118	0.757232	0.980019
Fibronectin	P11276	Fn1	2477	52	50	59	55	152310	130985	131065	149371	0.859988	0.860513	0.9807
Aconitate hydratase, mitochondrial	Q99KI0	Aco2	780	64	59	59	52	218505	225953	236599	214291	1.03409	1.08281	0.980716
Band 4.1-like protein 2	O70318	Epb41l2	988	7	2	6	9	138020	117592	155195	135539	0.851993	1.12444	0.982028
Septin-9	Q80UG5	Septin9	583	15	21	31	19	38248.7	42171.1	39652.2	37579.3	1.10255	1.03669	0.982499
Catenin delta-2	O35927	Ctnnd2	1247	11	24	12	22	44999.5	49081	44310.3	44215	1.0907	0.984686	0.982567
Dihydrolipoyllysine-residue succinyltransferase component of 2-oxoglutarate dehydrogenase complex, mitochondrial	Q9D2G2	Dlst	454	18	19	21	18	105016	94991	128560	103274	0.904537	1.22419	0.983412
Zinc transporter 9	Q5IRJ6	Slc30a9	567	3	2	3	4	31288.1	24877.7	32658.7	30776.7	0.795119	1.04381	0.983657
Inter-alpha-trypsin inhibitor heavy chain H1	Q61702	Itih1	907	16	17	13	17	169837	207427	177651	167074	1.22133	1.04601	0.983732
D-3-phosphoglycerate dehydrogenase	Q61753	Phgdh	533	38	41	45	38	44228.3	50002.8	42513.1	43515.6	1.13056	0.961219	0.983885
Amphiphysin	Q7TQF7	Amph	686	11	22	14	14	54293.7	71380	63908.3	53431.4	1.3147	1.17708	0.984117
Dynactin subunit 2	Q99KJ8	Dctn2	402	15	17	26	30	60361.3	60871.9	70928.6	59448.3	1.00846	1.17507	0.984875
Guanine nucleotide-binding protein G(q) subunit alpha	P21279	Gnaq	359	10	13	7	10	55971.5	58470.6	45010.1	55135.1	1.04465	0.80416	0.985057
Tubulin-specific chaperone E	Q8CIV8	Tbce	524	7	0	3	5	26670.2	0	36691.1	26290.5	0	1.37573	0.985765
Mitotic checkpoint protein BUB3	Q9WVA3	Bub3	326	10	8	9	12	46809.5	43346.4	54889.2	46148.8	0.926017	1.17261	0.985884
Protein NDRG2	Q9QYG0	Ndrg2	371	3	4	3	4	41768.3	44330.9	52379.7	41234.9	1.06135	1.25405	0.987231
Basigin	P18572	Bsg	389	4	7	9	7	49505.6	38096.9	48528.3	48902.3	0.769546	0.980257	0.987814
Eukaryotic translation initiation factor 2 subunit 1	Q6ZWX6	Eif2s1	315	5	7	6	6	38371.7	41231.7	53136.7	37913.2	1.07453	1.38479	0.988051
WD repeat-containing protein 37	Q8CBE3	Wdr37	496	12	19	28	24	55396.8	55673.1	59662	54753	1.00499	1.07699	0.988379
cAMP-dependent protein kinase catalytic subunit beta	P68181	Prkacb	351	10	15	10	18	75025.8	76198.9	82733	74187.9	1.01564	1.10273	0.988832
Isocitrate dehydrogenase [NAD] subunit alpha, mitochondrial	Q9D6R2	Idh3a	366	41	45	48	46	61165.4	64029.7	85430.3	60489.6	1.04683	1.39671	0.988952
Cysteine and histidine-rich domain-containing protein 1	Q9D1P4	Chordc1	331	2	3	3	3	28275.3	27295.1	30980.8	27972.6	0.965333	1.09568	0.989293
Mitochondrial Rho GTPase 1	Q8BG51	Rhot1	631	16	12	11	19	31199.7	28526.8	29547	30866	0.914328	0.947029	0.989305
Kinesin-like protein KIF3B	Q61771	Kif3b	747	8	4	11	9	27331.3	25820.8	28515.6	27065.3	0.944734	1.04333	0.990267
ELAV-like protein 2	Q60899	Elavl2	360	8	8	11	8	38910.9	40334.1	48280.9	38566.1	1.03658	1.24081	0.99114
AP-1 complex subunit beta-1	O35643	Ap1b1	943	6	6	9	11	48211.5	43077	51205.9	47795.6	0.893501	1.06211	0.991373
Protein kinase C beta type	P68404	Prkcb	671	45	36	31	33	112054	93165.1	97680.3	111128	0.831429	0.871724	0.991736
60S ribosomal protein L9	P51410	Rpl9	192	51	32	25	22	245510	200795	159538	243590	0.817871	0.649822	0.992179
Neurofascin	Q810U3	Nfasc	1240	11	11	16	16	59568.5	54031.2	49209.1	59126.7	0.907043	0.826093	0.992584
AP-2 complex subunit alpha-1	P17426	Ap2a1	977	99	128	125	130	153444	164473	189966	152341	1.07187	1.23801	0.992812
Electron transfer flavoprotein subunit beta	Q9DCW4	Etfb	255	8	12	14	15	1881614	1733565	2.00396e+06	1.86841e+06	0.921318	1.06502	0.992983
Mitochondrial carrier homolog 1	Q791T5	Mtch1	389	6	7	7	11	49975.2	50209.2	58570.3	49629.4	1.00468	1.17199	0.99308
DnaJ homolog subfamily C member 11	Q5U458	Dnajc11	559	4	6	5	5	32529.3	28052.3	32189.2	32309.7	0.862371	0.989546	0.993248
Mannan-binding lectin serine protease 1	P98064	Masp1	704	8	10	10	9	102867	116346	87711	102191	1.13104	0.852665	0.993433
LanC-like protein 2	Q9JJK2	Lancl2	450	5	12	15	12	34853.5	35442.4	37702.5	34679.5	1.0169	1.08174	0.995007
RNA-binding protein 14	Q8C2Q3	Rbm14	669	102	96	102	87	408908	294790	480982	407069	0.72092	1.17626	0.995503
ADP-ribosylation factor GTPase-activating protein 1	Q9EPJ9	Arfgap1	414	2	4	5	4	25031.6	30581.1	32155.8	24921.1	1.2217	1.28461	0.995587
Non-POU domain-containing octamer-binding protein	Q99K48	Nono	473	12	6	7	13	70207.3	76316.3	61162.5	69903.8	1.08701	0.87117	0.995677
Ras-related protein Rap-1A	P62835	Rap1a	184	14	28	21	11	52726.8	54922.4	43610.8	52508.7	1.04164	0.827109	0.995863
Engulfment and cell motility protein 2	Q8BHL5	Elmo2	732	3	8	6	7	28916	31826.6	28858.1	28806.6	1.10066	0.997998	0.996218
Receptor-type tyrosine-protein phosphatase delta	Q64487	Ptprd	1912	7	14	11	13	42644.7	39695.3	44092.2	42486.9	0.930838	1.03394	0.9963
Tropomyosin alpha-3 chain	P21107	Tpm3	285	14	9	11	15	33103.4	35620.9	37396.9	32985.3	1.07605	1.1297	0.996433
Clathrin coat assembly protein AP180	Q61548	Snap91	901	13	17	19	18	76338.2	71947.6	78943.1	76127.9	0.942485	1.03412	0.997246
Cyclin-dependent-like kinase 5	P49615	Cdk5	292	14	27	22	20	38061	36115.2	42373.2	37960.8	0.948875	1.1133	0.997368
Plasminogen	P20918	Plg	812	24	27	22	24	166787	145559	114846	166446	0.872723	0.688581	0.997958
Vesicular glutamate transporter 1	Q3TXX4	Slc17a7	560	21	31	21	27	95823.5	93016.7	97321.9	95663.2	0.970709	1.01564	0.998328
Protein RUFY3	Q9D394	Rufy3	469	14	16	14	26	54041.8	54186.2	57138	53983.4	1.00267	1.05729	0.99892
60S ribosomal protein L7a	P12970	Rpl7a	266	4	15	12	14	35245.4	40114.9	39488.9	35231.8	1.13816	1.1204	0.999612
Succinate-semialdehyde dehydrogenase, mitochondrial	Q8BWF0	Aldh5a1	523	18	15	27	33	68322.6	70297.7	80692.1	68303.7	1.02891	1.18105	0.999724
Protein bassoon	O88737	Bsn	3942	5	7	8	13	57030	48692.5	56410.7	57030.3	0.853805	0.98914	1
Glycerol kinase	Q64516	Gk	559	7	6	9	12	35556.7	30007	33192.3	35560.1	0.84392	0.933503	1.0001
Flotillin-1	O08917	Flot1	428	12	18	22	29	43237.4	44362.5	43951.2	43297.7	1.02602	1.01651	1.00139
Receptor of activated protein C kinase 1	P68040	Rack1	317	37	33	47	40	65143.9	59734	62469.8	65246.2	0.916954	0.958951	1.00157
Synaptic vesicle glycoprotein 2A	Q9JIS5	Sv2a	742	36	27	40	30	302478	289235	295510	303052	0.956218	0.976962	1.0019
Actin-related protein 2/3 complex subunit 1A	Q9R0Q6	Arpc1a	370	15	10	10	12	45062.3	48258.6	54805.8	45213	1.07093	1.21622	1.00334
Actin-related protein 2/3 complex subunit 3	Q9JM76	Arpc3	178	18	13	15	14	118891	104851	103384	119316	0.88191	0.869571	1.00358
Protein transport protein Sec31A	Q3UPL0	Sec31a	1230	13	14	15	16	102252	89548.6	95811.4	102747	0.875767	0.937016	1.00484
Xaa-Pro aminopeptidase 1	Q6P1B1	Xpnpep1	623	14	5	13	7	43816.8	41432	42206.9	44070.3	0.945574	0.963258	1.00579
Murinoglobulin-1	P28665	Mug1	1476	69	73	66	82	6.41287e+06	5317113	5540966	6450762	0.829132	0.864039	1.00591
Ketimine reductase mu-crystallin	O54983	Crym	313	19	6	8	15	38592.7	32314.6	49091.1	38827	0.837324	1.27203	1.00607
14-3-3 protein gamma	P61982	Ywhag	247	30	20	20	25	110357	176161	104924	111094	1.59628	0.950766	1.00668
LIM and SH3 domain protein 1	Q61792	Lasp1	263	15	15	20	18	49672.9	46667	67114.2	50008.8	0.939486	1.35112	1.00676
T-complex protein 1 subunit beta	P80314	Cct2	535	23	22	18	30	187620	156085	164081	188994	0.831924	0.874543	1.00733
Prelamin-A/C	P48678	Lmna	665	21	23	20	32	40251.7	47335.1	41552.2	40553.3	1.17598	1.03231	1.00749
Cytoplasmic FMR1-interacting protein 2	Q5SQX6	Cyfip2	1253	21	30	28	31	114594	127452	91511.9	115473	1.11221	0.798578	1.00768
26S proteasome regulatory subunit 8	P62196	Psmc5	406	5	9	12	13	32319.9	33714	39405.3	32575.1	1.04313	1.21923	1.0079
F-box only protein 27	Q6DIA9	Fbxo27	280	6	5	1	3	32708.1	32591.8	0	32976.7	0.996444	0	1.00821
Rabphilin-3A	P47708	Rph3a	681	20	19	14	21	117793	113081	92132.5	118805	0.959998	0.782156	1.00859
Leucine zipper protein 1	Q8R4U7	Luzp1	1068	7	14	6	14	59888	61213.7	51728.1	60407.7	1.02214	0.863747	1.00868
Beta-centractin	Q8R5C5	Actr1b	376	4	6	11	8	43951.2	43540.9	59169	44334.4	0.990667	1.34624	1.00872
Ferrochelatase, mitochondrial	P22315	Fech	422	22	23	31	26	55399.2	54663.1	57908.3	55909.9	0.986713	1.04529	1.00922
WD repeat-containing protein 1	O88342	Wdr1	606	5	6	6	12	43128.6	37361.8	39764.2	43537.8	0.866288	0.921991	1.00949
Plectin	Q9QXS1	Plec	4691	13	7	18	15	36690.7	32212.7	35249.2	37082.3	0.877951	0.96071	1.01067
Probable ATP-dependent RNA helicase DDX5	Q61656	Ddx5	614	215	250	213	293	795168	1.25149e+06	706261	804025	1.57387	0.888192	1.01114
Septin-7	O55131	Septin7	436	63	81	83	88	156645	170136	186746	158547	1.08612	1.19216	1.01214
Ubiquitin-40S ribosomal protein S27a	P62983	Rps27a	156	19	19	17	19	108497	133172	105524	109818	1.22743	0.972598	1.01218
Neurofilament light polypeptide	P08551	Nefl	543	146	175	177	260	427259	623887	302104	432576	1.46021	0.707076	1.01244
RuvB-like 2	Q9WTM5	Ruvbl2	463	13	20	28	24	44521.1	39041.7	50781.6	45101.5	0.876925	1.14062	1.01304
Caprin-1	Q60865	Caprin1	707	52	54	63	66	454552	463228	500421	460820	1.01909	1.10091	1.01379
Ketosamine-3-kinase	Q8K274	Fn3krp	309	9	17	12	12	41459.7	46395.7	51384.8	42039.4	1.11906	1.23939	1.01398
Immunoglobulin kappa constant	P01837	Igkc	107	68	99	103	59	1.08594e+06	1.84168e+06	1.72641e+06	1.10115e+06	1.69592	1.58977	1.014
F-actin-capping protein subunit beta	P47757	Capzb	277	31	21	20	29	56645.3	64312.5	51360.1	57448.9	1.13535	0.906695	1.01419
Sideroflexin-1	Q99JR1	Sfxn1	322	9	14	11	4	32484.9	35118.5	48898.8	32947.7	1.08107	1.50528	1.01425
Heat shock protein 105 kDa	Q61699	Hsph1	858	19	15	9	17	33919.6	29383.1	41465.7	34442.8	0.866258	1.22247	1.01542
Complement C4-B	P01029	C4b	1738	151	137	155	155	1.77518e+06	1.60964e+06	1.83249e+06	1.80263e+06	0.906751	1.03228	1.01546
DAZ-associated protein 1	Q9JII5	Dazap1	406	4	14	11	11	36783.8	39911.8	48169.7	37370.5	1.08504	1.30954	1.01595
Fibrinogen beta chain	Q8K0E8	Fgb	481	4	5	4	7	39397	34561.3	0	40026.1	0.877256	0	1.01597
Copine-7	Q0VE82	Cpne7	557	5	9	26	7	49414.4	42444.6	68421.9	50217.6	0.858951	1.38465	1.01625
Carbonyl reductase [NADPH] 1	P48758	Cbr1	277	27	40	37	33	81288.5	83698.4	78757	82613.2	1.02965	0.968857	1.0163
Arf-GAP with SH3 domain, ANK repeat and PH domain-containing protein 1	Q9QWY8	Asap1	1147	7	18	11	9	54475.6	62929.9	51749.9	55385.8	1.15519	0.949964	1.01671
Inositol-3-phosphate synthase 1	Q9JHU9	Isyna1	557	5	4	2	7	25466.3	29025.3	0	25907.2	1.13976	0	1.01731
Growth arrest-specific protein 7	Q60780	Gas7	421	5	9	9	10	29765.9	35448.6	30737	30308.6	1.19091	1.03262	1.01823
Alpha-adducin	Q9QYC0	Add1	735	51	38	36	48	81637.2	76383.6	81320.1	83166.2	0.935647	0.996116	1.01873
Histone H1.2	P15864	H1-2	212	23	21	18	16	38989.8	50212.5	76292.2	39753.2	1.28784	1.95672	1.01958
Apoptosis-stimulating of p53 protein 1	Q62415	Ppp1r13b	1087	4	4	1	7	23919.4	22256.1	0	24395.6	0.930463	0	1.01991
Histone H1.0	P10922	H1-0	194	19	30	20	33	41692.5	42486.7	45168.7	42563	1.01905	1.08338	1.02088
Phytanoyl-CoA hydroxylase-interacting protein	Q8K0S0	Phyhip	330	39	60	50	53	69504.6	77356.1	90015.1	70978.6	1.11296	1.2951	1.02121
Elongation factor 1-gamma	Q9D8N0	Eef1g	437	8	11	23	12	66300.5	59914.1	68823.6	67757.3	0.903675	1.03806	1.02197
Reticulocalbin-2	Q8BP92	Rcn2	320	11	26	34	27	60918.4	66670.1	115344	62275.8	1.09442	1.89341	1.02228
Malate dehydrogenase, mitochondrial	P08249	Mdh2	338	36	38	31	47	61738.7	58877.7	73919.4	63126.8	0.95366	1.19729	1.02248
Aspartate aminotransferase, mitochondrial	P05202	Got2	430	25	20	21	22	58651.5	48743.4	51745.5	60000.7	0.831069	0.882254	1.023
Splicing factor, proline- and glutamine-rich	Q8VIJ6	Sfpq	699	13	17	15	21	71042.4	76872.9	77629.9	72684.1	1.08207	1.09273	1.02311
Gamma-aminobutyric acid receptor subunit beta-2	P63137	Gabrb2	512	2	4	11	9	29258.6	29833.8	30025.5	29948	1.01966	1.02621	1.02356
Heat shock protein HSP 90-beta	P11499	Hsp90ab1	724	25	27	25	45	98465.7	89355.3	90961.8	100841	0.907477	0.923792	1.02413
Lumican	P51885	Lum	338	3	2	1	7	37387.8	33586.4	0	38307.6	0.898325	0	1.0246
Electrogenic sodium bicarbonate cotransporter 1	O88343	Slc4a4	1079	7	5	5	5	38855.8	36916.2	40930.2	39860.3	0.950084	1.05339	1.02585
CCR4-NOT transcription complex subunit 4	Q8BT14	Cnot4	575	4	4	4	6	32758.4	33924.3	34983.8	33607.2	1.03559	1.06793	1.02591
Dihydropyrimidinase-related protein 5	Q9EQF6	Dpysl5	564	9	10	10	9	37734.4	46309	37434.2	38722.8	1.22724	0.992045	1.02619
Gelsolin	P13020	Gsn	780	66	61	56	67	123556	116612	105249	126828	0.943796	0.851834	1.02648
Threonine--tRNA ligase 2, cytoplasmic	Q8BLY2	Tars3	790	4	5	9	6	30808.5	25737.1	30828.8	31646.8	0.83539	1.00066	1.02721
Secretory carrier-associated membrane protein 3	O35609	Scamp3	349	5	6	2	5	38436.8	30132.7	24180.5	39550.4	0.783953	0.629096	1.02897
Biliverdin reductase A	Q9CY64	Blvra	295	6	7	6	10	33083.4	30112.7	44395.7	34043.9	0.910205	1.34193	1.02903
ARF GTPase-activating protein GIT1	Q68FF6	Git1	770	5	2	1	3	25021	0	0	25760.1	0	0	1.02954
Phosphofurin acidic cluster sorting protein 1	Q8K212	Pacs1	961	24	34	30	31	96711	105744	99994.6	99610.6	1.0934	1.03395	1.02998
Glucose 1,6-bisphosphate synthase	Q8CAA7	Pgm2l1	621	11	10	9	8	33633.1	38381.3	39676.6	34644.9	1.14118	1.17969	1.03008
Coronin-1C	Q9WUM4	Coro1c	474	7	9	11	13	28367.3	24400.9	26517.2	29281.7	0.860178	0.934781	1.03223
Pyruvate dehydrogenase E1 component subunit alpha, somatic form, mitochondrial	P35486	Pdha1	390	129	118	168	143	817489	772179	924646	844409	0.944574	1.13108	1.03293
Cytoplasmic polyadenylation element-binding protein 4	Q7TN98	Cpeb4	729	10	18	18	15	52277.9	53116	57056.2	54059.2	1.01603	1.0914	1.03407
Plasma membrane calcium-transporting ATPase 1	G5E829	Atp2b1	1220	124	102	71	90	194034	206993	168530	200881	1.06679	0.86856	1.03529
Spermine synthase	P97355	Sms	366	2	1	2	2	33869.9	0	0	35072.5	0	0	1.03551
Citrate synthase, mitochondrial	Q9CZU6	Cs	464	11	8	9	16	105978	98189	124029	109763	0.9265	1.17032	1.03571
Guanine nucleotide-binding protein subunit beta-5	P62881	Gnb5	395	12	15	11	14	52282.6	60312.1	71177.8	54217.6	1.15358	1.36141	1.03701
14-3-3 protein theta	P68254	Ywhaq	245	19	21	16	30	91155.6	99139.5	79465.1	94540.6	1.08759	0.871752	1.03713
Neurexin-1	Q9CS84	Nrxn1	1514	2	4	3	5	32853.9	27216.2	33587.6	34102.6	0.828401	1.02233	1.03801
Histone-binding protein RBBP4	Q60972	Rbbp4	425	6	7	10	12	33631.7	36875.5	38943.8	34927.4	1.09645	1.15795	1.03853
Serine/threonine-protein kinase BRSK1	Q5RJI5	Brsk1	778	10	10	18	18	38487.2	33430.8	39635.1	39984.9	0.86862	1.02983	1.03891
Guanine nucleotide-binding protein G(i) subunit alpha-1	B2RSH2	Gnai1	354	3	8	5	12	33813.8	31887.1	41135.9	35151.8	0.943022	1.21654	1.03957
Protein S100-A4	P07091	S100a4	101	17	17	13	13	131457	106341	113743	136716	0.808944	0.865252	1.04
(3R)-3-hydroxyacyl-CoA dehydrogenase	P50171	Hsd17b8	259	25	14	20	18	70277.6	80671.9	78803.5	73108.4	1.1479	1.12132	1.04028
CCN family member 3	Q64299	Ccn3	354	5	1	6	2	28615	0	33200.6	29779.4	0	1.16025	1.04069
Acyl-coenzyme A thioesterase 13	Q9CQR4	Acot13	140	3	4	5	4	76450.6	65971.1	57709	79653.6	0.862924	0.754853	1.0419
Oxidoreductase NAD-binding domain-containing protein 1	Q8VE38	Oxnad1	311	6	3	4	3	30278.5	23657.5	27384.9	31551.3	0.781329	0.904432	1.04204
Caveolae-associated protein 1	O54724	Cavin1	392	9	12	2	14	66293.5	68761.2	0	69126.2	1.03722	0	1.04273
ATP-binding cassette sub-family E member 1	P61222	Abce1	599	18	27	21	28	45727.4	57270.4	37654.8	47684.5	1.25243	0.823462	1.0428
SRC kinase signaling inhibitor 1	Q9QWI6	Srcin1	1250	61	53	71	72	152370	138360	154937	158944	0.908053	1.01685	1.04315
Complement component C9	P06683	C9	548	12	24	0	2	41046.3	49192.1	0	42864	1.19845	0	1.04428
Septin-8	Q8CHH9	Septin8	429	26	34	36	44	58702.6	64318.3	70898.9	61317.2	1.09566	1.20776	1.04454
Sorbitol dehydrogenase	Q64442	Sord	357	19	35	18	27	69096.8	80112.8	89231.1	72179.4	1.15943	1.29139	1.04461
G protein-regulated inducer of neurite outgrowth 1	Q3UNH4	Gprin1	932	41	40	35	35	69145.8	79861.8	79537.6	72238.5	1.15498	1.15029	1.04473
Cytochrome c oxidase subunit 6C	Q9CPQ1	Cox6c	76	5	8	9	5	91654.5	94659.1	104427	95762.8	1.03278	1.13935	1.04482
Succinate dehydrogenase [ubiquinone] flavoprotein subunit, mitochondrial	Q8K2B3	Sdha	664	74	76	80	84	1.47057e+06	2.22106e+06	1.44732e+06	1.53663e+06	1.51034	0.984193	1.04492
Dynamin-1	P39053	Dnm1	867	189	167	172	190	352398	265316	390289	368389	0.752887	1.10752	1.04538
40S ribosomal protein S7	P62082	Rps7	194	28	19	22	2	69023.4	65961.6	75813.8	72170.3	0.955641	1.09838	1.04559
YTH domain-containing family protein 3	Q8BYK6	Ythdf3	585	2	5	2	3	19579.2	27024.3	29774.7	20480.1	1.38026	1.52073	1.04601
Transcriptional activator protein Pur-alpha	P42669	Pura	321	14	21	29	19	58285.7	51128.9	52201.6	61000.8	0.877212	0.895616	1.04658
Microtubule-associated protein tau	P10637	Mapt	733	4	17	6	9	29205.2	32836.8	33774.1	30592.1	1.12435	1.15644	1.04749
Synaptic vesicle glycoprotein 2B	Q8BG39	Sv2b	683	11	14	15	22	39711.1	38402	39981.3	41637.4	0.967034	1.0068	1.04851
Microtubule-associated protein 1A	Q9QYR6	Map1a	2776	50	80	54	81	141259	147739	126157	148358	1.04587	0.893088	1.05026
Nuclear receptor-interacting protein 3	Q9JJR9	Nrip3	240	2	6	3	6	28618.9	25826.3	22116.4	30073.4	0.902423	0.77279	1.05082
Immunoglobulin kappa chain variable 6-17	P01633	Igkv6-17	149	12	11	21	9	184261	303704	315356	193896	1.64823	1.71147	1.05229
ATP-dependent 6-phosphofructokinase, muscle type	P47857	Pfkm	780	73	70	76	69	106266	88369.2	125338	111844	0.831584	1.17947	1.05249
Dynamin-like 120 kDa protein, mitochondrial	P58281	Opa1	960	12	10	15	15	28496.1	27428.7	29548.8	30003.1	0.962541	1.03694	1.05289
Immunoglobulin-binding protein 1	Q61249	Igbp1	340	8	7	12	14	59654.8	43382.3	53370.4	62818.9	0.727222	0.894654	1.05304
Phenylalanine--tRNA ligase alpha subunit	Q8C0C7	Farsa	508	10	12	13	11	38759.8	44489.9	32613.4	40837.9	1.14784	0.841423	1.05362
Sodium/potassium-transporting ATPase subunit alpha-1	Q8VDN2	Atp1a1	1023	25	29	35	30	93124.6	92946.3	102811	98155.8	0.998086	1.10402	1.05403
Guanine nucleotide-binding protein G(o) subunit alpha	P18872	Gnao1	354	92	102	107	110	284011	321139	497100	299592	1.13073	1.75028	1.05486
F-actin-capping protein subunit alpha-2	P47754	Capza2	286	24	17	16	20	236470	282186	275064	249448	1.19333	1.16321	1.05488
Synapsin-1	O88935	Syn1	706	197	159	243	231	636862	543846	785066	672350	0.853946	1.23271	1.05572
T-complex protein 1 subunit alpha	P11983	Tcp1	556	32	50	28	48	67197.8	86521.2	68796.5	70970.6	1.28756	1.02379	1.05614
Elongation factor 1-alpha 1	P10126	Eef1a1	462	164	172	127	152	435741	497116	508780	460378	1.14085	1.16762	1.05654
40S ribosomal protein SA	P14206	Rpsa	295	6	6	4	4	38920.9	43086.6	50111.1	41125.4	1.10703	1.28751	1.05664
Brain-specific angiogenesis inhibitor 1-associated protein 2	Q8BKX1	Baiap2	535	18	37	32	44	1.37265e+06	1.37436e+06	1.3968e+06	1.45084e+06	1.00125	1.0176	1.05696
Clathrin heavy chain 1	Q68FD5	Cltc	1675	177	194	206	196	438636	658395	465405	463703	1.501	1.06103	1.05715
Src substrate cortactin	Q60598	Cttn	546	7	14	6	13	103089	129129	110477	108994	1.2526	1.07167	1.05728
Transitional endoplasmic reticulum ATPase	Q01853	Vcp	806	20	26	22	37	60911.5	63308.3	59268.8	64408.4	1.03935	0.973031	1.05741
Catalase	P24270	Cat	527	8	14	12	14	36060.9	43713.6	33450.4	38140.8	1.21222	0.927608	1.05768
Serine/threonine-protein phosphatase 2A 65 kDa regulatory subunit A alpha isoform	Q76MZ3	Ppp2r1a	589	39	38	42	50	95494.5	134717	78751.8	101067	1.41073	0.824673	1.05835
Ras-related protein Rab-3B	Q9CZT8	Rab3b	219	4	7	10	2	30973.5	32522	38092	32784.5	1.04999	1.22982	1.05847
Immunoglobulin kappa chain variable 12-41 (Fragment)	P01635	Igkv12-41	115	9	9	8	4	114113	200495	165300	120812	1.75699	1.44857	1.05871
NADH dehydrogenase [ubiquinone] 1 alpha subcomplex subunit 9, mitochondrial	Q9DC69	Ndufa9	377	9	12	13	16	68129.9	64892.1	84747.1	72195.5	0.952476	1.24391	1.05967
Vinculin	Q64727	Vcl	1066	31	28	10	31	41293.6	46389.6	30388.3	43780.5	1.12341	0.735909	1.06023
Calpain-5	O08688	Capn5	640	7	10	7	3	31778.3	57469.1	30826.3	33700.9	1.80844	0.970043	1.0605
Isocitrate dehydrogenase [NADP], mitochondrial	P54071	Idh2	452	14	14	30	23	28275.1	25696	29509.6	29993	0.908784	1.04366	1.06076
Peroxisomal multifunctional enzyme type 2	P51660	Hsd17b4	735	16	11	13	6	37856.3	43281.2	43496	40210	1.1433	1.14898	1.06217
Protein shisa-7	Q8C3Q5	Shisa7	558	13	18	9	22	66697.7	79733	56278.5	70848.7	1.19544	0.843784	1.06224
Isobutyryl-CoA dehydrogenase, mitochondrial	Q9D7B6	Acad8	413	7	12	10	13	32174.7	34528.9	43930.5	34182	1.07317	1.36537	1.06239
NADH dehydrogenase [ubiquinone] 1 alpha subcomplex subunit 7	Q9Z1P6	Ndufa7	113	4	6	5	6	63200.3	61237.6	70274.8	67158.5	0.968945	1.11194	1.06263
Heterogeneous nuclear ribonucleoprotein D0	Q60668	Hnrnpd	355	13	15	15	14	55425.7	61770.8	72803.6	58897.6	1.11448	1.31353	1.06264
Ribose-phosphate pyrophosphokinase 1	Q9D7G0	Prps1	318	29	43	46	40	46306.7	54906.6	65655.1	49267.7	1.18571	1.41783	1.06394
Copine-4	Q8BLR2	Cpne4	557	6	12	4	17	42882.9	40987.2	45520.6	45644.5	0.955793	1.06151	1.0644
Methylmalonate-semialdehyde dehydrogenase [acylating], mitochondrial	Q9EQ20	Aldh6a1	535	6	16	9	10	45570.1	43775.3	54504.5	48513.8	0.960615	1.19606	1.0646
Pyruvate kinase PKM	P52480	Pkm	531	80	57	80	72	232427	261277	232871	247627	1.12412	1.00191	1.0654
ELAV-like protein 1	P70372	Elavl1	326	16	8	13	14	38773.9	43887.8	57590.8	41315.4	1.13189	1.4853	1.06555
Galectin-9	O08573	Lgals9	353	6	11	8	14	35647.5	44724.7	50402.4	37996.1	1.25464	1.41391	1.06588
Macrophage migration inhibitory factor	P34884	Mif	115	8	5	5	6	91683.9	116672	50266.4	97802.5	1.27255	0.548258	1.06674
Mannose-1-phosphate guanyltransferase alpha	Q922H4	Gmppa	420	6	4	4	11	32568.8	30159.2	38785.4	34751.2	0.926015	1.19088	1.06701
Stress-70 protein, mitochondrial	P38647	Hspa9	679	72	100	99	107	302981	298405	307992	323434	0.984895	1.01654	1.06751
Syntaxin-1B	P61264	Stx1b	288	19	15	13	15	327496	357020	446660	349779	1.09015	1.36386	1.06804
Mitogen-activated protein kinase 1	P63085	Mapk1	358	120	141	134	144	799006	870254	1.15265e+06	854084	1.08917	1.44261	1.06893
Sorting nexin-16	Q8C080	Snx16	344	11	15	16	19	45943.3	53915.4	46032.6	49111.7	1.17352	1.00194	1.06896
Aflatoxin B1 aldehyde reductase member 2	Q8CG76	Akr7a2	367	3	10	10	7	34024.7	33129.9	40397.9	36397.3	0.973704	1.18731	1.06973
Hyaluronan and proteoglycan link protein 1	Q9QUP5	Hapln1	356	10	17	8	12	50496.5	54500.3	58167.6	54150.6	1.07929	1.15191	1.07236
L-lactate dehydrogenase B chain	P16125	Ldhb	334	37	50	33	46	52874.1	60350.7	75779.3	56715.7	1.1414	1.4332	1.07265
Coagulation factor V	O88783	F5	2183	6	7	9	8	48316.3	60488	38990.4	51859.4	1.25192	0.806982	1.07333
Pyruvate dehydrogenase protein X component, mitochondrial	Q8BKZ9	Pdhx	501	33	37	33	47	55147.9	57836.2	58976.2	59219.9	1.04875	1.06942	1.07384
E3 ubiquitin-protein ligase TRIM9	Q8C7M3	Trim9	817	39	41	40	47	92434.1	91337.2	93221.5	99271.2	0.988133	1.00852	1.07397
Vesicle-associated membrane protein-associated protein B	Q9QY76	Vapb	243	3	7	3	5	26649.4	29599.8	39472.1	28636.3	1.11071	1.48117	1.07456
ATPase family AAA domain-containing protein 3	Q925I1	Atad3	591	10	12	10	11	52309.2	50332.6	47182.4	56254.1	0.962213	0.901989	1.07541
Poly(rC)-binding protein 1	P60335	Pcbp1	356	37	40	37	49	82974.9	95545.3	91967.3	89285.1	1.1515	1.10837	1.07605
Hemoglobin subunit beta-1	P02088	Hbb-b1	147	259	635	154	231	3.11323e+06	23925016	1137405	3.35272e+06	7.68494	0.365345	1.07692
BTB/POZ domain-containing protein KCTD12	Q6WVG3	Kctd12	327	8	8	8	10	36433.8	34963.6	42783.1	39242.9	0.959648	1.17427	1.0771
ATP-sensitive inward rectifier potassium channel 11	Q61743	Kcnj11	390	3	2	3	3	48790	0	47930.5	52637	0	0.982385	1.07885
Excitatory amino acid transporter 2	P43006	Slc1a2	572	95	108	98	108	469679	549916	497442	507162	1.17083	1.05911	1.0798
Serine racemase	Q9QZX7	Srr	339	14	11	8	16	37383.3	39954.2	50282.3	40379.9	1.06877	1.34505	1.08016
E3 ubiquitin-protein ligase TRIM32	Q8CH72	Trim32	655	5	19	5	11	34821.4	45789.7	28637.2	37629.2	1.31499	0.822402	1.08063
Eukaryotic translation initiation factor 2 subunit 3, X-linked	Q9Z0N1	Eif2s3x	472	4	6	10	8	26833.8	31873.3	32101.2	29017.1	1.18781	1.1963	1.08136
Phospholipid phosphatase 3	Q99JY8	Plpp3	312	23	31	27	32	133271	129912	119849	144326	0.974792	0.899284	1.08295
Homer protein homolog 1	Q9Z2Y3	Homer1	366	5	7	11	9	22270.6	20853.6	24081	24137	0.936372	1.08129	1.08381
Tubulin polymerization-promoting protein	Q7TQD2	Tppp	218	19	26	20	20	56963.5	96702.1	57729.7	61751	1.69761	1.01345	1.08404
Aspartate aminotransferase, cytoplasmic	P05201	Got1	413	14	11	16	19	50077.8	49676.7	44387.3	54318	0.991992	0.886368	1.08467
NEDD4-like E3 ubiquitin-protein ligase WWP2	Q9DBH0	Wwp2	870	31	48	52	52	98084.6	102657	100549	106421	1.04662	1.02513	1.08499
Elongation factor 1-delta	P57776	Eef1d	281	5	7	7	7	36123.7	38866	47320.1	39234	1.07591	1.30994	1.0861
DnaJ homolog subfamily A member 1	P63037	Dnaja1	397	12	20	18	17	34570.5	43201	42565	37566.4	1.24965	1.23125	1.08666
Monocarboxylate transporter 1	P53986	Slc16a1	493	2	5	3	5	30019.4	28440	0	32631.1	0.947388	0	1.087
Elongation factor 2	P58252	Eef2	858	28	30	22	34	54863.4	64328.4	59546.9	59691	1.17252	1.08537	1.08799
Neuronal membrane glycoprotein M6-a	P35802	Gpm6a	278	7	14	12	6	33159.6	36798.2	43124	36082.2	1.10973	1.3005	1.08814
Cullin-1	Q9WTX6	Cul1	776	21	38	39	34	65410.4	68855.1	75802.3	71243.7	1.05266	1.15887	1.08918
Protein disulfide-isomerase	P09103	P4hb	509	4	4	0	9	34391.3	42164.3	0	37481.2	1.22602	0	1.08985
Protein phosphatase 1 regulatory subunit 12A	Q9DBR7	Ppp1r12a	1029	22	26	25	34	298886	294862	258713	325759	0.98654	0.865591	1.08991
Endoplasmin	P08113	Hsp90b1	802	40	37	48	47	149617	137390	148399	163186	0.918275	0.991858	1.09069
ATP synthase subunit alpha, mitochondrial	Q03265	Atp5f1a	553	474	440	487	449	1.77113e+06	1.32855e+06	2.26599e+06	1.93183e+06	0.750116	1.2794	1.09073
Heterogeneous nuclear ribonucleoprotein U	Q8VEK3	Hnrnpu	800	23	23	17	18	58454.6	56578.6	65721.4	63767.5	0.967906	1.12432	1.09089
Sodium/potassium-transporting ATPase subunit alpha-3	Q6PIC6	Atp1a3	1013	175	187	189	211	480115	514524	501472	523755	1.07167	1.04448	1.0909
Sarcoplasmic/endoplasmic reticulum calcium ATPase 2	O55143	Atp2a2	1044	38	53	40	48	67892.3	76270.6	70453.9	74069.1	1.12341	1.03773	1.09098
Beta-adducin	Q9QYB8	Add2	725	29	40	25	33	85890.4	86921.9	96515.4	93900.6	1.01201	1.12371	1.09326
Polymerase delta-interacting protein 2	Q91VA6	Poldip2	368	4	4	3	3	25746.7	28340.2	0	28149.5	1.10073	0	1.09332
Serine/threonine-protein phosphatase 2B catalytic subunit alpha isoform	P63328	Ppp3ca	521	117	128	81	132	853216	963332	744241	933388	1.12906	0.872277	1.09397
26S proteasome regulatory subunit 4	P62192	Psmc1	440	4	7	3	5	27795	27800.3	26374.2	30417.8	1.00019	0.948881	1.09436
Copine-6	Q9Z140	Cpne6	557	36	59	34	56	152464	214018	128805	166919	1.40373	0.844822	1.0948
Septin-2	P42208	Septin2	361	7	8	10	16	38067.4	35931.1	38764.3	41684.5	0.943882	1.01831	1.09502
Sideroflexin-5	Q925N0	Sfxn5	342	4	7	8	8	33507.5	38187.3	43982.5	36797.2	1.13966	1.31262	1.09818
Phosphatidylinositol 4-phosphate 5-kinase type-1 gamma	O70161	Pip5k1c	661	17	17	23	21	57104.9	56481	63784.4	62763	0.989076	1.11697	1.09908
Gamma-enolase	P17183	Eno2	434	29	21	27	33	90592.7	93169.3	98176.2	99577.7	1.02844	1.08371	1.09918
Polyadenylate-binding protein 1	P29341	Pabpc1	636	14	26	17	27	75676.6	88027.3	91332.9	83188.7	1.1632	1.20688	1.09927
Intercellular adhesion molecule 5	Q60625	Icam5	917	11	20	15	18	63729	70198.2	77306.9	70073.4	1.10151	1.21306	1.09955
Protein kinase C alpha type	P20444	Prkca	672	17	12	9	12	76470.2	66824.5	53102.9	84101.8	0.873864	0.694427	1.0998
Heterogeneous nuclear ribonucleoproteins A2/B1	O88569	Hnrnpa2b1	353	29	37	40	44	251230	321168	342059	276661	1.27839	1.36154	1.10123
Inositol polyphosphate-4-phosphatase type I A	Q9EPW0	Inpp4a	939	4	10	10	5	41766.2	48513.8	47816.8	45994.2	1.16156	1.14487	1.10123
Cytochrome b-c1 complex subunit 6, mitochondrial	P99028	Uqcrh	89	3	3	3	4	53023.5	67411.4	60633.9	58458.1	1.27135	1.14353	1.10249
Voltage-dependent L-type calcium channel subunit beta-1	Q8R3Z5	Cacnb1	597	9	8	5	9	28765.5	37613.5	30908	31740.2	1.30759	1.07448	1.10341
MIC	Q8CAQ8	Immt	757	60	54	68	67	76142.6	70739.8	89238.8	84079.9	0.929044	1.172	1.10424
Twinfilin-1	Q91YR1	Twf1	350	2	3	2	3	28417.5	33075.7	0	31431.3	1.16392	0	1.10605
Coiled-coil domain-containing protein 92	Q8VDN4	Ccdc92	314	15	18	11	20	68699	66287	76214.3	76017.2	0.96489	1.10939	1.10653
Guanine nucleotide-binding protein G(I)/G(S)/G(T) subunit beta-1	P62874	Gnb1	340	52	55	68	61	131925	229355	145350	146155	1.73853	1.10176	1.10786
Casein kinase I isoform alpha	Q8BK63	Csnk1a1	337	12	16	13	18	41846.2	48545.8	55741.3	46362.8	1.1601	1.33205	1.10793
Mitochondrial import receptor subunit TOM70	Q9CZW5	Tomm70	611	12	5	6	11	25815.8	26073.8	25427.8	28605	1.00999	0.984968	1.10804
Ribonuclease inhibitor	Q91VI7	Rnh1	456	18	20	28	25	61624.9	59777.1	64458.4	68346.6	0.970015	1.04598	1.10908
Dehydrogenase/reductase SDR family member 1	Q99L04	Dhrs1	313	4	3	5	5	27492.1	34608.4	35309.1	30519	1.25885	1.28434	1.1101
RNA-binding protein FUS	P56959	Fus	518	36	43	58	66	399505	624792	419180	443543	1.56391	1.04925	1.11023
Malate dehydrogenase, cytoplasmic	P14152	Mdh1	334	14	12	6	14	84721	87962.8	124663	94102.1	1.03826	1.47146	1.11073
60S ribosomal protein L27	P61358	Rpl27	136	4	7	7	11	130765	151228	137059	145299	1.15649	1.04813	1.11114
Fructose-bisphosphate aldolase A	P05064	Aldoa	364	60	70	55	61	225258	224214	274775	250305	0.995366	1.21982	1.11119
ATP synthase subunit g, mitochondrial	Q9CPQ8	Atp5mg	103	2	3	2	2	39562.1	48631.1	0	43966.1	1.22924	0	1.11132
Neuron-specific calcium-binding protein hippocalcin	P84075	Hpca	193	3	9	5	2	37511.1	44667.6	39655.3	41744	1.19078	1.05716	1.11284
GTP-binding protein Rheb	Q921J2	Rheb	184	4	5	6	9	43599.3	47227	45380.6	48592.3	1.08321	1.04086	1.11452
Dihydropyrimidinase-related protein 4	O35098	Dpysl4	572	18	20	20	17	62134.9	84358	67418	69269.2	1.35766	1.08503	1.11482
DCC-interacting protein 13-alpha	Q8K3H0	Appl1	707	3	2	4	6	22291.6	0	28241.2	24875.9	0	1.2669	1.11593
Microtubule-associated protein RP/EB family member 2	Q8R001	Mapre2	326	4	3	4	4	30297.2	38821.6	37129.5	33846.7	1.28136	1.22551	1.11716
Calcium-binding mitochondrial carrier protein SCaMC-3	Q6GQS1	Slc25a23	467	5	8	13	15	24554.3	29497.1	30762.5	27432.4	1.2013	1.25283	1.11721
Keratin, type II cytoskeletal 1	P04104	Krt1	637	241	286	258	291	2830205	5089384	3.59897e+06	3164524	1.79824	1.27163	1.11813
AMP deaminase 2	Q9DBT5	Ampd2	798	24	31	22	44	99821.6	102678	98744.4	111738	1.02862	0.98921	1.11937
AFG3-like protein 2	Q8JZQ2	Afg3l2	802	9	9	7	8	33597.4	27719	35596.1	37656.8	0.825034	1.05949	1.12082
N-terminal EF-hand calcium-binding protein 2	Q91ZP9	Necab2	389	7	10	8	8	43685	39607.6	40431.5	48980.5	0.906664	0.925523	1.12122
SLIT-ROBO Rho GTPase-activating protein 2	Q91Z67	Srgap2	1071	3	6	2	4	41436.8	43992.9	43200.3	46521.8	1.06169	1.04256	1.12272
Trifunctional purine biosynthetic protein adenosine-3	Q64737	Gart	1010	2	2	8	7	22429.4	22392.9	28654.5	25186.7	0.998371	1.27754	1.12293
NAD-dependent protein deacetylase sirtuin-2	Q8VDQ8	Sirt2	389	12	11	8	11	51716.2	53051.2	54562.1	58075.4	1.02581	1.05503	1.12296
Dynamin-3	Q8BZ98	Dnm3	863	4	11	19	11	58927.5	49770.1	82248.4	66290.7	0.844598	1.39576	1.12495
RNA-splicing ligase RtcB homolog	Q99LF4	Rtcb	505	38	71	50	59	65519.2	71977.9	66177.7	73707.5	1.09858	1.01005	1.12498
Stomatin-like protein 2, mitochondrial	Q99JB2	Stoml2	353	4	2	2	7	33296.2	34574.5	36872.2	37477.5	1.03839	1.1074	1.12558
Ig kappa chain V-II region 7S34.1	P01630		113	2	7	21	4	79663.4	93324.4	288451	89712.1	1.17148	3.62087	1.12614
Protein BRICK1	Q91VR8	Brk1	75	4	3	4	5	60692.4	74037.6	38259.4	68349	1.21988	0.630382	1.12615
Elongation factor Tu, mitochondrial	Q8BFR5	Tufm	452	34	78	83	82	119197	133678	151542	134321	1.12149	1.27135	1.12688
Serine/threonine-protein kinase PAK 1	O88643	Pak1	545	2	2	2	3	25413.7	32367.6	0	28642.8	1.27363	0	1.12706
Phosphatidylinositol 5-phosphate 4-kinase type-2 gamma	Q91XU3	Pip4k2c	421	3	2	5	3	20435.9	24050.5	24817.5	23046.8	1.17688	1.21441	1.12776
Protein phosphatase 1 regulatory subunit 12B	Q8BG95	Ppp1r12b	976	2	2	2	3	14260.5	13305.6	15016.2	16084.9	0.933036	1.05299	1.12793
Myeloid leukemia factor 2	Q99KX1	Mlf2	247	17	15	19	18	54434.3	67126.5	55041.3	61399.1	1.23317	1.01115	1.12795
Solute carrier family 12 member 5	Q91V14	Slc12a5	1138	23	22	30	23	58486.9	75401.4	73449	65986.4	1.2892	1.25582	1.12822
Cytochrome c oxidase subunit 5B, mitochondrial	P19536	Cox5b	128	10	11	17	11	133345	184762	110844	150634	1.38559	0.831253	1.12966
Neuroplastin	P97300	Nptn	397	33	25	30	33	106324	130812	108035	120225	1.23032	1.01609	1.13074
Thrombospondin-1	P35441	Thbs1	1170	30	24	19	24	76166.1	84739.4	55419.4	86156.4	1.11256	0.727613	1.13117
Heterogeneous nuclear ribonucleoproteins C1/C2	Q9Z204	Hnrnpc	313	6	19	9	13	35140.6	41028.1	40460.3	39760.6	1.16754	1.15138	1.13147
Keratin, type I cytoskeletal 17	Q9QWL7	Krt17	433	70	57	54	105	1.35018e+06	1.13298e+06	1.12874e+06	1.52834e+06	0.839132	0.835998	1.13196
Coronin-1A	O89053	Coro1a	461	5	7	11	8	25452	27938.1	33380.7	28834.1	1.09768	1.31152	1.13288
Heterogeneous nuclear ribonucleoprotein H2	P70333	Hnrnph2	449	14	27	31	26	91699.4	116414	137734	103920	1.26951	1.50201	1.13326
N-acylneuraminate cytidylyltransferase	Q99KK2	Cmas	432	21	17	24	25	74062.2	89206.8	106083	83969.7	1.20448	1.43235	1.13377
Adenosine 5'-monophosphoramidase HINT1	P70349	Hint1	126	12	5	6	7	202226	265280	270204	229330	1.3118	1.33615	1.13403
Fumarylacetoacetate hydrolase domain-containing protein 2A	Q3TC72	Fahd2	313	13	10	19	12	36389.4	41776.3	53371.9	41278.1	1.14804	1.46669	1.13434
Mitogen-activated protein kinase 10	Q61831	Mapk10	464	8	8	10	10	30364.8	33445.1	33039.8	34501.2	1.10144	1.08809	1.13622
Diacylglycerol kinase gamma	Q91WG7	Dgkg	788	5	7	9	11	25766.7	24671	29459.5	29280.8	0.957477	1.14331	1.13638
Estradiol 17-beta-dehydrogenase 11	Q9EQ06	Hsd17b11	298	3	3	1	3	27464.6	19340.3	0	31211.8	0.70419	0	1.13644
Heterogeneous nuclear ribonucleoprotein A1	P49312	Hnrnpa1	320	7	14	11	13	35176.6	41165.5	54908.4	40060.8	1.17025	1.56093	1.13885
ATP synthase subunit f, mitochondrial	P56135	Atp5mf	88	19	20	19	16	265347	685426	156361	302392	2.58313	0.589271	1.13961
26S proteasome non-ATPase regulatory subunit 4	O35226	Psmd4	376	9	9	19	17	44731.9	48544.8	62938.9	50982.9	1.08524	1.40703	1.13974
Arginine and glutamate-rich protein 1	Q3UL36	Arglu1	271	7	13	11	12	65640.2	86924.9	86127.3	74847.6	1.32426	1.31211	1.14027
Kinesin-like protein KIF2A	P28740	Kif2a	705	21	19	18	21	44994.7	46070.9	49390.7	51362.7	1.02392	1.0977	1.14153
Prostacyclin synthase	O35074	Ptgis	501	4	5	1	4	28706	32427.8	0	32797.2	1.12965	0	1.14252
cAMP-dependent protein kinase type II-alpha regulatory subunit	P12367	Prkar2a	401	10	7	20	13	28453.4	28647.6	31593.3	32519.5	1.00683	1.11035	1.14291
Heat shock protein HSP 90-alpha	P07901	Hsp90aa1	733	53	43	45	56	130119	123475	132098	148715	0.948943	1.01521	1.14292
Argininosuccinate synthase	P16460	Ass1	412	19	28	24	31	59487.5	66261.3	69727.1	68028	1.11387	1.17213	1.14357
Long-chain specific acyl-CoA dehydrogenase, mitochondrial	P51174	Acadl	430	8	12	8	21	47264.6	47583.6	40963.9	54065.8	1.00675	0.866693	1.1439
Coiled-coil domain-containing protein 6	D3YZP9	Ccdc6	469	11	13	10	14	40717.4	52667.6	41575	46694.1	1.29349	1.02106	1.14678
Threonine--tRNA ligase 1, cytoplasmic	Q9D0R2	Tars1	722	14	19	18	13	59301.5	58030.9	65778.9	68013.9	0.978574	1.10923	1.14692
Keratin, type I cytoskeletal 10	P02535	Krt10	570	176	219	226	224	1.59764e+06	3.04979e+06	2.17512e+06	1835280	1.90893	1.36146	1.14874
Complement factor H	P06909	Cfh	1234	10	23	19	20	43111.2	57470.4	44018.9	49528.4	1.33307	1.02106	1.14885
Protein-arginine deiminase type-2	Q08642	Padi2	673	14	14	5	15	83383	78132.8	64291.9	95850.1	0.937036	0.771043	1.14952
Aminoacyl tRNA synthase complex-interacting multifunctional protein 1	P31230	Aimp1	310	2	2	2	4	28392.7	28308.2	21693.5	32702.1	0.997023	0.764052	1.15178
mRNA export factor	Q8C570	Rae1	368	16	18	13	20	59673.9	60310.6	71791.4	68753.1	1.01067	1.20306	1.15215
Mitochondrial import inner membrane translocase subunit TIM50	Q9D880	Timm50	353	5	9	9	9	38686.1	38109.3	47377	44616.1	0.985092	1.22465	1.15328
Eukaryotic initiation factor 4A-I	P60843	Eif4a1	406	22	31	32	30	129485	128244	161632	149582	0.990413	1.24827	1.15521
Galactokinase	Q9R0N0	Galk1	392	2	4	4	4	28184.9	33521.1	35318.2	32583.6	1.18933	1.25309	1.15607
Ig gamma-3 chain C region	P03987		398	53	72	32	53	330862	568668	250489	383586	1.71875	0.75708	1.15936
Tight junction protein ZO-2	Q9Z0U1	Tjp2	1167	4	5	4	8	18094.3	20187.7	19407.2	20980.4	1.11569	1.07256	1.1595
Phosphoglycerate mutase 1	Q9DBJ1	Pgam1	254	9	10	11	14	33263.7	45277.4	45414.2	38574.7	1.36117	1.36528	1.15966
Fructose-bisphosphate aldolase C	P05063	Aldoc	363	7	11	10	11	34100	35704.2	44367.8	39606.3	1.04704	1.30111	1.16148
40S ribosomal protein S6	P62754	Rps6	249	2	3	2	3	25302.5	58659.8	31136.6	29408.9	2.31834	1.23058	1.1623
Keratin, type II cytoskeletal 2 epidermal	Q3TTY5	Krt2	707	49	72	77	73	548385	846604	887287	637972	1.54381	1.618	1.16337
26S proteasome regulatory subunit 10B	P62334	Psmc6	389	2	2	5	3	27523.1	0	25440.2	32065.3	0	0.924324	1.16503
GMP reductase 1	Q9DCZ1	Gmpr	345	8	9	9	14	42986.8	45275	59060.5	50082.2	1.05323	1.37392	1.16506
Protein flightless-1 homolog	Q9JJ28	Flii	1271	4	7	4	5	27364.3	26416.1	23931.5	31891.5	0.965349	0.874551	1.16544
Methylosome protein 50	Q99J09	Wdr77	342	3	5	4	5	30530.5	30732.8	38797.8	35584.3	1.00663	1.27079	1.16553
Solute carrier family 2, facilitated glucose transporter member 1	P17809	Slc2a1	492	4	2	5	5	25522.1	0	29116.7	29748	0	1.14085	1.16558
Protein-tyrosine kinase 2-beta	Q9QVP9	Ptk2b	1009	29	28	22	30	84262.2	91368.1	64603.1	98240.9	1.08433	0.766692	1.1659
Disks large homolog 4	Q62108	Dlg4	724	7	21	16	18	31056.9	30293.2	37599.2	36274.1	0.97541	1.21066	1.16799
Moesin	P26041	Msn	577	4	6	4	10	34986.8	36830.1	29550.3	40865.9	1.05268	0.844611	1.16804
Complement component C8 beta chain	Q8BH35	C8b	589	28	32	25	44	711362	773435	358974	832093	1.08726	0.504629	1.16972
40S ribosomal protein S19	Q9CZX8	Rps19	145	8	2	2	3	55873.1	54772.9	51976.9	65449.1	0.980309	0.930267	1.17139
Myelin proteolipid protein	P60202	Plp1	277	40	59	49	57	188195	352248	189539	220671	1.87172	1.00714	1.17256
Phosphoribosyl pyrophosphate synthase-associated protein 1	Q9D0M1	Prpsap1	356	2	14	2	10	31847.2	44255.9	39789.6	37343.8	1.38963	1.24939	1.17259
Dihydropyrimidinase-related protein 3	Q62188	Dpysl3	570	9	8	6	10	32193.3	38310.3	50553.9	37786.8	1.19001	1.57032	1.17375
Wiskott-Aldrich syndrome protein family member 1	Q8R5H6	Wasf1	559	7	10	7	8	78163.6	80099.4	86337.9	91805.9	1.02477	1.10458	1.17454
Tripartite motif-containing protein 2	Q9ESN6	Trim2	744	33	34	30	29	61007.8	61423.5	70873	71714.4	1.00681	1.1617	1.17549
Nck-associated protein 1	P28660	Nckap1	1128	38	33	47	40	68385.5	80059.6	69372.2	80452.3	1.17071	1.01443	1.17645
Oxidation resistance protein 1	Q4KMM3	Oxr1	866	21	12	20	27	31019.2	30146.4	32379.8	36537	0.971864	1.04387	1.17788
Vesicle-fusing ATPase	P46460	Nsf	744	256	240	230	244	732431	817041	875448	863044	1.11552	1.19526	1.17833
NADH-ubiquinone oxidoreductase 75 kDa subunit, mitochondrial	Q91VD9	Ndufs1	727	33	48	39	40	92018	87327.7	112642	108475	0.949028	1.22413	1.17884
Voltage-gated potassium channel subunit beta-2	P62482	Kcnab2	367	54	61	46	75	309310	380983	399911	365162	1.23172	1.29291	1.18057
Delta-1-pyrroline-5-carboxylate dehydrogenase, mitochondrial	Q8CHT0	Aldh4a1	562	2	5	0	5	27138.5	30196.7	0	32049.7	1.11269	0	1.18097
40S ribosomal protein S20	P60867	Rps20	119	16	25	24	26	171291	265257	160484	202427	1.54857	0.936909	1.18177
Probable ATP-dependent RNA helicase DDX6	P54823	Ddx6	483	6	8	9	13	39825.7	36720	47948.9	47068.6	0.922017	1.20397	1.18186
2-oxoglutarate dehydrogenase, mitochondrial	Q60597	Ogdh	1023	57	41	42	41	114333	95001.7	144461	135193	0.830924	1.26351	1.18245
Methylcrotonoyl-CoA carboxylase subunit alpha, mitochondrial	Q99MR8	Mccc1	717	6	20	14	28	54638.1	67904.5	59650.3	64673.1	1.24281	1.09173	1.18366
Neurofilament heavy polypeptide	P19246	Nefh	1090	15	20	18	28	43384.2	49787.9	38804.6	51377.5	1.14761	0.894441	1.18425
Leucine-rich repeat flightless-interacting protein 1	Q3UZ39	Lrrfip1	729	3	3	4	4	24860.5	31672.8	0	29452.5	1.27402	0	1.18471
Sickle tail protein	A2AQ25	Skt	1946	3	5	3	4	24394.6	53983	28344.1	28938.1	2.21291	1.1619	1.18625
Protein argonaute-2	Q8CJG0	Ago2	860	3	9	8	9	25553.1	30125.6	35957.2	30319.4	1.17894	1.40716	1.18653
Serine protease HTRA1	Q9R118	Htra1	480	10	10	10	16	94667.6	90006.9	89367.5	112431	0.950768	0.944014	1.18764
Vacuolar protein sorting-associated protein 26B	Q8C0E2	Vps26b	336	7	6	11	5	35973.2	36798.2	38815.1	42731.1	1.02293	1.079	1.18786
Synapsin-2	Q64332	Syn2	586	116	110	134	168	350111	331937	375141	416614	0.948092	1.07149	1.18995
Histone-arginine methyltransferase CARM1	Q9WVG6	Carm1	608	5	17	12	11	32691.5	67839	59118.2	38908.6	2.07513	1.80837	1.19018
Eukaryotic translation initiation factor 4B	Q8BGD9	Eif4b	611	8	14	16	15	31148.7	36128.3	36579.8	37119.7	1.15987	1.17436	1.19169
Activator of 90 kDa heat shock protein ATPase homolog 1	Q8BK64	Ahsa1	338	7	7	5	7	39731.6	57344.1	68888.1	47388.9	1.44329	1.73384	1.19273
Dynamin-1-like protein	Q8K1M6	Dnm1l	742	15	20	20	23	59407.7	67001	75392.4	71130.4	1.12782	1.26907	1.19733
Peroxiredoxin-2	Q61171	Prdx2	198	13	24	23	13	104637	136004	139896	125359	1.29977	1.33696	1.19803
NMDA receptor synaptonuclear signaling and neuronal migration factor	Q99NF2	Nsmf	532	5	8	5	4	53406	57440	71074.6	63990.6	1.07553	1.33084	1.19819
Fatty acid CoA ligase Acsl3	Q9CZW4	Acsl3	720	2	6	3	3	25716.3	29092	32100.2	30881.1	1.13127	1.24824	1.20084
Protein NDRG3	Q9QYF9	Ndrg3	375	3	1	1	3	28562.1	0	0	34298.7	0	0	1.20084
40S ribosomal protein S17	P63276	Rps17	135	5	4	12	6	43987.1	45192.3	48147.2	52848.3	1.0274	1.09457	1.20145
Transcriptional activator protein Pur-beta	O35295	Purb	324	3	22	11	15	37553.4	46871.5	50745.9	45135.6	1.24813	1.3513	1.2019
Muscleblind-like protein 2	Q8C181	Mbnl2	373	2	5	4	5	29490.6	37440.4	39567.8	35450.5	1.26957	1.34171	1.20209
Annexin A2	P07356	Anxa2	339	9	9	24	41	64605	60165.8	108034	77824	0.931286	1.67222	1.20461
Clusterin	Q06890	Clu	448	19	20	13	28	94156.8	133925	110056	113429	1.42237	1.16886	1.20468
Cell cycle exit and neuronal differentiation protein 1	Q9JKC6	Cend1	149	2	17	14	9	21754.1	31414.2	31952.6	26245	1.44406	1.46881	1.20644
Puromycin-sensitive aminopeptidase	Q11011	Npepps	920	56	56	51	69	129485	128535	144093	156227	0.992659	1.11281	1.20652
Clathrin light chain B	Q6IRU5	Cltb	229	9	20	17	13	39806.4	62435.7	78826.4	48081.6	1.56848	1.98024	1.20788
60S ribosomal protein L7	P14148	Rpl7	270	4	10	12	8	33376.5	44646	59758.1	40347	1.33765	1.79042	1.20884
Creatine kinase U-type, mitochondrial	P30275	Ckmt1	418	10	22	25	23	78556.2	86972.6	93006.1	95027.2	1.10714	1.18394	1.20967
NADH dehydrogenase [ubiquinone] iron-sulfur protein 6, mitochondrial	P52503	Ndufs6	116	5	3	6	6	38025	57230.6	36452.1	46062	1.50508	0.958636	1.21136
Ephrin type-A receptor 4	Q03137	Epha4	986	8	9	6	10	42072.7	40147.2	44626.3	51034.2	0.954234	1.0607	1.213
Microtubule-associated protein 1B	P14873	Map1b	2464	36	60	39	64	235662	266367	233750	285980	1.13029	0.991885	1.21351
Fructose-bisphosphate aldolase B	Q91Y97	Aldob	364	14	16	8	17	101407	111288	124113	123119	1.09744	1.22391	1.21411
Casein kinase II subunit alpha	Q60737	Csnk2a1	391	5	10	7	11	30241.6	36301.4	35961.5	36737.2	1.20038	1.18914	1.21479
Neutral amino acid transporter A	O35874	Slc1a4	532	9	9	11	9	38168.3	40407.8	47940.7	46410	1.05868	1.25604	1.21593
Receptor-type tyrosine-protein phosphatase S	B0V2N1	Ptprs	1907	16	20	18	19	73105.6	82617	80821.3	88893.8	1.13011	1.10554	1.21596
26S proteasome regulatory subunit 7	P46471	Psmc2	433	4	6	9	11	21007.8	28734	23918.7	25547.6	1.36778	1.13856	1.2161
Heterogeneous nuclear ribonucleoprotein K	P61979	Hnrnpk	463	43	55	39	49	118414	230284	140250	144028	1.94474	1.18441	1.21631
BTB/POZ domain-containing protein KCTD3	Q8BFX3	Kctd3	815	23	24	21	25	65036.1	70195.6	78079.2	79255.7	1.07933	1.20055	1.21864
BTB/POZ domain-containing protein KCTD16	Q5DTY9	Kctd16	427	3	2	3	4	38641.2	36754.7	0	47153.1	0.951181	0	1.22028
Complement factor I	Q61129	Cfi	603	12	15	15	13	748046	920863	1.49885e+06	913716	1.23102	2.00368	1.22147
4F2 cell-surface antigen heavy chain	P10852	Slc3a2	526	24	24	26	24	61319.4	64871.8	81359.4	74951.1	1.05793	1.32681	1.22231
Immunoglobulin heavy constant gamma 2B	P01867	Ighg2b	404	52	82	160	72	550351	1133011	1515152	673800	2.05871	2.75307	1.22431
Myotubularin-related protein 1	Q9Z2C4	Mtmr1	669	10	19	12	23	58756.9	71311	68193.9	71981.1	1.21366	1.16061	1.22507
Profilin-1	P62962	Pfn1	140	8	8	2	5	31265.1	59319	28020.4	38320.1	1.89729	0.896221	1.22565
Arf-GAP domain and FG repeat-containing protein 1	Q8K2K6	Agfg1	561	2	4	2	4	69721.3	84081.4	63016.3	85465.7	1.20596	0.903832	1.22582
ATP-dependent 6-phosphofructokinase, liver type	P12382	Pfkl	780	36	28	26	33	68220.8	69132	72776.8	83668.3	1.01336	1.06678	1.22643
GMP synthase [glutamine-hydrolyzing]	Q3THK7	Gmps	693	7	11	14	18	31935.9	31437.6	40218.7	39200.5	0.984397	1.25936	1.22747
Complex I assembly factor ACAD9, mitochondrial	Q8JZN5	Acad9	625	3	14	1	8	37158.5	54805.5	0	45728.5	1.47491	0	1.23063
Magnesium transporter MRS2 homolog, mitochondrial	Q5NCE8	Mrs2	434	2	9	9	12	45069.4	56161.7	58884.7	55679.9	1.24611	1.30653	1.23542
DnaJ homolog subfamily A member 2	Q9QYJ0	Dnaja2	412	10	13	14	11	43847.1	57610	61205.2	54232.7	1.31388	1.39588	1.23686
EGF-containing fibulin-like extracellular matrix protein 1	Q8BPB5	Efemp1	493	9	12	7	13	26896.5	34901.1	36223.1	33281.5	1.29761	1.34676	1.23739
RNA-binding protein EWS	Q61545	Ewsr1	655	10	11	9	13	1211320	1267370	1.7273e+06	1.49949e+06	1.04627	1.42596	1.2379
Ubiquitin-like modifier-activating enzyme 1	Q02053	Uba1	1058	12	23	17	17	38839.3	49371.6	48256.5	48134.7	1.27118	1.24247	1.23933
Peroxiredoxin-1	P35700	Prdx1	199	30	73	58	52	232483	380779	317711	288248	1.63788	1.3666	1.23987
Fructosamine-3-kinase	Q9ER35	Fn3k	309	4	8	7	6	31069.2	35528.5	40118.8	38555	1.14353	1.29127	1.24094
Rap1 GTPase-activating protein 1	A2ALS5	Rap1gap	663	10	14	16	20	42257.2	46926.8	45257.8	52453.4	1.1105	1.07101	1.24129
Protein FAM98B	Q80VD1	Fam98b	429	12	15	19	18	40611.7	52609.7	60476.3	50430	1.29543	1.48914	1.24176
Cofilin-1	P18760	Cfl1	166	95	126	114	94	527980	827822	678162	655927	1.5679	1.28445	1.24233
Plasma membrane calcium-transporting ATPase 2	Q9R0K7	Atp2b2	1198	23	33	25	23	94565.9	115342	120378	117593	1.2197	1.27296	1.24351
Probable ATP-dependent RNA helicase DDX41	Q91VN6	Ddx41	622	11	15	9	7	43063.3	48119.4	46507.6	53563.4	1.11741	1.07998	1.24383
Catenin beta-1	Q02248	Ctnnb1	781	19	21	22	22	49560.1	50629	56961.8	61825.2	1.02157	1.14935	1.24748
Cytochrome b-c1 complex subunit 7	Q9D855	Uqcrb	111	3	1	1	2	36605.3	0	0	45694.5	0	0	1.2483
NADH dehydrogenase [ubiquinone] 1 alpha subcomplex subunit 13	Q9ERS2	Ndufa13	144	9	10	13	9	62479.8	94761	41688.8	78094.2	1.51667	0.667237	1.24991
Leucine-rich glioma-inactivated protein 1	Q9JIA1	Lgi1	557	33	24	30	27	88868.9	110755	115087	111136	1.24628	1.29502	1.25056
T-complex protein 1 subunit gamma	P80318	Cct3	545	23	28	24	36	49315.4	60915.9	42224.1	61812.3	1.23523	0.856205	1.25341
Dynein light chain roadblock-type 1	P62627	Dynlrb1	96	2	6	3	2	78957.5	163822	0	99073.7	2.07482	0	1.25477
Proline-rich transmembrane protein 1	O35449	Prrt1	306	7	7	3	7	33428.7	39618.3	0	42014.2	1.18516	0	1.25683
Cleavage and polyadenylation specificity factor subunit 7	Q8BTV2	Cpsf7	471	4	10	5	11	27922.7	35579.3	29145.2	35115.1	1.27421	1.04378	1.25758
Limbic system-associated membrane protein	Q8BLK3	Lsamp	341	3	4	3	4	28061.6	29963.7	30610.6	35374.5	1.06778	1.09083	1.2606
E3 ubiquitin-protein ligase NEDD4-like	Q8CFI0	Nedd4l	1004	20	20	14	25	68503.3	65117.2	70048.1	86540.4	0.950571	1.02255	1.2633
Albumin	P07724	Alb	608	404	351	386	293	11655054	18011862	11490940	14748743	1.54541	0.985919	1.26544
Rap1 GTPase-activating protein 2	Q5SVL6	Rap1gap2	712	4	7	6	7	56913.3	67902.9	73705.3	72165.4	1.19309	1.29505	1.26799
Regulator of G-protein signaling 7	O54829	Rgs7	469	7	7	6	6	33065.9	34202.1	39857.1	41947.6	1.03436	1.20538	1.2686
Ig heavy chain V region 102	P01750		117	5	14	10	9	40782.5	109886	58789.1	51748.4	2.69444	1.44153	1.26889
Band 4.1-like protein 1	Q9Z2H5	Epb41l1	879	3	5	6	4	23777.1	23096.7	31970.2	30187.3	0.971384	1.34458	1.2696
Septin-11	Q8C1B7	Septin11	431	6	19	22	18	42637.3	55763.7	69450.8	54205.1	1.30786	1.62887	1.27131
Glycerol-3-phosphate dehydrogenase, mitochondrial	Q64521	Gpd2	727	14	12	15	19	113266	150765	144207	144125	1.33107	1.27316	1.27244
PDZ and LIM domain protein 5	Q8CI51	Pdlim5	591	5	6	0	2	19305.7	26880.8	0	24613.7	1.39238	0	1.27494
Mitochondrial import receptor subunit TOM40 homolog	Q9QYA2	Tomm40	361	7	4	5	6	31941.9	41776.8	40380.5	40826.5	1.3079	1.26419	1.27815
Hemopexin	Q91X72	Hpx	460	15	17	28	20	68627	137199	89595.3	87892.3	1.9992	1.30554	1.28072
ATP-dependent RNA helicase DDX1	Q91VR5	Ddx1	740	30	44	30	40	83779.9	105440	104307	107374	1.25854	1.24501	1.28161
Galactocerebrosidase	P54818	Galc	684	2	6	8	6	32804.3	47181.7	48808.6	42127.2	1.43828	1.48787	1.2842
Breast carcinoma-amplified sequence 1 homolog	Q80YN3	Bcas1	633	2	9	4	9	27680.6	36203.6	35778.8	35560.1	1.30791	1.29256	1.28466
Cytochrome c oxidase subunit 4 isoform 1, mitochondrial	P19783	Cox4i1	169	10	10	12	7	130509	192730	126674	167793	1.47676	0.970611	1.28567
CB1 cannabinoid receptor-interacting protein 1	Q5M8N0	Cnrip1	164	13	15	10	5	364583	647050	544567	469462	1.77477	1.49367	1.28767
Kelch repeat and BTB domain-containing protein 11	Q8BNW9	Kbtbd11	633	20	24	16	22	77508.5	67608.3	74402.2	100164	0.87227	0.959923	1.2923
3-ketoacyl-CoA thiolase, mitochondrial	Q8BWT1	Acaa2	397	5	12	20	16	34882	38527.2	50651.3	45105.3	1.1045	1.45207	1.29308
Nucleolin	P09405	Ncl	707	3	8	5	5	23091.6	25862.3	28202.9	29890.1	1.11998	1.22135	1.29441
4-trimethylaminobutyraldehyde dehydrogenase	Q9JLJ2	Aldh9a1	494	4	7	10	14	32765.7	40432.9	51890.8	42436.9	1.234	1.58369	1.29516
ATP-dependent 6-phosphofructokinase, platelet type	Q9WUA3	Pfkp	784	80	91	87	95	180897	208540	255243	234395	1.15281	1.41099	1.29574
Long-chain-fatty-acid--CoA ligase ACSBG1	Q99PU5	Acsbg1	721	5	11	13	13	28608	30397.3	36672.1	37100.6	1.06255	1.28188	1.29686
Gephyrin	Q8BUV3	Gphn	769	8	16	12	15	41984	48417.4	54121.4	54464	1.15323	1.28909	1.29725
Insulin-like growth factor-binding protein 3	P47878	Igfbp3	292	8	8	7	6	57474.5	64500.4	49715.3	74728.4	1.12224	0.864997	1.3002
Atlastin-1	Q8BH66	Atl1	558	4	12	6	8	26249.7	33676.4	31355	34169.2	1.28292	1.19449	1.3017
Elongin-B	P62869	Elob	118	22	19	19	22	194572	302938	142874	253467	1.55695	0.7343	1.30269
Band 4.1-like protein 3	Q9WV92	Epb41l3	929	22	25	27	29	62581.6	67161.3	79995.8	81610.8	1.07318	1.27827	1.30407
Heat shock cognate 71 kDa protein	P63017	Hspa8	646	178	203	195	240	636970	698690	759690	830972	1.0969	1.19266	1.30457
Vacuolar protein sorting-associated protein 16 homolog	Q920Q4	Vps16	839	2	5	4	7	32374.3	30380.4	42427.5	42265.3	0.938409	1.31053	1.30552
AP-3 complex subunit mu-2	Q8R2R9	Ap3m2	418	4	9	13	10	21749.8	27974.7	28664.6	28516.5	1.2862	1.31793	1.31112
Phospholipid phosphatase-related protein type 4	Q7TME0	Plppr4	766	22	48	33	36	72762.1	102011	88315.4	95632.2	1.40198	1.21376	1.31431
Voltage-gated potassium channel subunit beta-1	P63143	Kcnab1	401	4	6	3	9	29253.4	35328.7	37538.2	38451.2	1.20768	1.28321	1.31442
Serine/threonine-protein kinase MARK2	Q05512	Mark2	776	3	11	13	17	31684.7	37660.1	41935.2	41727.3	1.18859	1.32351	1.31695
Calpain-2 catalytic subunit	O08529	Capn2	700	15	21	16	18	110215	164187	97085.5	145240	1.4897	0.880874	1.31779
Septin-4	P28661	Septin4	478	14	28	31	32	123190	125732	136000	163357	1.02063	1.10399	1.32605
C-1-tetrahydrofolate synthase, cytoplasmic	Q922D8	Mthfd1	935	18	30	16	27	43267.2	51648.5	59056.9	57690.6	1.19371	1.36493	1.33336
WD repeat-containing protein 48	Q8BH57	Wdr48	676	10	12	10	8	35394.7	48821.5	51037.8	47320.8	1.37935	1.44196	1.33695
60S ribosomal protein L22	P67984	Rpl22	128	7	5	0	5	60855.8	103968	0	81402	1.70844	0	1.33762
Cytoplasmic dynein 1 intermediate chain 1	O88485	Dync1i1	628	7	13	8	8	45652.5	52356.6	57820.7	61162.8	1.14685	1.26654	1.33975
Trifunctional enzyme subunit alpha, mitochondrial	Q8BMS1	Hadha	763	73	65	56	60	129863	144102	180133	173986	1.10964	1.38709	1.33976
Actin-related protein 2/3 complex subunit 5-like protein	Q9D898	Arpc5l	153	3	7	3	4	33197	52747.4	42507.2	44602.7	1.58892	1.28045	1.34357
Alpha-synuclein	O55042	Snca	140	2	6	3	7	37667	43035.9	44322.7	50669.5	1.14254	1.1767	1.3452
FSD1-like protein	Q8BYN5	Fsd1l	507	3	5	1	7	21935.5	39862.6	0	29605.8	1.81726	0	1.34967
Splicing factor 3B subunit 3	Q921M3	Sf3b3	1217	2	3	2	2	23000	29797.2	0	31075	1.29553	0	1.35109
T-complex protein 1 subunit epsilon	P80316	Cct5	541	21	22	18	22	44335.5	60819	55078.7	59925.4	1.37179	1.24232	1.35164
DDB1- and CUL4-associated factor 7	P61963	Dcaf7	342	2	6	6	9	26208.8	37020.8	42024.4	35458.3	1.41253	1.60344	1.35291
A-kinase anchor protein 10, mitochondrial	O88845	Akap10	662	2	3	5	7	19665.8	21284.2	31553.6	26632.7	1.08229	1.60449	1.35426
Ubiquitin carboxyl-terminal hydrolase 5	P56399	Usp5	858	6	13	6	9	34274.8	34477.8	50168.7	46462.4	1.00592	1.46372	1.35558
Endoplasmic reticulum chaperone BiP	P20029	Hspa5	655	32	39	41	49	94240.8	133474	147662	128183	1.4163	1.56686	1.36016
Heat shock 70 kDa protein 12A	Q8K0U4	Hspa12a	675	64	99	87	109	122369	137339	145144	166633	1.12233	1.18611	1.36172
NHP2-like protein 1	Q9D0T1	Snu13	128	2	3	3	3	35849.5	64743.2	26641.6	49002.5	1.80597	0.743151	1.36689
Rab-like protein 6	Q5U3K5	Rabl6	725	3	5	4	3	21483.6	23974.2	32494.1	29380.9	1.11593	1.51251	1.3676
Serine-threonine kinase receptor-associated protein	Q9Z1Z2	Strap	350	3	6	9	6	27963.7	30710.1	42002.2	38580.9	1.09821	1.50202	1.37968
Protein FAM98A	Q3TJZ6	Fam98a	515	2	5	0	3	26867.7	35596.3	0	37095.2	1.32488	0	1.38066
Protein transport protein Sec23A	Q01405	Sec23a	765	14	20	19	21	38354.5	55645.2	55734.6	53008.9	1.45081	1.45314	1.38208
Ig lambda-1 chain C region	P01843		105	2	8	7	7	38808.9	42679.8	41477.9	53660.3	1.09974	1.06877	1.38268
Septin-6	Q9R1T4	Septin6	434	4	7	7	8	23119.3	34246.6	38882.2	32065.5	1.4813	1.68181	1.38696
40S ribosomal protein S15	P62843	Rps15	145	5	4	10	4	44269.9	44686.9	51549.3	61592	1.00942	1.16443	1.39128
14-3-3 protein sigma	O70456	Sfn	248	13	5	6	20	67335.6	0	45825.8	93853.7	0	0.680558	1.39382
Thioredoxin	P10639	Txn	105	8	21	11	11	65317.1	201314	51757.2	91128.6	3.0821	0.792399	1.39517
Adenylyl cyclase-associated protein 1	P40124	Cap1	474	12	12	3	24	47076.5	56278.1	64423.3	65859.4	1.19546	1.36848	1.39899
Mitochondrial glutamate carrier 2	Q9DB41	Slc25a18	320	10	16	15	9	32204	47073.7	40315.2	45064.6	1.46174	1.25187	1.39935
Matrin-3	Q8K310	Matr3	846	16	25	25	25	43744.8	54434.5	64658.8	61292.9	1.24437	1.47809	1.40115
Fermitin family homolog 3	Q8K1B8	Fermt3	665	4	7	4	6	36732.1	47940.6	33359.9	51558.7	1.30514	0.908195	1.40364
ATP synthase protein 8	P03930	Mtatp8	67	7	2	4	5	189881	0	178906	266545	0	0.942202	1.40374
Eukaryotic peptide chain release factor GTP-binding subunit ERF3A	Q8R050	Gspt1	636	4	3	4	5	27639.6	31901.4	34556.2	38873.6	1.15419	1.25024	1.40645
Tubulin beta-3 chain	Q9ERD7	Tubb3	450	49	100	137	129	333767	468684	508916	469570	1.40422	1.52476	1.40688
60S ribosomal protein L6	P47911	Rpl6	296	4	9	10	11	36307.4	49700.8	57783.9	51130.6	1.36889	1.59152	1.40827
Pyrroline-5-carboxylate reductase 2	Q922Q4	Pycr2	320	48	59	54	66	121002	213632	146120	170408	1.76552	1.20758	1.4083
Keratin, type II cytoskeletal 73	Q6NXH9	Krt73	539	4	18	7	18	137672	271089	149464	194196	1.9691	1.08565	1.41057
60S ribosomal protein L31	P62900	Rpl31	125	6	5	4	9	89180.1	108645	128456	126475	1.21827	1.44041	1.4182
Probable ATP-dependent RNA helicase DDX17	Q501J6	Ddx17	650	20	26	31	17	55072.6	69295	72978.8	78238.9	1.25825	1.32514	1.42065
Sorcin	Q6P069	Sri	198	2	5	6	4	35960.7	35916.9	42997.8	51146.4	0.99878	1.19569	1.42228
Isoaspartyl peptidase/L-asparaginase	Q8C0M9	Asrgl1	326	13	12	14	11	44599.9	74101.5	52219.5	63467.7	1.66147	1.17084	1.42305
Protein rogdi homolog	Q3TDK6	Rogdi	287	4	8	12	9	37567.1	72526.8	46277.4	53635.4	1.93059	1.23186	1.42772
Profilin-2	Q9JJV2	Pfn2	140	8	25	13	14	199509	324510	206428	285002	1.62654	1.03468	1.42851
Protein-glutamine gamma-glutamyltransferase 2	P21981	Tgm2	686	171	166	215	256	1.14088e+06	1.36353e+06	1.33493e+06	1.63048e+06	1.19516	1.17009	1.42915
Kinesin-1 heavy chain	Q61768	Kif5b	963	2	1	8	7	17034.7	0	23270.1	24363.2	0	1.36604	1.43021
Ran-binding protein 9	P69566	Ranbp9	653	6	9	12	11	29490.4	31833	39906.2	42489	1.07944	1.35319	1.44078
V-type proton ATPase subunit G 2	Q9WTT4	Atp6v1g2	118	4	10	3	7	25712.4	52645.4	44518.7	37130.8	2.04747	1.73141	1.44408
ERC protein 2	Q6PH08	Erc2	957	23	35	35	41	43093	54679.8	54509.1	62308.7	1.26888	1.26492	1.44591
AP2-associated protein kinase 1	Q3UHJ0	Aak1	959	37	28	32	42	55391.5	67582.5	85971.3	80361.8	1.22009	1.55207	1.4508
Trafficking protein particle complex subunit 1	Q5NCF2	Trappc1	145	2	1	0	2	22999.3	0	0	33411.3	0	0	1.45271
60S ribosomal protein L12	P35979	Rpl12	165	25	27	28	28	145762	260105	206066	212030	1.78445	1.41371	1.45463
Dihydrolipoyllysine-residue acetyltransferase component of pyruvate dehydrogenase complex, mitochondrial	Q8BMF4	Dlat	642	69	62	71	93	384514	358583	410232	559367	0.93256	1.06688	1.45474
Major vault protein	Q9EQK5	Mvp	861	3	14	10	18	32233.5	41045	46978	46949	1.27337	1.45743	1.45653
40S ribosomal protein S12	P63323	Rps12	132	5	7	5	4	28882	53704	32903.2	42108	1.85942	1.13923	1.45793
60S ribosomal protein L35	Q6ZWV7	Rpl35	123	3	5	3	4	35256.9	40409.8	34750.7	51582.5	1.14615	0.98564	1.46305
ELKS/Rab6-interacting/CAST family member 1	Q99MI1	Erc1	1120	5	7	6	9	30876.8	34598.6	37647	45290	1.12054	1.21927	1.4668
Complement component C8 alpha chain	Q8K182	C8a	587	32	16	23	31	405410	326084	332566	595879	0.804332	0.820319	1.46982
Tubulin beta-2A chain	Q7TMM9	Tubb2a	445	312	442	439	480	877633	1.30503e+06	1.30217e+06	1.29593e+06	1.48699	1.48374	1.47662
Dihydrolipoyl dehydrogenase, mitochondrial	O08749	Dld	509	43	47	44	55	107071	112775	143839	158243	1.05327	1.3434	1.47792
Glucose-6-phosphate isomerase	P06745	Gpi	558	11	9	10	15	32561.4	45336	42394.7	48346.8	1.39232	1.30199	1.48479
T-complex protein 1 subunit theta	P42932	Cct8	548	10	22	12	23	59244.1	73548.3	64955	87987.9	1.24144	1.0964	1.48518
ATP-citrate synthase	Q91V92	Acly	1091	2	2	2	4	13879.3	25017.9	0	20723.3	1.80253	0	1.4931
Dynein light chain 2, cytoplasmic	Q9D0M5	Dynll2	89	6	11	10	8	100346	189694	114954	150006	1.89039	1.14557	1.49489
Myotrophin	P62774	Mtpn	118	3	6	2	3	42566.3	66404.8	0	63878.2	1.56003	0	1.50068
NADH dehydrogenase [ubiquinone] 1 alpha subcomplex subunit 6	Q9CQZ5	Ndufa6	131	5	7	4	5	36350	56236.2	40134.9	54663.7	1.54708	1.10413	1.50382
Kinesin heavy chain isoform 5C	P28738	Kif5c	956	8	10	15	18	30656.8	36067.5	42284.3	46248.5	1.17649	1.37928	1.50859
Cytochrome c oxidase subunit 5A, mitochondrial	P12787	Cox5a	146	7	9	5	9	64103.2	80455.9	72128.3	96706.3	1.2551	1.12519	1.5086
Sorbin and SH3 domain-containing protein 1	Q62417	Sorbs1	1290	2	1	2	4	13372.1	0	35113.8	20237.9	0	2.6259	1.51344
Abl interactor 1	Q8CBW3	Abi1	481	5	16	3	6	36768.1	59026.8	44261.7	56046.5	1.60538	1.20381	1.52432
Guanine nucleotide-binding protein G(I)/G(S)/G(O) subunit gamma-2	P63213	Gng2	71	6	9	9	8	137823	184018	142125	210750	1.33518	1.03121	1.52913
Asparagine--tRNA ligase, cytoplasmic	Q8BP47	NARS1	559	17	17	14	22	46259	43697.4	57383.5	70785.6	0.944625	1.24048	1.5302
Dynactin subunit 4	Q8CBY8	Dctn4	467	4	5	5	4	24637.5	31682.1	36034.9	37721.8	1.28593	1.4626	1.53108
Calpain-1 catalytic subunit	O35350	Capn1	713	2	6	8	5	20047.9	25071.1	24556.1	30764.2	1.25056	1.22487	1.53454
Small nuclear ribonucleoprotein Sm D2	P62317	Snrpd2	118	6	4	2	6	30748.5	51191.8	0	47201.5	1.66486	0	1.53508
Neuronal cell adhesion molecule	Q810U4	Nrcam	1256	4	6	13	10	28592.7	37812.3	45715.4	44031.2	1.32244	1.59885	1.53994
E3 ubiquitin-protein ligase RBX1	P62878	Rbx1	108	6	5	6	6	74319.7	119845	78808.6	114854	1.61256	1.0604	1.5454
Kelch-like protein 22	Q99JN2	Klhl22	634	8	4	2	2	22625.6	23788.9	31722.5	34975.3	1.05142	1.40207	1.54583
Glutathione S-transferase LANCL1	O89112	Lancl1	399	32	44	43	66	370481	763226	604708	573293	2.06009	1.63222	1.54743
Peptidyl-prolyl cis-trans isomerase A	P17742	Ppia	164	10	21	11	16	121427	211617	168003	188166	1.74275	1.38358	1.54963
Superoxide dismutase [Cu-Zn]	P08228	Sod1	154	5	5	7	8	31456.8	45091.4	31542.9	48775.2	1.43344	1.00274	1.55055
Small nuclear ribonucleoprotein Sm D3	P62320	Snrpd3	126	2	1	2	2	141115	0	78183.2	219876	0	0.554038	1.55813
SRA stem-loop-interacting RNA-binding protein, mitochondrial	Q9D8T7	Slirp	112	3	3	2	2	22351.9	37710.1	25303.4	34878.3	1.6871	1.13204	1.56041
Myosin light polypeptide 6	Q60605	Myl6	151	6	5	6	12	44585.2	60086.2	51334.7	69981.3	1.34767	1.15139	1.56961
CDGSH iron-sulfur domain-containing protein 1	Q91WS0	Cisd1	108	4	5	4	4	30578.9	51154.3	30138.1	48098.3	1.67286	0.985585	1.57293
40S ribosomal protein S18	P62270	Rps18	152	29	37	35	41	341494	329076	464178	537573	0.963638	1.35926	1.57418
Dynein light chain 1, cytoplasmic	P63168	Dynll1	89	7	22	10	13	350664	1.09587e+06	293896	553066	3.12512	0.838112	1.5772
Microtubule-associated protein 6	Q7TSJ2	Map6	906	34	71	65	67	113455	190464	172379	180285	1.67877	1.51936	1.58905
Serine beta-lactamase-like protein LACTB, mitochondrial	Q9EP89	Lactb	551	2	2	6	6	16975.6	0	30686.5	27016.1	0	1.80768	1.59146
Myelin basic protein	P04370	Mbp	250	276	443	333	386	2.69806e+06	5063069	2.8558e+06	4323201	1.87656	1.05847	1.60234
60S ribosomal protein L37a	P61514	Rpl37a	92	5	5	9	8	31820.9	44077.5	40340.5	50989.2	1.38517	1.26774	1.60238
10 kDa heat shock protein, mitochondrial	Q64433	Hspe1	102	5	3	5	3	40888.8	50818.3	27373.2	65735.4	1.24284	0.669456	1.60766
NEDD4-like E3 ubiquitin-protein ligase WWP1	Q8BZZ3	Wwp1	918	103	145	107	116	200836	239962	320832	322905	1.19481	1.59748	1.6078
V-type proton ATPase subunit B, brain isoform	P62814	Atp6v1b2	511	37	42	48	46	159203	177940	219848	256011	1.1177	1.38093	1.60808
NADH dehydrogenase [ubiquinone] 1 alpha subcomplex subunit 5	Q9CPP6	Ndufa5	116	3	4	3	2	30898.2	52120.9	37113.4	49805.2	1.68686	1.20115	1.61191
Heterogeneous nuclear ribonucleoprotein H	O35737	Hnrnph1	449	56	89	71	72	284118	479040	560313	459049	1.68606	1.97212	1.6157
Cell cycle and apoptosis regulator protein 2	Q8VDP4	Ccar2	922	21	36	29	41	69731.1	100366	87699.1	112832	1.43933	1.25768	1.61811
Serine/threonine-protein kinase DCLK2	Q6PGN3	Dclk2	756	15	26	14	19	63254.2	93403.2	89804.7	102493	1.47663	1.41974	1.62033
T-complex protein 1 subunit delta	P80315	Cct4	539	11	14	9	22	27948	37137.4	42060.4	45434.1	1.3288	1.50495	1.62566
Tubulin alpha-4A chain	P68368	Tuba4a	448	53	72	71	69	396148	678761	593663	648375	1.7134	1.49859	1.6367
Serine--tRNA ligase, cytoplasmic	P26638	Sars1	512	16	13	12	17	31101.3	55465.9	35091.1	51107.8	1.7834	1.12829	1.64327
60S ribosomal protein L30	P62889	Rpl30	115	2	8	4	3	57544.8	94875.6	56875.6	95200	1.64873	0.988371	1.65436
Potassium-transporting ATPase alpha chain 1	Q64436	Atp4a	1034	5	9	8	10	96652.2	133068	137263	161880	1.37677	1.42018	1.67487
40S ribosomal protein S16	P14131	Rps16	146	22	41	18	35	135004	240377	138355	226276	1.78052	1.02482	1.67607
60S ribosomal protein L4	Q9D8E6	Rpl4	419	3	16	19	18	21008.2	36369.1	40463.2	35330.8	1.73118	1.92607	1.68176
Ubiquitin-conjugating enzyme E2 N	P61089	Ube2n	152	2	2	0	2	32909.5	62513.5	0	55482.7	1.89956	0	1.68591
Ig kappa chain V-II region 26-10	P01631		113	16	20	26	18	152059	309443	377543	256513	2.03502	2.48288	1.68693
40S ribosomal protein S15a	P62245	Rps15a	130	16	25	23	22	103259	182834	77967.9	176780	1.77062	0.755069	1.712
40S ribosomal protein S14	P62264	Rps14	151	19	26	25	30	178501	304388	201795	306420	1.70525	1.1305	1.71663
Insulin-like growth factor II	P09535	Igf2	180	3	3	2	3	115542	234985	0	200515	2.03377	0	1.73543
T-complex protein 1 subunit zeta	P80317	Cct6a	531	8	6	5	12	35697	41870.7	67275.8	62164.9	1.17295	1.88463	1.74146
Heterogeneous nuclear ribonucleoprotein M	Q9D0E1	Hnrnpm	729	221	259	241	241	239197	375576	420444	416891	1.57016	1.75773	1.74288
Neurofilament medium polypeptide	P08553	Nefm	848	97	147	136	217	209917	298029	231190	366439	1.41975	1.10134	1.74564
Transmembrane protein 263	Q9DAM7	Tmem263	115	6	9	7	11	220690	510760	182706	387474	2.31438	0.827884	1.75574
40S ribosomal protein S11	P62281	Rps11	158	4	25	19	16	34498	93446.6	110558	60665.1	2.70876	3.20475	1.75851
Cytochrome c oxidase subunit 7A-related protein, mitochondrial	Q61387	Cox7a2l	111	6	4	5	4	29318	52512.5	31415.1	52010.3	1.79114	1.07153	1.77401
Microtubule-associated protein 4	P27546	Map4	1125	24	27	14	26	45375.9	61639.8	48046.1	81653.8	1.35843	1.05885	1.7995
60S ribosomal protein L22-like 1	Q9D7S7	Rpl22l1	122	5	3	1	4	20643.4	36741.4	0	37437.1	1.77981	0	1.81351
Glia maturation factor beta	Q9CQI3	Gmfb	142	3	4	4	4	36420.8	80566.5	29858.2	66619.2	2.2121	0.819811	1.82915
Tubulin beta-5 chain	P99024	Tubb5	444	16	28	35	36	302977	441473	611087	556461	1.45712	2.01695	1.83665
BolA-like protein 2	Q8BGS2	Bola2	86	5	5	3	5	74415.8	202466	113991	136756	2.72074	1.53181	1.83773
Enhancer of rudimentary homolog	P84089	Erh	104	8	6	7	8	87269.1	199058	72238	160728	2.28096	0.827761	1.84175
Tubulin beta-4A chain	Q9D6F9	Tubb4a	444	445	694	652	742	1.21568e+06	2.18757e+06	2.25184e+06	2.26208e+06	1.79946	1.85232	1.86074
Tripartite motif-containing protein 3	Q9R1R2	Trim3	744	82	85	76	96	243770	405967	424454	456047	1.66536	1.74121	1.87081
Destrin	Q9R0P5	Dstn	165	72	60	65	61	180065	391655	239777	337840	2.17507	1.33161	1.87621
Leucine-rich repeat LGI family member 3	Q8K406	Lgi3	548	4	29	10	26	89926.3	117678	144174	170991	1.30861	1.60324	1.90146
60S ribosomal protein L34	Q9D1R9	Rpl34	117	2	6	0	4	26097.6	38291.1	0	49756.5	1.46723	0	1.90656
Cytoplasmic polyadenylation element-binding protein 3	Q7TN99	Cpeb3	716	5	5	6	4	13789.6	25358.2	30311.9	26461.7	1.83893	2.19816	1.91895
2',3'-cyclic-nucleotide 3'-phosphodiesterase	P16330	Cnp	420	245	361	234	378	660108	1.06694e+06	851961	1.27163e+06	1.61631	1.29064	1.9264
Peptidyl-prolyl cis-trans isomerase FKBP1B	Q9Z2I2	Fkbp1b	108	3	1	2	3	30596.5	0	34172.1	59006.4	0	1.11686	1.92853
6-phosphofructo-2-kinase/fructose-2,6-bisphosphatase 2	P70265	Pfkfb2	519	2	20	10	23	33085.5	61703.5	57531.5	64609.8	1.86497	1.73887	1.95281
Nucleoside diphosphate kinase A	P15532	Nme1	152	5	13	8	10	50901.7	106261	49623.4	100400	2.08758	0.974888	1.97243
Serine/threonine-protein kinase DCLK1	Q9JLM8	Dclk1	756	22	53	48	47	56493	113742	121057	112310	2.01339	2.14287	1.98804
Stress-induced-phosphoprotein 1	Q60864	Stip1	543	4	7	3	3	100751	65668.8	94020.9	203189	0.651794	0.933203	2.01674
Vimentin	P20152	Vim	466	181	189	144	265	1.37873e+06	2.01016e+06	1.64408e+06	2.82938e+06	1.45798	1.19246	2.05217
Alpha-internexin	P46660	Ina	501	121	126	108	184	217353	331558	217453	448777	1.52544	1.00046	2.06474
S-adenosylhomocysteine hydrolase-like protein 1	Q80SW1	Ahcyl1	530	2	4	5	2	40022.2	0	58413.7	83261.9	0	1.45953	2.08039
Succinate dehydrogenase cytochrome b560 subunit, mitochondrial	Q9CZB0	Sdhc	169	3	8	1	4	19400.1	37906.9	0	40419.9	1.95396	0	2.0835
Actin, cytoplasmic 2	P63260	Actg1	375	46	107	112	109	585550	1.63424e+06	2289929	1.26144e+06	2.79095	3.91073	2.15428
Hemoglobin subunit alpha	P01942	Hba	142	421	547	326	349	2.0931e+06	21158414	1.49806e+06	4697920	10.1086	0.715714	2.24448
Peroxiredoxin-5, mitochondrial	P99029	Prdx5	210	15	34	25	24	166533	847504	216164	374256	5.08911	1.29803	2.24734
Collagen alpha-1(XVIII) chain	P39061	Col18a1	1774	6	2	0	2	42111.4	0	0	97001.5	0	0	2.30345
60S ribosomal protein L23	P62830	Rpl23	140	8	11	15	15	102920	255312	111812	242676	2.48068	1.0864	2.35791
Methylcrotonoyl-CoA carboxylase beta chain, mitochondrial	Q3ULD5	Mccc2	563	19	43	34	47	49362	101238	77286.9	116486	2.05094	1.56571	2.35982
Mitochondrial pyruvate carrier 2	Q9D023	Mpc2	127	5	6	3	3	286194	264917	0	678212	0.925656	0	2.36976
Beta-actin-like protein 2	Q8BFZ3	Actbl2	376	13	12	15	16	121637	588811	153178	305377	4.84073	1.25931	2.51057
Inter alpha-trypsin inhibitor, heavy chain 4	A6X935	Itih4	942	61	71	64	65	484612	646368	826375	1.30062e+06	1.33378	1.70523	2.68384
Monofunctional C1-tetrahydrofolate synthase, mitochondrial	Q3V3R1	Mthfd1l	977	2	3	4	4	17983.8	31444.5	68278.2	49130	1.7485	3.79666	2.73191
40S ribosomal protein S25	P62852	Rps25	125	9	12	12	14	53554.9	167668	81839.9	158202	3.13076	1.52815	2.954
Low molecular weight phosphotyrosine protein phosphatase	Q9D358	Acp1	158	19	19	17	17	48799	175621	80778.3	156260	3.59886	1.65533	3.20212
BTB/POZ domain-containing protein 17	Q9DB72	Btbd17	478	20	43	71	74	105679	162184	386331	419665	1.53468	3.6557	3.97112
Protein phosphatase 1A	P49443	Ppm1a	382	4	5	6	5	98931.1	718762	304085	1.58132e+06	7.26528	3.07371	15.9841
Tyrosine-protein phosphatase non-receptor type substrate 1	P97797	Sirpa	513	1	1	4	2	0	0	3.70583e+06	5180979	NQ	Ln3 only	Ln4 only
Membrane-associated guanylate kinase, WW and PDZ domain-containing protein 2	Q9WVQ1	Magi2	1275	1	1	1	3	0	1.51097e+06	829997	1.00516e+06	Ln2 only	Ln3 only	Ln4 only
Synaptotagmin-7	Q9R0N7	Syt7	403	2	4	3	5	0	971238	1.33013e+06	871350	Ln2 only	Ln3 only	Ln4 only
Myc box-dependent-interacting protein 1	O08539	Bin1	588	0	1	2	3	0	0	579557	525519	NQ	Ln3 only	Ln4 only
Casein kinase I isoform delta	Q9DC28	Csnk1d	415	0	7	16	10	0	247377	243583	240820	Ln2 only	Ln3 only	Ln4 only
Arf-GAP with SH3 domain, ANK repeat and PH domain-containing protein 2	Q7SIG6	Asap2	958	1	2	4	2	0	337370	291832	228693	Ln2 only	Ln3 only	Ln4 only
Ig heavy chain Mem5 (Fragment)	P84751		237	23	19	22	28	0	159263	192738	214493	Ln2 only	Ln3 only	Ln4 only
Ras GTPase-activating protein-binding protein 1	P97855	G3bp1	465	0	4	3	4	0	71128.6	108615	176215	Ln2 only	Ln3 only	Ln4 only
Sorting and assembly machinery component 50 homolog	Q8BGH2	Samm50	469	1	8	10	13	0	161239	186385	168321	Ln2 only	Ln3 only	Ln4 only
Hemoglobin subunit epsilon-Y2	P02104	Hbb-y	147	2	9	6	7	0	200418	243088	167880	Ln2 only	Ln3 only	Ln4 only
Phospholipid hydroperoxide glutathione peroxidase	O70325	Gpx4	197	8	16	13	18	0	184277	75515.8	139263	Ln2 only	Ln3 only	Ln4 only
Inosine-5'-monophosphate dehydrogenase 2	P24547	Impdh2	514	1	3	5	9	0	43544.7	76702.4	94855.3	Ln2 only	Ln3 only	Ln4 only
40S ribosomal protein S29	P62274	Rps29	56	2	4	9	5	0	103473	45049.5	92633.9	Ln2 only	Ln3 only	Ln4 only
Cytoplasmic dynein 1 light intermediate chain 1	Q8R1Q8	Dync1li1	523	3	9	8	16	0	106200	85016.7	89606.5	Ln2 only	Ln3 only	Ln4 only
Tubulin beta-2B chain	Q9CWF2	Tubb2b	445	5	6	5	9	0	90147.4	73607.4	89321.7	Ln2 only	Ln3 only	Ln4 only
Rap guanine nucleotide exchange factor 4	Q9EQZ6	Rapgef4	1011	1	6	6	4	0	56525.8	88172.3	79000.7	Ln2 only	Ln3 only	Ln4 only
Mitochondrial pyruvate carrier 1	P63030	Mpc1	109	1	3	3	2	0	72131.1	73125.5	74745	Ln2 only	Ln3 only	Ln4 only
Coiled-coil-helix-coiled-coil-helix domain-containing protein 2	Q9D1L0	Chchd2	153	0	15	7	5	0	210514	113675	74630.6	Ln2 only	Ln3 only	Ln4 only
Alpha-1,3/1,6-mannosyltransferase ALG2	Q9DBE8	Alg2	415	0	2	5	4	0	0	201208	71571.4	NQ	Ln3 only	Ln4 only
60S ribosomal protein L35a	O55142	Rpl35a	110	2	4	10	6	0	54888	40663.1	67669.4	Ln2 only	Ln3 only	Ln4 only
Single-stranded DNA-binding protein, mitochondrial	Q9CYR0	Ssbp1	152	1	4	2	6	0	65687.4	35628.9	65997.8	Ln2 only	Ln3 only	Ln4 only
Cadherin-2	P15116	Cdh2	906	2	6	3	7	0	60683	53114.7	61005.9	Ln2 only	Ln3 only	Ln4 only
Ensconsin	O88735	Map7	730	1	6	3	3	0	82709.7	61155	60437.1	Ln2 only	Ln3 only	Ln4 only
Actin-related protein 2/3 complex subunit 5	Q9CPW4	Arpc5	151	0	4	2	3	0	69096.8	0	58754.9	Ln2 only	NQ	Ln4 only
Ig heavy chain V-III region J606	P01801		115	1	4	4	7	0	55332.5	66921.5	58294.8	Ln2 only	Ln3 only	Ln4 only
Ubiquitin-associated protein 2-like	Q80X50	Ubap2l	1107	1	2	1	5	0	42237.1	0	56285.5	Ln2 only	NQ	Ln4 only
UDP-N-acetylglucosamine--peptide N-acetylglucosaminyltransferase 110 kDa subunit	Q8CGY8	Ogt	1046	4	10	10	15	0	54685.5	51589.5	55381.8	Ln2 only	Ln3 only	Ln4 only
Cytochrome c oxidase subunit 6B1	P56391	Cox6b1	86	3	5	4	3	0	41436.5	34453.5	50729.6	Ln2 only	Ln3 only	Ln4 only
Guanine nucleotide-binding protein G(I)/G(S)/G(O) subunit gamma-3	P63216	Gng3	75	2	3	7	3	0	44459.4	41878.6	47563.9	Ln2 only	Ln3 only	Ln4 only
40S ribosomal protein S23	P62267	Rps23	143	2	6	1	3	0	56338.3	0	46239.8	Ln2 only	NQ	Ln4 only
Golgi-associated plant pathogenesis-related protein 1	Q9CYL5	Glipr2	154	2	3	3	3	0	36426.5	57455.8	45570.1	Ln2 only	Ln3 only	Ln4 only
Rho-related GTP-binding protein RhoG	P84096	Rhog	191	1	18	6	18	0	44048.5	37128.6	45471.8	Ln2 only	Ln3 only	Ln4 only
Glycogen synthase kinase-3 alpha	Q2NL51	Gsk3a	490	0	2	4	4	0	0	38117	44366.6	NQ	Ln3 only	Ln4 only
Mth938 domain-containing protein	Q8R0P4	Aamdc	122	2	2	1	3	0	39030.2	0	44353.2	Ln2 only	NQ	Ln4 only
ADP-ribosylation factor 6	P62331	Arf6	175	1	6	6	5	0	54054.5	35413.1	44011.8	Ln2 only	Ln3 only	Ln4 only
5'-nucleotidase domain-containing protein 3	Q3UHB1	Nt5dc3	546	1	6	4	7	0	29018.2	36535.6	42848.8	Ln2 only	Ln3 only	Ln4 only
Phosphatidylinositol 5-phosphate 4-kinase type-2 alpha	O70172	Pip4k2a	405	1	4	3	5	0	47309.5	39947.2	42833.5	Ln2 only	Ln3 only	Ln4 only
60S ribosomal protein L38	Q9JJI8	Rpl38	70	0	3	3	3	0	67872	53922.3	42789.8	Ln2 only	Ln3 only	Ln4 only
Sodium/potassium-transporting ATPase subunit beta-2	P14231	Atp1b2	290	3	5	10	8	0	38009.7	43821.8	42059.9	Ln2 only	Ln3 only	Ln4 only
40S ribosomal protein S21	Q9CQR2	Rps21	83	1	0	3	2	0	0	21043	41992.3	NQ	Ln3 only	Ln4 only
Plasminogen activator inhibitor 1 RNA-binding protein	Q9CY58	Serbp1	407	4	4	9	9	0	0	27814.3	41777.6	NQ	Ln3 only	Ln4 only
Protein PALS2	Q9JLB0	Pals2	553	1	2	1	4	0	20736.6	0	41290.4	Ln2 only	NQ	Ln4 only
Vinexin	Q9R1Z8	Sorbs3	733	0	4	5	8	0	35725.6	35043.9	41116.8	Ln2 only	Ln3 only	Ln4 only
Double zinc ribbon and ankyrin repeat-containing protein 1	Q8C008	Dzank1	778	1	2	10	5	0	39393.8	60222.1	41053.6	Ln2 only	Ln3 only	Ln4 only
Rho GTPase-activating protein 25	Q8BYW1	Arhgap25	648	0	2	4	3	0	34964.2	45647.5	40881.2	Ln2 only	Ln3 only	Ln4 only
Medium-chain acyl-CoA ligase ACSF2, mitochondrial	Q8VCW8	Acsf2	615	3	9	8	5	0	40993.4	37769.1	40481.3	Ln2 only	Ln3 only	Ln4 only
cAMP-dependent protein kinase catalytic subunit alpha	P05132	Prkaca	351	0	0	2	4	0	0	20487.8	40410.1	NQ	Ln3 only	Ln4 only
Breakpoint cluster region protein	Q6PAJ1	Bcr	1270	1	5	6	2	0	27581.8	23907.9	40362.6	Ln2 only	Ln3 only	Ln4 only
Cathepsin D	P18242	Ctsd	410	3	2	5	5	0	0	35788.9	39435.1	NQ	Ln3 only	Ln4 only
Ig heavy chain V region MOPC 47A	P01786		117	6	5	13	7	0	0	66723.1	38987.2	NQ	Ln3 only	Ln4 only
T-cell activation inhibitor, mitochondrial	Q66JZ4	TCAIM	499	2	7	8	7	0	54443.3	40061.4	38977.3	Ln2 only	Ln3 only	Ln4 only
Reticulon-1	Q8K0T0	Rtn1	780	1	6	7	3	0	33327.1	35715.2	38949.9	Ln2 only	Ln3 only	Ln4 only
40S ribosomal protein S28	P62858	Rps28	69	2	4	3	4	0	43721.6	32271.3	38773	Ln2 only	Ln3 only	Ln4 only
Rho guanine nucleotide exchange factor 2	Q60875	Arhgef2	985	1	4	3	7	0	30402.3	19862.7	38597.2	Ln2 only	Ln3 only	Ln4 only
Endoplasmic reticulum junction formation protein lunapark	Q7TQ95	Lnpk	425	0	4	1	7	0	25609.3	0	38133.4	Ln2 only	NQ	Ln4 only
Neuromodulin	P06837	Gap43	227	4	11	12	7	0	44218.2	50469.1	38072.3	Ln2 only	Ln3 only	Ln4 only
mRNA cap guanine-N7 methyltransferase	Q9D0L8	Rnmt	465	2	7	6	10	0	27875.2	45596.5	38008.9	Ln2 only	Ln3 only	Ln4 only
T-complex protein 1 subunit eta	P80313	Cct7	544	3	5	3	4	0	31079.8	0	37761.5	Ln2 only	NQ	Ln4 only
Cyclin-dependent kinase 14	O35495	Cdk14	469	1	4	2	8	0	35031.4	34123.9	37245.6	Ln2 only	Ln3 only	Ln4 only
Histone deacetylase 11	Q91WA3	Hdac11	347	3	8	4	14	0	32375.1	34154	36539	Ln2 only	Ln3 only	Ln4 only
40S ribosomal protein S9	Q6ZWN5	Rps9	194	1	8	9	9	0	31041.8	39742.3	36358.8	Ln2 only	Ln3 only	Ln4 only
Pyridoxal kinase	Q8K183	Pdxk	312	3	9	10	5	0	36278.9	47889.7	36050.2	Ln2 only	Ln3 only	Ln4 only
Glutaminyl-peptide cyclotransferase	Q9CYK2	Qpct	362	0	7	4	4	0	41465.3	44697.4	35823.4	Ln2 only	Ln3 only	Ln4 only
Glutaredoxin-1	Q9QUH0	Glrx	107	1	2	0	4	0	30604.3	0	35530.4	Ln2 only	NQ	Ln4 only
Rap1 GTPase-GDP dissociation stimulator 1	E9Q912	Rap1gds1	607	3	9	8	13	0	38600	32300.3	35381.4	Ln2 only	Ln3 only	Ln4 only
Zinc finger C2HC domain-containing protein 1A	Q8BJH1	Zc2hc1a	324	0	4	5	7	0	37580.7	44131.8	35210.9	Ln2 only	Ln3 only	Ln4 only
Protein arginine N-methyltransferase 1	Q9JIF0	Prmt1	371	1	3	0	5	0	31859	0	34950.5	Ln2 only	NQ	Ln4 only
ATP-dependent RNA helicase DHX15	O35286	Dhx15	795	2	5	5	6	0	29408.2	36431.3	34887.7	Ln2 only	Ln3 only	Ln4 only
ADP-sugar pyrophosphatase	Q9JKX6	Nudt5	218	2	2	2	4	0	0	28605.6	34746.2	NQ	Ln3 only	Ln4 only
Serine/threonine-protein phosphatase PGAM5, mitochondrial	Q8BX10	Pgam5	288	1	10	7	15	0	36490	39455.7	34705.5	Ln2 only	Ln3 only	Ln4 only
116 kDa U5 small nuclear ribonucleoprotein component	O08810	Eftud2	971	0	3	5	8	0	35938.1	33555.2	34681.3	Ln2 only	Ln3 only	Ln4 only
rRNA 2'-O-methyltransferase fibrillarin	P35550	Fbl	327	1	3	3	6	0	26455.6	0	34586.3	Ln2 only	NQ	Ln4 only
Semaphorin-6D	Q76KF0	Sema6d	1073	0	4	3	2	0	37618.5	33476.6	34503.8	Ln2 only	Ln3 only	Ln4 only
Regulator of G-protein signaling 14	P97492	Rgs14	547	1	3	1	4	0	26257.8	0	34477.4	Ln2 only	NQ	Ln4 only
Eukaryotic initiation factor 4A-III	Q91VC3	Eif4a3	411	1	7	14	7	0	36958.3	40062.3	34385.6	Ln2 only	Ln3 only	Ln4 only
HCLS1-associated protein X-1	O35387	Hax1	280	1	1	5	7	0	0	36805.8	34325.4	NQ	Ln3 only	Ln4 only
Rab GDP dissociation inhibitor alpha	P50396	Gdi1	447	1	9	10	15	0	29329.6	37247.3	34297.3	Ln2 only	Ln3 only	Ln4 only
Serine/threonine-protein kinase BRSK2	Q69Z98	Brsk2	735	0	5	6	7	0	36945.8	33753	34220.7	Ln2 only	Ln3 only	Ln4 only
BTB/POZ domain-containing adapter for CUL3-mediated RhoA degradation protein 1	Q8BGV7	Kctd13	329	0	8	4	7	0	34831.1	33973.7	34207.1	Ln2 only	Ln3 only	Ln4 only
Myelin-associated glycoprotein	P20917	Mag	627	0	5	0	7	0	32663.6	0	33739.3	Ln2 only	NQ	Ln4 only
Rab11 family-interacting protein 5	Q8R361	Rab11fip5	645	1	5	10	8	0	27249.4	44810.7	33454	Ln2 only	Ln3 only	Ln4 only
Cytosolic purine 5'-nucleotidase	Q3V1L4	Nt5c2	560	1	6	5	3	0	36641.4	37466.8	33332.2	Ln2 only	Ln3 only	Ln4 only
Nuclear distribution protein nudE homolog 1	Q9CZA6	Nde1	344	1	2	3	4	0	0	26908.8	33220.6	NQ	Ln3 only	Ln4 only
TBC1 domain family member 17	Q8BYH7	Tbc1d17	645	1	0	2	2	0	0	27990.2	33076.1	NQ	Ln3 only	Ln4 only
Heterogeneous nuclear ribonucleoprotein D-like	Q9Z130	Hnrnpdl	301	1	2	1	2	0	33366.3	0	33011.7	Ln2 only	NQ	Ln4 only
Transformer-2 protein homolog beta	P62996	Tra2b	288	2	4	3	2	0	32396.4	0	32824.7	Ln2 only	NQ	Ln4 only
Methionine adenosyltransferase 2 subunit beta	Q99LB6	Mat2b	334	0	3	1	3	0	26530.9	0	32719	Ln2 only	NQ	Ln4 only
2-oxoisovalerate dehydrogenase subunit alpha, mitochondrial	P50136	Bckdha	442	0	7	8	7	0	33343.3	34928.8	32481.4	Ln2 only	Ln3 only	Ln4 only
Calnexin	P35564	Canx	591	2	4	4	2	0	25762.7	31143.8	32307.7	Ln2 only	Ln3 only	Ln4 only
Formin-binding protein 1	Q80TY0	Fnbp1	616	0	3	0	2	0	29907.5	0	32280.5	Ln2 only	NQ	Ln4 only
Gamma-adducin	Q9QYB5	Add3	706	2	4	4	7	0	29456.5	33852.7	32189.7	Ln2 only	Ln3 only	Ln4 only
Alanine aminotransferase 2	Q8BGT5	Gpt2	522	1	4	3	6	0	27560.3	30679.9	32119.8	Ln2 only	Ln3 only	Ln4 only
Nucleolysin TIAR	P70318	Tial1	392	1	1	3	3	0	0	25438.3	32101.7	NQ	Ln3 only	Ln4 only
NmrA-like family domain-containing protein 1	Q8K2T1	Nmral1	309	1	2	1	3	0	28728.9	0	31996	Ln2 only	NQ	Ln4 only
Phytanoyl-CoA hydroxylase-interacting protein-like	Q8BGT8	Phyhipl	375	3	7	3	4	0	32651.1	22732.6	31624.7	Ln2 only	Ln3 only	Ln4 only
E3 ubiquitin-protein ligase TRIM21	Q62191	Trim21	470	2	7	6	7	0	31243.6	33443.5	31534.9	Ln2 only	Ln3 only	Ln4 only
Coronin-2A	Q8C0P5	Coro2a	524	1	5	8	4	0	28396.2	28768.4	31503	Ln2 only	Ln3 only	Ln4 only
Fibronectin type III and SPRY domain-containing protein 1	Q7TPM6	Fsd1	496	2	4	2	10	0	39322.4	0	31483.8	Ln2 only	NQ	Ln4 only
Bleomycin hydrolase	Q8R016	Blmh	455	1	3	18	4	0	31144.1	79108.2	31476.2	Ln2 only	Ln3 only	Ln4 only
Exocyst complex component 8	Q6PGF7	Exoc8	716	2	4	2	2	0	28657.1	26840.4	31461.9	Ln2 only	Ln3 only	Ln4 only
SLIT-ROBO Rho GTPase-activating protein 3	Q812A2	Srgap3	1099	1	5	1	3	0	18988.9	0	31368.1	Ln2 only	NQ	Ln4 only
Endophilin-A2	Q62419	Sh3gl1	368	0	2	3	3	0	0	23407.9	31261.8	NQ	Ln3 only	Ln4 only
NADH dehydrogenase [ubiquinone] 1 beta subcomplex subunit 7	Q9CR61	Ndufb7	137	0	2	0	3	0	31561.1	0	31039.6	Ln2 only	NQ	Ln4 only
Protein canopy homolog 3	Q9DAU1	Cnpy3	276	1	4	2	2	0	28974.6	37048.1	30832.9	Ln2 only	Ln3 only	Ln4 only
Paralemmin-1	Q9Z0P4	Palm	383	0	3	2	2	0	41944.8	0	30530.8	Ln2 only	NQ	Ln4 only
Carbonyl reductase [NADPH] 3	Q8K354	Cbr3	277	0	5	1	3	0	31107.4	0	30396.6	Ln2 only	NQ	Ln4 only
Serine/threonine-protein kinase B-raf	P28028	Braf	751	1	4	3	3	0	29963.1	32606.9	30318.4	Ln2 only	Ln3 only	Ln4 only
Keratin, type II cuticular Hb2	Q99M74	Krt82	516	1	7	0	8	0	27491.4	0	30266.4	Ln2 only	NQ	Ln4 only
Disks large homolog 1	Q811D0	Dlg1	905	3	3	3	4	0	58544	37578	30099.1	Ln2 only	Ln3 only	Ln4 only
Anillin	Q8K298	Anln	1121	0	12	2	11	0	22941.8	17031.6	30073.1	Ln2 only	Ln3 only	Ln4 only
[Pyruvate dehydrogenase (acetyl-transferring)] kinase isozyme 1, mitochondrial	Q8BFP9	Pdk1	434	1	4	7	6	0	28055.7	34612.9	29981.3	Ln2 only	Ln3 only	Ln4 only
Adenylosuccinate lyase	P54822	Adsl	484	1	6	6	5	0	34721.1	34616.5	29940.5	Ln2 only	Ln3 only	Ln4 only
DnaJ homolog subfamily B member 2	Q9QYI5	Dnajb2	324	1	1	3	2	0	0	38493.9	29593.5	NQ	Ln3 only	Ln4 only
Plakophilin-4	Q68FH0	Pkp4	1190	1	7	11	15	0	24031.6	27371.2	29542.9	Ln2 only	Ln3 only	Ln4 only
Poly(A) RNA polymerase, mitochondrial	Q9D0D3	Mtpap	585	1	4	2	4	0	28578.4	28697.4	29532.2	Ln2 only	Ln3 only	Ln4 only
Serpin H1	P19324	Serpinh1	417	0	0	3	2	0	0	24029.4	29364.6	NQ	Ln3 only	Ln4 only
Kelch domain-containing protein 10	Q6PAR0	Klhdc10	439	1	1	2	2	0	0	35397.1	29352	NQ	Ln3 only	Ln4 only
3-ketoacyl-CoA thiolase A, peroxisomal	Q921H8	Acaa1a	424	2	6	1	7	0	38883.4	0	29347.8	Ln2 only	NQ	Ln4 only
Glycogen phosphorylase, muscle form	Q9WUB3	Pygm	842	2	7	14	3	0	36573.8	36507.7	29319.2	Ln2 only	Ln3 only	Ln4 only
Outer mitochondrial transmembrane helix translocase	Q9D5T0	Atad1	361	0	1	3	2	0	0	35676.6	29254.3	NQ	Ln3 only	Ln4 only
Interleukin enhancer-binding factor 3	Q9Z1X4	Ilf3	898	1	2	0	3	0	20444.4	0	29236.1	Ln2 only	NQ	Ln4 only
RNA-binding protein 39	Q8VH51	Rbm39	530	1	2	1	6	0	27172.9	0	29106.1	Ln2 only	NQ	Ln4 only
Plasma membrane calcium-transporting ATPase 4	Q6Q477	Atp2b4	1205	1	1	6	3	0	0	56412.7	29021.5	NQ	Ln3 only	Ln4 only
DnaJ homolog subfamily B member 4	Q9D832	Dnajb4	337	1	4	3	3	0	30891.3	32104	29004.6	Ln2 only	Ln3 only	Ln4 only
Cytohesin-3	O08967	Cyth3	399	2	1	2	2	0	0	32593.2	28979.2	NQ	Ln3 only	Ln4 only
LIM domain-containing protein 2	Q8BGB5	Limd2	128	0	2	0	2	0	30802.6	0	28929.8	Ln2 only	NQ	Ln4 only
NADH dehydrogenase [ubiquinone] iron-sulfur protein 5	Q99LY9	Ndufs5	106	1	6	2	2	0	30687.8	31966.8	28868.3	Ln2 only	Ln3 only	Ln4 only
Heterogeneous nuclear ribonucleoprotein F	Q9Z2X1	Hnrnpf	415	1	3	6	3	0	26913	31563.1	28626.1	Ln2 only	Ln3 only	Ln4 only
Diacylglycerol kinase theta	Q6P5E8	Dgkq	934	5	4	3	4	0	33376.9	0	28538.7	Ln2 only	NQ	Ln4 only
Dehydrogenase/reductase SDR family member 4	Q99LB2	Dhrs4	279	1	4	1	5	0	29247.4	0	28495.8	Ln2 only	NQ	Ln4 only
E3 ubiquitin-protein ligase KCMF1	Q80UY2	Kcmf1	381	1	3	2	7	0	27161.3	0	28281.2	Ln2 only	NQ	Ln4 only
BTB/POZ domain-containing adapter for CUL3-mediated RhoA degradation protein 3	Q922M3	Kctd10	315	0	5	8	7	0	35672.2	36022.1	28251.7	Ln2 only	Ln3 only	Ln4 only
Serine/arginine-rich splicing factor 7	Q8BL97	Srsf7	267	1	2	4	2	0	0	36875.4	28234.5	NQ	Ln3 only	Ln4 only
Nuclear fragile X mental retardation-interacting protein 2	Q5F2E7	Nufip2	692	0	2	1	4	0	32327.3	0	28201.4	Ln2 only	NQ	Ln4 only
Serine/threonine-protein kinase SIK3	Q6P4S6	Sik3	1369	3	3	4	3	0	14023.4	25533.7	27740.2	Ln2 only	Ln3 only	Ln4 only
Arf-GAP domain and FG repeat-containing protein 2	Q80WC7	Agfg2	479	1	4	4	5	0	24517.7	30344.3	27651.8	Ln2 only	Ln3 only	Ln4 only
V-type proton ATPase subunit D	P57746	Atp6v1d	247	2	2	2	3	0	0	46483.5	27638.4	NQ	Ln3 only	Ln4 only
Probable hydrolase PNKD	Q69ZP3	Pnkd	385	0	3	2	2	0	33694.3	0	27530.9	Ln2 only	NQ	Ln4 only
Casein kinase I isoform epsilon	Q9JMK2	Csnk1e	416	2	2	3	3	0	31716.1	30120	27486.2	Ln2 only	Ln3 only	Ln4 only
RIMS-binding protein 2	Q80U40	Rimbp2	1072	0	2	2	3	0	0	23717.2	27459.9	NQ	Ln3 only	Ln4 only
Structural maintenance of chromosomes protein 1A	Q9CU62	Smc1a	1233	2	2	2	3	0	22790.8	0	27279.3	Ln2 only	NQ	Ln4 only
Tubulin-folding cofactor B	Q9D1E6	Tbcb	244	1	5	4	2	0	35647.6	34074.1	27226.6	Ln2 only	Ln3 only	Ln4 only
Keratin, type I cytoskeletal 15	Q61414	Krt15	452	2	3	9	3	0	33734.6	54955.3	27199.8	Ln2 only	Ln3 only	Ln4 only
Phosphatidylinositol 5-phosphate 4-kinase type-2 beta	Q80XI4	Pip4k2b	416	1	1	4	2	0	0	39332.3	27126	NQ	Ln3 only	Ln4 only
Sodium- and chloride-dependent GABA transporter 3	P31650	Slc6a11	627	2	7	3	6	0	30758.4	0	26982.2	Ln2 only	NQ	Ln4 only
Vacuolar protein sorting-associated protein 33A	Q9D2N9	Vps33a	598	0	4	1	2	0	28852	0	26974.5	Ln2 only	NQ	Ln4 only
Coatomer subunit beta'	O55029	Copb2	905	1	3	1	3	0	24117.5	0	26886.2	Ln2 only	NQ	Ln4 only
COP9 signalosome complex subunit 3	O88543	Cops3	423	0	2	2	4	0	27654.4	22391.8	26757.7	Ln2 only	Ln3 only	Ln4 only
BRISC complex subunit Abraxas 2	Q3TCJ1	Abraxas2	415	3	5	4	4	0	23984.8	25497.9	26687.9	Ln2 only	Ln3 only	Ln4 only
NADH dehydrogenase [ubiquinone] 1 alpha subcomplex subunit 12	Q7TMF3	Ndufa12	145	1	2	1	3	0	36841.6	0	26668.3	Ln2 only	NQ	Ln4 only
Armadillo repeat-containing protein 8	Q9DBR3	Armc8	673	2	9	1	6	0	25972	0	26528.6	Ln2 only	NQ	Ln4 only
RNA-binding protein with multiple splicing	Q9WVB0	Rbpms	197	1	3	2	2	0	29375.5	29793.8	26288.6	Ln2 only	Ln3 only	Ln4 only
Protein argonaute-1	Q8CJG1	Ago1	857	1	4	4	3	0	27260.4	24812	26114.7	Ln2 only	Ln3 only	Ln4 only
Tubulointerstitial nephritis antigen-like	Q99JR5	Tinagl1	466	1	2	10	4	0	25409.8	30043.4	26051.4	Ln2 only	Ln3 only	Ln4 only
Glucose-6-phosphate 1-dehydrogenase X	Q00612	G6pdx	515	1	5	4	10	0	24715.6	26467.4	26049.9	Ln2 only	Ln3 only	Ln4 only
Serine/threonine-protein phosphatase 6 regulatory subunit 3	Q922D4	Ppp6r3	844	0	7	6	5	0	30164.8	25749.4	25981.1	Ln2 only	Ln3 only	Ln4 only
Ankyrin repeat and sterile alpha motif domain-containing protein 1B	Q8BIZ1	Anks1b	1259	0	1	3	5	0	0	22930.8	25885.5	NQ	Ln3 only	Ln4 only
Mitofusin-2	Q80U63	Mfn2	757	0	7	6	2	0	22052.5	28451.6	25852.3	Ln2 only	Ln3 only	Ln4 only
Alpha-aminoadipic semialdehyde dehydrogenase	Q9DBF1	Aldh7a1	539	1	6	4	7	0	27403.1	26829.5	25770	Ln2 only	Ln3 only	Ln4 only
Proline-rich transmembrane protein 2	E9PUL5	Prrt2	346	3	4	1	3	0	33015.3	0	25736.6	Ln2 only	NQ	Ln4 only
cAMP-dependent protein kinase type I-alpha regulatory subunit	Q9DBC7	Prkar1a	381	1	7	6	6	0	29296.5	26136.6	25735.8	Ln2 only	Ln3 only	Ln4 only
26S proteasome non-ATPase regulatory subunit 5	Q8BJY1	Psmd5	504	1	5	6	4	0	30774.3	32135.9	25596.5	Ln2 only	Ln3 only	Ln4 only
CLIP-associating protein 2	Q8BRT1	Clasp2	1286	1	5	1	3	0	25521.3	0	25396.2	Ln2 only	NQ	Ln4 only
Protein disulfide-isomerase A6	Q922R8	Pdia6	440	1	2	2	5	0	35629	22364.1	25338.7	Ln2 only	Ln3 only	Ln4 only
Neural cell adhesion molecule L1	P11627	L1cam	1260	0	0	3	2	0	0	25304.2	25250.5	NQ	Ln3 only	Ln4 only
Regulatory-associated protein of mTOR	Q8K4Q0	Rptor	1335	1	2	1	5	0	26343.4	0	25125.4	Ln2 only	NQ	Ln4 only
60S ribosomal protein L3	P27659	Rpl3	403	1	4	6	2	0	25846.1	29080.1	25074.2	Ln2 only	Ln3 only	Ln4 only
YjeF N-terminal domain-containing protein 3	F6W8I0	Yjefn3	251	2	3	1	2	0	30256.9	0	24856.5	Ln2 only	NQ	Ln4 only
Gamma-tubulin complex component 2	Q921G8	Tubgcp2	905	1	8	5	9	0	33906.2	25294.3	24828.8	Ln2 only	Ln3 only	Ln4 only
Deubiquitinating protein VCPIP1	Q8CDG3	Vcpip1	1220	1	3	1	2	0	38403.9	0	24822.5	Ln2 only	NQ	Ln4 only
Constitutive coactivator of peroxisome proliferator-activated receptor gamma	Q6RI63	Fam120b	786	0	5	0	3	0	25546.1	0	24724.4	Ln2 only	NQ	Ln4 only
Adenylyl cyclase-associated protein 2	Q9CYT6	Cap2	476	0	3	1	3	0	32140.1	0	24328.4	Ln2 only	NQ	Ln4 only
Histone-lysine N-methyltransferase SETD7	Q8VHL1	Setd7	366	2	4	3	3	0	30458.3	33912.4	24301	Ln2 only	Ln3 only	Ln4 only
Methionine aminopeptidase 1	Q8BP48	Metap1	386	0	4	4	2	0	23474.9	32023.7	24213.8	Ln2 only	Ln3 only	Ln4 only
Scaffold attachment factor B1	D3YXK2	Safb	937	3	3	4	4	0	0	26864.2	23927.5	NQ	Ln3 only	Ln4 only
Cell division cycle and apoptosis regulator protein 1	Q8CH18	Ccar1	1146	0	3	2	3	0	22789.3	17825.9	23803.7	Ln2 only	Ln3 only	Ln4 only
Aspartyl aminopeptidase	Q9Z2W0	Dnpep	473	1	4	4	6	0	23607.8	36346.1	23629.5	Ln2 only	Ln3 only	Ln4 only
Arf-GAP with coiled-coil, ANK repeat and PH domain-containing protein 2	Q6ZQK5	Acap2	770	0	3	3	4	0	24664	22496.2	23613.5	Ln2 only	Ln3 only	Ln4 only
Tetratricopeptide repeat protein 7B	E9Q6P5	Ttc7b	843	0	4	3	4	0	19925.4	22217.7	23609.5	Ln2 only	Ln3 only	Ln4 only
Aprataxin and PNK-like factor	Q9D842	Aplf	499	2	4	2	2	0	25231.3	24413.3	23571.9	Ln2 only	Ln3 only	Ln4 only
Splicing factor 1	Q64213	Sf1	653	0	4	1	3	0	24129	0	23375.4	Ln2 only	NQ	Ln4 only
Autophagy protein 5	Q99J83	Atg5	275	0	3	3	4	0	21188.9	0	23237.3	Ln2 only	NQ	Ln4 only
Protein-glutamine gamma-glutamyltransferase K	Q9JLF6	Tgm1	815	0	0	7	6	0	0	29962.3	23206.7	NQ	Ln3 only	Ln4 only
Zinc finger FYVE domain-containing protein 1	Q810J8	Zfyve1	777	2	2	2	3	0	22885.9	26664.5	23151.4	Ln2 only	Ln3 only	Ln4 only
Tumor susceptibility gene 101 protein	Q61187	Tsg101	391	0	1	3	3	0	0	29308.2	23124.7	NQ	Ln3 only	Ln4 only
Perilipin-4	O88492	Plin4	1403	1	1	3	2	0	0	25588.4	22923.5	NQ	Ln3 only	Ln4 only
Talin-2	Q71LX4	Tln2	2375	0	1	2	2	0	0	23609.9	22724.1	NQ	Ln3 only	Ln4 only
Diacylglycerol kinase epsilon	Q9R1C6	Dgke	564	4	2	5	6	0	28187.1	26188.7	22717.3	Ln2 only	Ln3 only	Ln4 only
Epidermal growth factor receptor substrate 15-like 1	Q60902	Eps15l1	907	1	6	3	8	0	17248.1	23978.1	22550.1	Ln2 only	Ln3 only	Ln4 only
FERM, ARHGEF and pleckstrin domain-containing protein 1	F8VPU2	Farp1	1048	0	3	4	2	0	13699	27346.1	22333.4	Ln2 only	Ln3 only	Ln4 only
Glycine--tRNA ligase	Q9CZD3	Gars1	729	2	1	2	4	0	0	27606.9	21807	NQ	Ln3 only	Ln4 only
Adenylosuccinate synthetase isozyme 1	P28650	Adss1	457	1	3	2	4	0	19188.1	0	21803.2	Ln2 only	NQ	Ln4 only
Thyroid hormone receptor-associated protein 3	Q569Z6	Thrap3	951	2	3	2	5	0	22869.9	20641.6	21539.2	Ln2 only	Ln3 only	Ln4 only
Coiled-coil and C2 domain-containing protein 1A	Q8K1A6	Cc2d1a	943	0	2	4	5	0	0	20720.8	21419.4	NQ	Ln3 only	Ln4 only
Insulin receptor	P15208	Insr	1372	3	5	3	3	0	21913.1	0	21210.3	Ln2 only	NQ	Ln4 only
Nidogen-1	P10493	Nid1	1245	1	0	4	2	0	0	30271.4	21140.8	NQ	Ln3 only	Ln4 only
Rabankyrin-5	Q810B6	Ankfy1	1169	1	6	3	4	0	19432.3	14356.7	20902.7	Ln2 only	Ln3 only	Ln4 only
26S proteasome non-ATPase regulatory subunit 1	Q3TXS7	Psmd1	953	2	5	7	3	0	24498.5	23145.2	20716.1	Ln2 only	Ln3 only	Ln4 only
Peripheral plasma membrane protein CASK	O70589	Cask	926	3	1	4	3	0	0	25059.5	20597.7	NQ	Ln3 only	Ln4 only
Synaptic functional regulator FMR1	P35922	Fmr1	614	0	3	3	2	0	18826.3	25564.8	20410.8	Ln2 only	Ln3 only	Ln4 only
Trafficking protein particle complex subunit 10	Q3TLI0	Trappc10	1258	1	4	0	3	0	24378.5	0	20393.6	Ln2 only	NQ	Ln4 only
C2 calcium-dependent domain-containing protein 4C	Q5HZI2	C2cd4c	419	1	1	4	3	0	0	29931.9	20239.6	NQ	Ln3 only	Ln4 only
SH3 domain-containing kinase-binding protein 1	Q8R550	Sh3kbp1	709	1	0	4	2	0	0	19131.5	20196.7	NQ	Ln3 only	Ln4 only
60S ribosomal protein L8	P62918	Rpl8	257	1	2	2	4	0	35685.8	39896	20180.4	Ln2 only	Ln3 only	Ln4 only
Annexin A11	P97384	Anxa11	503	0	2	0	3	0	20891.4	0	19927	Ln2 only	NQ	Ln4 only
Disco-interacting protein 2 homolog B	Q3UH60	Dip2b	1574	0	6	3	3	0	27870.4	20660.8	19563.7	Ln2 only	Ln3 only	Ln4 only
Sodium/calcium exchanger 1	P70414	Slc8a1	970	2	1	3	3	0	0	21316	19460.2	NQ	Ln3 only	Ln4 only
Probable G-protein coupled receptor 158	Q8C419	Gpr158	1200	1	3	2	3	0	21015.8	19976.6	19169.8	Ln2 only	Ln3 only	Ln4 only
Annexin A5	P48036	Anxa5	319	1	2	2	2	0	38982	0	18694.9	Ln2 only	NQ	Ln4 only
Disks large homolog 3	P70175	Dlg3	849	0	0	4	2	0	0	25410.8	17780.3	NQ	Ln3 only	Ln4 only
Dual specificity mitogen-activated protein kinase kinase 4	P47809	Map2k4	397	0	1	3	3	0	0	26225.2	17639.1	NQ	Ln3 only	Ln4 only
Mothers against decapentaplegic homolog 2	Q62432	Smad2	467	0	3	2	3	0	21229.3	28342.3	17328.3	Ln2 only	Ln3 only	Ln4 only
Synaptotagmin-3	O35681	Syt3	587	1	2	1	3	0	22210.5	0	17004.8	Ln2 only	NQ	Ln4 only
Lethal(2) giant larvae protein homolog 1	Q80Y17	Llgl1	1036	0	2	4	5	0	13284.5	14691.6	15913.8	Ln2 only	Ln3 only	Ln4 only
Bifunctional glutamate/proline--tRNA ligase	Q8CGC7	Eprs1	1512	0	1	2	2	0	0	10122.4	15708.8	NQ	Ln3 only	Ln4 only
DnaJ homolog subfamily C member 10	Q9DC23	Dnajc10	793	1	0	2	2	0	0	19777.3	15701.6	NQ	Ln3 only	Ln4 only
Myosin light chain kinase, smooth muscle	Q6PDN3	Mylk	1941	1	2	0	4	0	26519.4	0	10224.8	Ln2 only	NQ	Ln4 only
Cellular retinoic acid-binding protein 2	P22935	Crabp2	138	0	0	0	2	0	0	0	0	NQ	NQ	Ln4 only
Keratin, type II cytoskeletal 1b	Q6IFZ6	Krt77	572	3	15	22	10	0	163774	117058	0	Ln2 only	Ln3 only	NQ
ADP-ribosylation factor-like protein 8A	Q8VEH3	Arl8a	186	3	5	8	7	0	57777.8	98969.4	0	Ln2 only	Ln3 only	#DIV/0!
60S ribosomal protein L23a	P62751	Rpl23a	156	1	2	4	0	0	46115.3	69848.7	0	Ln2 only	Ln3 only	NQ
Keratin, type II cytoskeletal 80	Q0VBK2	Krt80	452	1	5	11	5	0	37044.1	61583.6	0	Ln2 only	Ln3 only	NQ
28S ribosomal protein S27, mitochondrial	Q8BK72	Mrps27	415	0	3	2	1	0	53099	45382.1	0	Ln2 only	Ln3 only	NQ
ADP-ribosylhydrolase ARH1	P54923	Adprh	362	1	3	2	1	0	22868	44423.7	0	Ln2 only	Ln3 only	NQ
Serine protease HTRA2, mitochondrial	Q9JIY5	Htra2	458	1	2	3	2	0	32989.1	41927.3	0	Ln2 only	Ln3 only	NQ
Protein IMPACT	O55091	Impact	318	0	2	2	1	0	31223.1	41690.7	0	Ln2 only	Ln3 only	NQ
Parkinson disease protein 7 homolog	Q99LX0	Park7	189	1	4	3	2	0	38174	39841.8	0	Ln2 only	Ln3 only	NQ
Visinin-like protein 1	P62761	Vsnl1	191	1	3	4	1	0	26385.4	39633.6	0	Ln2 only	Ln3 only	NQ
Synaptoporin	Q8BGN8	Synpr	265	0	2	2	0	0	22500.9	38926.9	0	Ln2 only	Ln3 only	NQ
Glutamine amidotransferase-like class 1 domain-containing protein 3, mitochondrial	Q9D172	Gatd3	266	6	6	8	1	0	31916.1	38816	0	Ln2 only	Ln3 only	NQ
ATP-dependent zinc metalloprotease YME1L1	O88967	Yme1l1	715	2	3	2	2	0	31346.3	38785.8	0	Ln2 only	Ln3 only	NQ
60S ribosomal protein L32	P62911	Rpl32	135	1	2	2	0	0	32378	38085.4	0	Ln2 only	Ln3 only	NQ
Hydroxysteroid dehydrogenase-like protein 2	Q2TPA8	Hsdl2	490	1	3	3	1	0	17768.4	37802	0	Ln2 only	Ln3 only	NQ
Inorganic pyrophosphatase 2, mitochondrial	Q91VM9	Ppa2	330	0	2	6	1	0	27458.3	37408.7	0	Ln2 only	Ln3 only	NQ
Ubiquitin carboxyl-terminal hydrolase 46	P62069	Usp46	366	2	4	4	3	0	31869.4	36246.5	0	Ln2 only	Ln3 only	NQ
Neuronal growth regulator 1	Q80Z24	Negr1	348	0	2	3	1	0	22383.5	34934.6	0	Ln2 only	Ln3 only	NQ
Dynactin subunit 5	Q9QZB9	Dctn5	182	3	2	3	1	0	28424.6	34861.2	0	Ln2 only	Ln3 only	NQ
Glycogen [starch] synthase, muscle	Q9Z1E4	Gys1	738	0	3	4	1	0	28693.8	34695.2	0	Ln2 only	Ln3 only	NQ
60S ribosomal protein L19	P84099	Rpl19	196	3	5	6	3	0	34577.6	34258.1	0	Ln2 only	Ln3 only	NQ
Leucine-rich repeat LGI family member 2	Q8K4Z0	Lgi2	550	1	5	5	2	0	31919.8	33806.7	0	Ln2 only	Ln3 only	NQ
Mitochondrial import receptor subunit TOM22 homolog	Q9CPQ3	Tomm22	142	3	4	3	1	0	34353.6	33792.3	0	Ln2 only	Ln3 only	NQ
Aldo-keto reductase family 1 member B1	P45376	Akr1b1	316	2	2	4	1	0	39800.8	33746.6	0	Ln2 only	Ln3 only	NQ
Emerin	O08579	Emd	259	0	4	3	0	0	41014.7	33368.9	0	Ln2 only	Ln3 only	NQ
Acyl carrier protein, mitochondrial	Q9CR21	Ndufab1	156	1	2	2	2	0	28979.3	33296.1	0	Ln2 only	Ln3 only	NQ
Proteasome subunit alpha type-6	Q9QUM9	Psma6	246	1	2	3	2	0	22438.2	33049.6	0	Ln2 only	Ln3 only	NQ
60S ribosomal protein L21	O09167	Rpl21	160	1	4	2	0	0	26939.8	30074.6	0	Ln2 only	Ln3 only	NQ
Serine/threonine-protein kinase TAO1	Q5F2E8	Taok1	1001	1	2	2	2	0	24381.4	30033.3	0	Ln2 only	Ln3 only	NQ
Kazrin	Q69ZS8	Kazn	779	1	4	3	2	0	21578.1	29116.6	0	Ln2 only	Ln3 only	NQ
Calcium/calmodulin-dependent 3',5'-cyclic nucleotide phosphodiesterase 1A	Q61481	Pde1a	545	0	3	4	2	0	27854.9	28941.3	0	Ln2 only	Ln3 only	NQ
Polyribonucleotide nucleotidyltransferase 1, mitochondrial	Q8K1R3	Pnpt1	783	3	2	3	1	0	21011.9	28767.2	0	Ln2 only	Ln3 only	NQ
WD repeat-containing protein 13	Q91V09	Wdr13	485	3	2	6	1	0	22600.1	27804	0	Ln2 only	Ln3 only	NQ
Ubiquitin carboxyl-terminal hydrolase CYLD	Q80TQ2	Cyld	952	1	3	6	0	0	25853.2	27452.9	0	Ln2 only	Ln3 only	NQ
Ganglioside-induced differentiation-associated protein 1-like 1	Q8VE33	Gdap1l1	370	1	2	4	1	0	30867.3	26811.2	0	Ln2 only	Ln3 only	NQ
FAS-associated factor 2	Q3TDN2	Faf2	445	1	5	4	2	0	24592.3	25962.4	0	Ln2 only	Ln3 only	NQ
Focal adhesion kinase 1	P34152	Ptk2	1052	2	3	3	1	0	19902.7	21556.8	0	Ln2 only	Ln3 only	NQ
E3 ubiquitin-protein ligase RNF14	Q9JI90	Rnf14	485	1	3	3	2	0	24972	21556.6	0	Ln2 only	Ln3 only	NQ
Alpha-mannosidase 2C1	Q91W89	Man2c1	1039	0	2	3	2	0	13802.4	20579.8	0	Ln2 only	Ln3 only	NQ
Chloride intracellular channel protein 1	Q9Z1Q5	Clic1	241	0	0	0	2	0	0	0	0	NQ	NQ	NQ
Coatomer subunit delta	Q5XJY5	Arcn1	511	0	0	0	2	0	0	0	0	NQ	NQ	NQ
Transcription elongation factor A protein 1	P10711	Tcea1	301	0	0	0	2	0	0	0	0	NQ	NQ	NQ
Protein DDI1 homolog 2	A2ADY9	Ddi2	399	0	0	0	3	0	0	0	0	NQ	NQ	NQ
CCHC-type zinc finger nucleic acid binding protein	P53996	Cnbp	178	0	0	0	3	0	0	0	0	NQ	NQ	NQ
ERO1-like protein alpha	Q8R180	Ero1a	464	0	0	0	3	0	0	0	0	NQ	NQ	NQ
2-methoxy-6-polyprenyl-1,4-benzoquinol methylase, mitochondrial	Q9CXI0	Coq5	327	0	0	0	3	0	0	0	0	NQ	NQ	NQ
Calmodulin-like protein 3	Q9D6P8	Calml3	149	0	0	0	6	0	0	0	0	NQ	NQ	NQ
Oxysterol-binding protein-related protein 6	Q8BXR9	Osbpl6	959	0	0	1	2	0	0	0	0	NQ	NQ	NQ
Unconventional myosin-Va	Q99104	Myo5a	1853	0	0	1	2	0	0	0	0	NQ	NQ	NQ
Peptidyl-prolyl cis-trans isomerase B	P24369	Ppib	216	0	0	1	2	0	0	0	0	NQ	NQ	NQ
Protein S100-A11	P50543	S100a11	98	0	0	1	2	0	0	0	0	NQ	NQ	NQ
Voltage-dependent L-type calcium channel subunit beta-4	Q8R0S4	Cacnb4	519	0	0	1	2	0	0	0	0	NQ	NQ	NQ
40S ribosomal protein S26	P62855	Rps26	115	0	0	1	3	0	0	0	0	NQ	NQ	NQ
Casein kinase II subunit alpha'	O54833	Csnk2a2	350	0	0	1	3	0	0	0	0	NQ	NQ	NQ
Homer protein homolog 3	Q99JP6	Homer3	356	0	0	1	3	0	0	0	0	NQ	NQ	NQ
Transcriptional repressor p66-beta	Q8VHR5	Gatad2b	594	0	0	1	3	0	0	0	0	NQ	NQ	NQ
Propionyl-CoA carboxylase beta chain, mitochondrial	Q99MN9	Pccb	541	0	0	1	3	0	0	0	0	NQ	NQ	NQ
Carboxypeptidase A4	Q6P8K8	Cpa4	420	0	0	2	0	0	0	0	0	NQ	NQ	NQ
Cyclin-dependent kinase 18	Q04899	Cdk18	451	0	0	2	0	0	0	0	0	NQ	NQ	NQ
3-hydroxyisobutyrate dehydrogenase, mitochondrial	Q99L13	Hibadh	335	0	0	2	0	0	0	0	0	NQ	NQ	NQ
DDB1- and CUL4-associated factor 6	Q9DC22	Dcaf6	876	0	0	2	0	0	0	0	0	NQ	NQ	NQ
Nuclear receptor-interacting protein 2	Q9JHR9	Nrip2	270	0	0	2	0	0	0	0	0	NQ	NQ	NQ
Myosin-14	Q6URW6	Myh14	2000	0	0	2	0	0	0	0	0	NQ	NQ	NQ
IQ motif and SEC7 domain-containing protein 1	Q8R0S2	Iqsec1	961	0	0	2	1	0	0	0	0	NQ	NQ	NQ
Stathmin	P54227	Stmn1	149	0	0	2	1	0	0	0	0	NQ	NQ	NQ
VPS10 domain-containing receptor SorCS2	Q9EPR5	Sorcs2	1159	0	0	2	1	0	0	0	0	NQ	NQ	NQ
F-box/LRR-repeat protein 16	A2RT62	Fbxl16	479	0	0	2	2	0	0	0	0	NQ	NQ	NQ
Gamma-aminobutyric acid receptor subunit beta-3	P63080	Gabrb3	473	0	0	2	3	0	0	0	0	NQ	NQ	NQ
Ig alpha chain C region	P01878		344	0	0	2	6	0	0	0	0	NQ	NQ	NQ
Glycine dehydrogenase (decarboxylating), mitochondrial	Q91W43	Gldc	1025	0	0	3	0	0	0	0	0	NQ	NQ	NQ
Threonine synthase-like 1	Q8BH55	Thnsl1	747	0	0	3	0	0	0	0	0	NQ	NQ	NQ
Eukaryotic translation initiation factor 3 subunit I	Q9QZD9	Eif3i	325	0	0	3	1	0	0	0	0	NQ	NQ	NQ
LIM domain-binding protein 1	P70662	Ldb1	411	0	0	3	2	0	0	0	0	NQ	NQ	NQ
Protein S100-A14	Q9D2Q8	S100a14	104	0	0	3	2	0	0	0	0	NQ	NQ	NQ
Calcium-binding mitochondrial carrier protein SCaMC-2	A2ASZ8	Slc25a25	469	0	0	3	2	0	0	0	0	NQ	NQ	NQ
Proteasome subunit beta type-1	O09061	Psmb1	240	0	0	4	0	0	0	0	0	NQ	NQ	NQ
Histone H1.5	P43276	H1-5	223	0	0	4	0	0	0	0	0	NQ	NQ	NQ
Y-box-binding protein 1	P62960	Ybx1	322	0	0	5	0	0	0	0	0	NQ	NQ	NQ
Filaggrin-2	Q2VIS4	Flg2	2362	0	0	7	0	0	0	0	0	NQ	NQ	NQ
Protein POF1B	Q8K4L4	Pof1b	587	0	0	12	1	0	0	0	0	NQ	NQ	NQ
Myeloid leukemia factor 1	Q9QWV4	Mlf1	267	0	1	0	2	0	0	0	0	NQ	NQ	NQ
MIC	Q8R404	Micos13	119	0	1	0	2	0	0	0	0	NQ	NQ	NQ
PDZ domain-containing protein 8	B9EJ80	Pdzd8	1147	0	1	0	2	0	0	0	0	NQ	NQ	NQ
Huntingtin-interacting protein 1	Q8VD75	Hip1	1029	0	1	0	2	0	0	0	0	NQ	NQ	NQ
SEC23-interacting protein	Q6NZC7	Sec23ip	998	0	1	0	2	0	0	0	0	NQ	NQ	NQ
Alpha-1-syntrophin	Q61234	Snta1	503	0	1	0	2	0	0	0	0	NQ	NQ	NQ
E3 ubiquitin-protein transferase MAEA	Q4VC33	Maea	396	0	1	0	2	0	0	0	0	NQ	NQ	NQ
60S ribosomal protein L15	Q9CZM2	Rpl15	204	0	1	0	2	0	0	0	0	NQ	NQ	NQ
Membrane-associated guanylate kinase, WW and PDZ domain-containing protein 1	Q6RHR9	Magi1	1471	0	1	0	2	0	0	0	0	NQ	NQ	NQ
Nuclear distribution protein nudE-like 1	Q9ERR1	Ndel1	345	0	1	0	2	0	0	0	0	NQ	NQ	NQ
UBX domain-containing protein 11	Q9D572	Ubxn11	484	0	1	0	2	0	0	0	0	NQ	NQ	NQ
DnaJ homolog subfamily B member 1	Q9QYJ3	Dnajb1	340	0	1	0	4	0	0	0	0	NQ	NQ	NQ
Cadherin-10	P70408	Cdh10	788	0	1	1	2	0	0	0	0	NQ	NQ	NQ
Poly [ADP-ribose] polymerase 1	P11103	Parp1	1013	0	1	1	2	0	0	0	0	NQ	NQ	NQ
Guanine nucleotide-binding protein subunit alpha-12	P27600	Gna12	379	0	1	1	2	0	0	0	0	NQ	NQ	NQ
Kinase suppressor of Ras 1	Q61097	Ksr1	873	0	1	1	3	0	0	0	0	NQ	NQ	NQ
Amyloid-beta precursor protein	P12023	App	770	0	1	1	3	0	0	0	0	NQ	NQ	NQ
Gamma-aminobutyric acid receptor subunit alpha-2	P26048	Gabra2	451	0	1	1	3	0	0	0	0	NQ	NQ	NQ
Cleavage stimulation factor subunit 1	Q99LC2	Cstf1	431	0	1	2	0	0	0	0	0	NQ	NQ	NQ
Zinc finger RNA-binding protein	O88532	Zfr	1074	0	1	2	0	0	0	0	0	NQ	NQ	NQ
Mannose-1-phosphate guanyltransferase beta	Q8BTZ7	Gmppb	360	0	1	2	1	0	0	0	0	NQ	NQ	NQ
Intracellular hyaluronan-binding protein 4	Q9JKS5	Habp4	411	0	1	2	1	0	0	0	0	NQ	NQ	NQ
Glutamate decarboxylase 2	P48320	Gad2	585	0	1	2	1	0	0	0	0	NQ	NQ	NQ
ELAV-like protein 4	Q61701	Elavl4	385	0	1	2	1	0	0	0	0	NQ	NQ	NQ
Solute carrier family 2, facilitated glucose transporter member 3	P32037	Slc2a3	493	0	1	2	2	0	0	0	0	NQ	NQ	NQ
Calcyclin-binding protein	Q9CXW3	Cacybp	229	0	1	2	2	0	0	0	0	NQ	NQ	NQ
26S proteasome non-ATPase regulatory subunit 11	Q8BG32	Psmd11	422	0	1	2	2	0	0	0	0	NQ	NQ	NQ
L-fucose kinase	Q7TMC8	Fcsk	1090	0	1	2	2	0	0	0	0	NQ	NQ	NQ
ELAV-like protein 3	Q60900	Elavl3	367	0	1	2	2	0	0	0	0	NQ	NQ	NQ
Protein transport protein Sec23B	Q9D662	Sec23b	767	0	1	2	3	0	0	0	0	NQ	NQ	NQ
Peflin	Q8BFY6	Pef1	275	0	1	3	0	0	0	0	0	NQ	NQ	NQ
Secretory carrier-associated membrane protein 5	Q9JKD3	Scamp5	235	0	1	3	0	0	0	0	0	NQ	NQ	NQ
Lymphocyte antigen 6H	Q9WUC3	Ly6h	139	0	1	3	1	0	0	0	0	NQ	NQ	NQ
Calcium/calmodulin-dependent 3',5'-cyclic nucleotide phosphodiesterase 1C	Q64338	Pde1c	706	0	1	3	2	0	0	0	0	NQ	NQ	NQ
Protein FAM126B	Q8C729	Fam126b	530	0	1	3	2	0	0	0	0	NQ	NQ	NQ
Phospholipase A-2-activating protein	P27612	Plaa	794	0	1	3	3	0	0	0	0	NQ	NQ	NQ
Arginase-1	Q61176	Arg1	323	0	1	4	3	0	0	0	0	NQ	NQ	NQ
[Pyruvate dehydrogenase (acetyl-transferring)] kinase isozyme 3, mitochondrial	Q922H2	Pdk3	415	0	1	5	2	0	0	0	0	NQ	NQ	NQ
Keratin, type I cytoskeletal 27	Q9Z320	Krt27	448	0	1	7	1	0	0	0	0	NQ	NQ	NQ
Alpha-1-antitrypsin 1-5	Q00898	Serpina1e	413	0	2	0	0	0	0	0	0	NQ	NQ	NQ
Galectin-3-binding protein	Q07797	Lgals3bp	577	0	2	0	0	0	0	0	0	NQ	NQ	NQ
Pterin-4-alpha-carbinolamine dehydratase 2	Q9CZL5	Pcbd2	136	0	2	0	0	0	0	0	0	NQ	NQ	NQ
Retinol-binding protein 1	Q00915	Rbp1	135	0	2	0	0	0	0	0	0	NQ	NQ	NQ
Metallothionein-3	P28184	Mt3	68	0	2	0	0	0	0	0	0	NQ	NQ	NQ
Gamma-tubulin complex component 4	Q9D4F8	Tubgcp4	667	0	2	0	0	0	0	0	0	NQ	NQ	NQ
Ig kappa chain V-III region 50S10.1	P03977		111	0	2	0	0	0	0	0	0	NQ	NQ	NQ
Rho guanine nucleotide exchange factor 9	Q3UTH8	Arhgef9	516	0	2	0	1	0	0	0	0	NQ	NQ	NQ
Ubiquitin-protein ligase E3A	O08759	Ube3a	870	0	2	0	1	0	0	0	0	NQ	NQ	NQ
Eukaryotic translation initiation factor 3 subunit H	Q91WK2	Eif3h	352	0	2	0	1	0	0	0	0	NQ	NQ	NQ
Nuclear receptor coactivator 5	Q91W39	Ncoa5	579	0	2	0	1	0	0	0	0	NQ	NQ	NQ
Poly(U)-binding-splicing factor PUF60	Q3UEB3	Puf60	564	0	2	0	2	0	0	0	0	NQ	NQ	NQ
Alanine aminotransferase 1	Q8QZR5	Gpt	496	0	2	0	3	0	0	0	0	NQ	NQ	NQ
Protein numb homolog	Q9QZS3	Numb	653	0	2	1	0	0	0	0	0	NQ	NQ	NQ
Acylpyruvase FAHD1, mitochondrial	Q8R0F8	Fahd1	227	0	2	1	0	0	0	0	0	NQ	NQ	NQ
Replication protein A 70 kDa DNA-binding subunit	Q8VEE4	Rpa1	623	0	2	1	0	0	0	0	0	NQ	NQ	NQ
Trafficking protein particle complex subunit 5	Q9CQA1	Trappc5	188	0	2	1	0	0	0	0	0	NQ	NQ	NQ
PITH domain-containing protein 1	Q8BWR2	Pithd1	211	0	2	1	0	0	0	0	0	NQ	NQ	NQ
Phosphatidylinositol 4-phosphate 5-kinase type-1 alpha	P70182	Pip5k1a	546	0	2	1	0	0	0	0	0	NQ	NQ	NQ
Guanine nucleotide-binding protein G(I)/G(S)/G(O) subunit gamma-12	Q9DAS9	Gng12	72	0	2	1	1	0	0	0	0	NQ	NQ	NQ
Sorting nexin-9	Q91VH2	Snx9	595	0	2	1	1	0	0	0	0	NQ	NQ	NQ
BRISC and BRCA1-A complex member 2	Q8K3W0	Babam2	383	0	2	1	1	0	0	0	0	NQ	NQ	NQ
1-acyl-sn-glycerol-3-phosphate acyltransferase epsilon	Q9D1E8	Agpat5	365	0	2	1	1	0	0	0	0	NQ	NQ	NQ
Aldo-keto reductase family 1 member A1	Q9JII6	Akr1a1	325	0	2	1	1	0	0	0	0	NQ	NQ	NQ
SRSF protein kinase 2	O54781	Srpk2	681	0	2	1	1	0	0	0	0	NQ	NQ	NQ
Protein phosphatase methylesterase 1	Q8BVQ5	Ppme1	386	0	2	1	1	0	0	0	0	NQ	NQ	NQ
Liprin-alpha-3	P60469	Ppfia3	1194	0	2	1	1	0	0	0	0	NQ	NQ	NQ
Phosphatidylinositol-binding clathrin assembly protein	Q7M6Y3	Picalm	660	0	2	1	1	0	0	0	0	NQ	NQ	NQ
Immunoglobulin kappa chain variable 9-120	P01639	Igkv9-120	130	0	2	1	2	0	0	0	0	NQ	NQ	NQ
Alpha-2-macroglobulin receptor-associated protein	P55302	Lrpap1	360	0	2	1	2	0	0	0	0	NQ	NQ	NQ
Inactive phospholipase C-like protein 1	Q3USB7	Plcl1	1096	0	2	1	2	0	0	0	0	NQ	NQ	NQ
NADH dehydrogenase [ubiquinone] iron-sulfur protein 4, mitochondrial	Q9CXZ1	Ndufs4	175	0	2	1	2	0	0	0	0	NQ	NQ	NQ
Neurocalcin-delta	Q91X97	Ncald	193	0	2	1	2	0	0	0	0	NQ	NQ	NQ
Ankyrin repeat domain-containing protein 63	A2ARS0	Ankrd63	390	0	2	1	3	0	0	0	0	NQ	NQ	NQ
MAP6 domain-containing protein 1	Q14BB9	Map6d1	191	0	2	2	0	0	0	0	0	NQ	NQ	NQ
Ig heavy chain V region 5-84	P18525		117	0	2	2	0	0	0	0	0	NQ	NQ	NQ
Nucleosome assembly protein 1-like 1	P28656	Nap1l1	391	0	2	2	1	0	0	0	0	NQ	NQ	NQ
H/ACA ribonucleoprotein complex subunit DKC1	Q9ESX5	Dkc1	509	0	2	2	2	0	0	0	0	NQ	NQ	NQ
Shiftless antiviral inhibitor of ribosomal frameshifting protein homolog	Q8CAK3	Shfl	290	0	2	2	2	0	0	0	0	NQ	NQ	NQ
Methionine--tRNA ligase, cytoplasmic	Q68FL6	Mars1	902	0	2	2	2	0	0	0	0	NQ	NQ	NQ
Proteasome subunit beta type-3	Q9R1P1	Psmb3	205	0	2	3	0	0	0	0	0	NQ	NQ	NQ
Protein-glutamine gamma-glutamyltransferase E	Q08189	Tgm3	693	0	2	3	1	0	0	0	0	NQ	NQ	NQ
Kelch domain-containing protein 9	Q3USL1	Klhdc9	350	0	2	4	1	0	0	0	0	NQ	NQ	NQ
GMP reductase 2	Q99L27	Gmpr2	348	0	2	4	2	0	0	0	0	NQ	NQ	NQ
Junctophilin-3	Q9ET77	Jph3	744	0	2	4	3	0	0	0	0	NQ	NQ	NQ
Glucose-induced degradation protein 8 homolog	Q9D7M1	Gid8	228	0	2	5	1	0	0	0	0	NQ	NQ	NQ
Neurotrimin	Q99PJ0	Ntm	344	0	2	5	1	0	0	0	0	NQ	NQ	NQ
Calpain small subunit 1	O88456	Capns1	268	0	3	0	0	0	0	0	0	NQ	NQ	NQ
E3 ubiquitin/ISG15 ligase TRIM25	Q61510	Trim25	634	0	3	0	0	0	0	0	0	NQ	NQ	NQ
39S ribosomal protein L14, mitochondrial	Q9D1I6	Mrpl14	145	0	3	0	0	0	0	0	0	NQ	NQ	NQ
Cystatin-C	P21460	Cst3	140	0	3	0	1	0	0	0	0	NQ	NQ	NQ
Pyrroline-5-carboxylate reductase 3	Q9DCC4	Pycr3	274	0	3	0	1	0	0	0	0	NQ	NQ	NQ
Aldehyde dehydrogenase family 3 member A2	P47740	Aldh3a2	484	0	3	0	1	0	0	0	0	NQ	NQ	NQ
Leukocyte elastase inhibitor A	Q9D154	Serpinb1a	379	0	3	0	2	0	0	0	0	NQ	NQ	NQ
Ubiquinone biosynthesis protein COQ9, mitochondrial	Q8K1Z0	Coq9	313	0	3	0	2	0	0	0	0	NQ	NQ	NQ
Structural maintenance of chromosomes protein 3	Q9CW03	Smc3	1217	0	3	0	4	0	0	0	0	NQ	NQ	NQ
Delta-sarcoglycan	P82347	Sgcd	289	0	3	1	0	0	0	0	0	NQ	NQ	NQ
1-phosphatidylinositol 4,5-bisphosphate phosphodiesterase beta-1	Q9Z1B3	Plcb1	1216	0	3	1	1	0	0	0	0	NQ	NQ	NQ
Nucleobindin-1	Q02819	Nucb1	459	0	3	1	1	0	0	0	0	NQ	NQ	NQ
Ran GTPase-activating protein 1	P46061	Rangap1	589	0	3	1	2	0	0	0	0	NQ	NQ	NQ
Phosphatidylinositol-glycan-specific phospholipase D	O70362	Gpld1	837	0	3	1	2	0	0	0	0	NQ	NQ	NQ
Aspartoacylase	Q8R3P0	Aspa	312	0	3	2	1	0	0	0	0	NQ	NQ	NQ
LETM1 domain-containing protein 1	Q924L1	Letmd1	360	0	3	2	1	0	0	0	0	NQ	NQ	NQ
Nucleophosmin	Q61937	Npm1	292	0	3	2	1	0	0	0	0	NQ	NQ	NQ
Keratin, type II cytoskeletal 4	P07744	Krt4	525	0	3	4	1	0	0	0	0	NQ	NQ	NQ
Reticulocalbin-1	Q05186	Rcn1	325	0	3	4	2	0	0	0	0	NQ	NQ	NQ
Bifunctional purine biosynthesis protein ATIC	Q9CWJ9	Atic	592	0	4	0	0	0	0	0	0	NQ	NQ	NQ
Plastin-2	Q61233	Lcp1	627	0	4	0	1	0	0	0	0	NQ	NQ	NQ
Complexin-1	P63040	Cplx1	134	0	4	1	1	0	0	0	0	NQ	NQ	NQ
LanC-like protein 3	Q8CD19	Lancl3	420	0	4	1	1	0	0	0	0	NQ	NQ	NQ
Melanoma-associated antigen D1	Q9QYH6	Maged1	775	0	4	2	1	0	0	0	0	NQ	NQ	NQ
Geranylgeranyl transferase type-2 subunit beta	P53612	Rabggtb	339	0	4	2	2	0	0	0	0	NQ	NQ	NQ
Calponin-3	Q9DAW9	Cnn3	330	0	5	0	0	0	0	0	0	NQ	NQ	NQ
Tyrosine-protein phosphatase non-receptor type 9	O35239	Ptpn9	593	0	5	1	0	0	0	0	0	NQ	NQ	NQ
Keratin, type II cytoskeletal 75	Q8BGZ7	Krt75	551	0	5	1	3	0	0	0	0	NQ	NQ	NQ
Hsp90 co-chaperone Cdc37	Q61081	Cdc37	379	0	5	2	1	0	0	0	0	NQ	NQ	NQ
Echinoderm microtubule-associated protein-like 1	Q05BC3	Eml1	814	0	6	0	0	0	0	0	0	NQ	NQ	NQ
CD5 antigen-like	Q9QWK4	Cd5l	352	0	7	0	0	0	0	0	0	NQ	NQ	NQ
DDB1- and CUL4-associated factor 10	A2AKB9	Dcaf10	566	1	0	0	2	0	0	0	0	NQ	NQ	NQ
Keratin, type I cuticular Ha1	Q61765	Krt31	416	1	0	0	2	0	0	0	0	NQ	NQ	NQ
Insulin receptor-related protein	Q9WTL4	Insrr	1300	1	0	0	4	0	0	0	0	NQ	NQ	NQ
Ermin	Q5EBJ4	Ermn	281	1	0	0	5	0	0	0	0	NQ	NQ	NQ
Elongator complex protein 3	Q9CZX0	Elp3	547	1	0	1	2	0	0	0	0	NQ	NQ	NQ
Catenin delta-1	P30999	Ctnnd1	938	1	0	2	0	0	0	0	0	NQ	NQ	NQ
Glutamate receptor ionotropic, NMDA 1	P35438	Grin1	938	1	0	2	0	0	0	0	0	NQ	NQ	NQ
Cilia- and flagella-associated protein 410	Q8C6G1	Cfap410	249	1	0	2	0	0	0	0	0	NQ	NQ	NQ
Insulin-degrading enzyme	Q9JHR7	Ide	1019	1	0	2	0	0	0	0	0	NQ	NQ	NQ
Platelet-activating factor acetylhydrolase IB subunit alpha2	Q61206	Pafah1b2	229	1	0	2	1	0	0	0	0	NQ	NQ	NQ
Polypyrimidine tract-binding protein 2	Q91Z31	Ptbp2	531	1	0	2	1	0	0	0	0	NQ	NQ	NQ
Copine-1	Q8C166	Cpne1	536	1	0	2	2	0	0	0	0	NQ	NQ	NQ
Cytoplasmic protein NCK2	O55033	Nck2	380	1	0	2	2	0	0	0	0	NQ	NQ	NQ
Rap guanine nucleotide exchange factor 5	Q8C0Q9	Rapgef5	814	1	0	2	2	0	0	0	0	NQ	NQ	NQ
Endophilin-A3	Q62421	Sh3gl3	347	1	0	2	2	0	0	0	0	NQ	NQ	NQ
Plakophilin-3	Q9QY23	Pkp3	797	1	0	2	2	0	0	0	0	NQ	NQ	NQ
Mitochondrial RNA pseudouridine synthase Rpusd4	Q9CWX4	Rpusd4	377	1	0	3	0	0	0	0	0	NQ	NQ	NQ
Prefoldin subunit 5	Q9WU28	Pfdn5	154	1	0	3	0	0	0	0	0	NQ	NQ	NQ
Succinate--CoA ligase [GDP-forming] subunit beta, mitochondrial	Q9Z2I8	Suclg2	433	1	0	3	0	0	0	0	0	NQ	NQ	NQ
Sepiapterin reductase	Q64105	Spr	261	1	0	4	0	0	0	0	0	NQ	NQ	NQ
Renin receptor	Q9CYN9	Atp6ap2	350	1	0	4	1	0	0	0	0	NQ	NQ	NQ
Proteoglycan 4	Q9JM99	Prg4	1054	1	0	5	0	0	0	0	0	NQ	NQ	NQ
Nidogen-2	O88322	Nid2	1403	1	0	6	0	0	0	0	0	NQ	NQ	NQ
Rho GTPase-activating protein 32	Q811P8	Arhgap32	2089	1	1	0	2	0	0	0	0	NQ	NQ	NQ
YTH domain-containing family protein 2	Q91YT7	Ythdf2	579	1	1	0	2	0	0	0	0	NQ	NQ	NQ
Basement membrane-specific heparan sulfate proteoglycan core protein	Q05793	Hspg2	3707	1	1	0	2	0	0	0	0	NQ	NQ	NQ
Receptor expression-enhancing protein 2	Q8VCD6	Reep2	254	1	1	0	2	0	0	0	0	NQ	NQ	NQ
Na(+)/H(+) exchange regulatory cofactor NHE-RF1	P70441	Slc9a3r1	355	1	1	0	2	0	0	0	0	NQ	NQ	NQ
Calreticulin	P14211	Calr	416	1	1	0	3	0	0	0	0	NQ	NQ	NQ
Nucleoside diphosphate kinase 3	Q9WV85	Nme3	169	1	1	0	4	0	0	0	0	NQ	NQ	NQ
Calumenin	O35887	Calu	315	1	1	0	4	0	0	0	0	NQ	NQ	NQ
Farnesyl pyrophosphate synthase	Q920E5	Fdps	353	1	1	1	2	0	0	0	0	NQ	NQ	NQ
Tyrosine-protein kinase ABL2	Q4JIM5	Abl2	1182	1	1	1	2	0	0	0	0	NQ	NQ	NQ
Tryptophan 5-hydroxylase 2	Q8CGV2	Tph2	488	1	1	1	2	0	0	0	0	NQ	NQ	NQ
Pigment epithelium-derived factor	P97298	Serpinf1	417	1	1	1	2	0	0	0	0	NQ	NQ	NQ
Echinoderm microtubule-associated protein-like 2	Q7TNG5	Eml2	649	1	1	1	2	0	0	0	0	NQ	NQ	NQ
Leucine-rich PPR motif-containing protein, mitochondrial	Q6PB66	Lrpprc	1392	1	1	1	2	0	0	0	0	NQ	NQ	NQ
Guanine nucleotide-binding protein subunit alpha-11	P21278	Gna11	359	1	1	1	2	0	0	0	0	NQ	NQ	NQ
Exopolyphosphatase PRUNE1	Q8BIW1	Prune1	454	1	1	1	3	0	0	0	0	NQ	NQ	NQ
ATP-dependent RNA helicase DDX19A	Q61655	Ddx19a	478	1	1	1	3	0	0	0	0	NQ	NQ	NQ
CREB-regulated transcription coactivator 1	Q68ED7	Crtc1	630	1	1	1	3	0	0	0	0	NQ	NQ	NQ
MOB-like protein phocein	Q6PEB6	Mob4	225	1	1	2	0	0	0	0	0	NQ	NQ	NQ
Cytochrome c oxidase subunit 7A2, mitochondrial	P48771	Cox7a2	83	1	1	2	1	0	0	0	0	NQ	NQ	NQ
DOMON domain-containing protein FRRS1L	B1AXV0	Frrs1l	293	1	1	2	1	0	0	0	0	NQ	NQ	NQ
Spermatogenesis-defective protein 39 homolog	Q8BGQ1	Vipas39	491	1	1	2	1	0	0	0	0	NQ	NQ	NQ
Dystrophia myotonica WD repeat-containing protein	Q08274	Dmwd	665	1	1	2	1	0	0	0	0	NQ	NQ	NQ
Ig kappa chain V-II region 2S1.3	P01629		112	1	1	2	1	0	0	0	0	NQ	NQ	NQ
Complexin-2	P84086	Cplx2	134	1	1	2	1	0	0	0	0	NQ	NQ	NQ
Importin-5	Q8BKC5	Ipo5	1097	1	1	2	3	0	0	0	0	NQ	NQ	NQ
SH3 domain-binding glutamic acid-rich-like protein 3	Q91VW3	Sh3bgrl3	93	1	1	2	5	0	0	0	0	NQ	NQ	NQ
Ras-related protein Rab-6B	P61294	Rab6b	208	1	1	3	0	0	0	0	0	NQ	NQ	NQ
LIM and senescent cell antigen-like-containing domain protein 1	Q99JW4	Lims1	325	1	1	3	3	0	0	0	0	NQ	NQ	NQ
Phosphoserine aminotransferase	Q99K85	Psat1	370	1	1	3	3	0	0	0	0	NQ	NQ	NQ
Importin subunit alpha-3	O35343	Kpna4	521	1	1	3	3	0	0	0	0	NQ	NQ	NQ
Leucine-rich repeat-containing protein 57	Q9D1G5	Lrrc57	239	1	1	4	0	0	0	0	0	NQ	NQ	NQ
Syntaxin-1A	O35526	Stx1a	288	1	1	4	0	0	0	0	0	NQ	NQ	NQ
Mitochondrial fission regulator 1-like	Q9CWE0	Mtfr1l	289	1	1	4	3	0	0	0	0	NQ	NQ	NQ
Actin-like protein 6B	Q99MR0	Actl6b	426	1	1	5	1	0	0	0	0	NQ	NQ	NQ
Adenylate kinase 4, mitochondrial	Q9WUR9	Ak4	223	1	1	6	0	0	0	0	0	NQ	NQ	NQ
39S ribosomal protein L16, mitochondrial	Q99N93	Mrpl16	251	1	2	0	0	0	0	0	0	NQ	NQ	NQ
Vacuolar protein sorting-associated protein VTA1 homolog	Q9CR26	Vta1	309	1	2	0	0	0	0	0	0	NQ	NQ	NQ
Rho GTPase-activating protein 17	Q3UIA2	Arhgap17	846	1	2	0	0	0	0	0	0	NQ	NQ	NQ
Neural Wiskott-Aldrich syndrome protein	Q91YD9	Wasl	501	1	2	0	0	0	0	0	0	NQ	NQ	NQ
Glucosamine-6-phosphate isomerase 2	Q9CRC9	Gnpda2	276	1	2	0	0	0	0	0	0	NQ	NQ	NQ
Heat shock 70 kDa protein 4	Q61316	Hspa4	841	1	2	0	0	0	0	0	0	NQ	NQ	NQ
Traf2 and NCK-interacting protein kinase	P83510	Tnik	1323	1	2	0	0	0	0	0	0	NQ	NQ	NQ
Desmin	P31001	Des	469	1	2	0	0	0	0	0	0	NQ	NQ	NQ
Adenylyltransferase and sulfurtransferase MOCS3	A2BDX3	Mocs3	460	1	2	0	1	0	0	0	0	NQ	NQ	NQ
Trafficking protein particle complex subunit 9	Q3U0M1	Trappc9	1148	1	2	0	1	0	0	0	0	NQ	NQ	NQ
Trafficking protein particle complex subunit 3	O55013	Trappc3	180	1	2	0	2	0	0	0	0	NQ	NQ	NQ
60S ribosomal protein L13a	P19253	Rpl13a	203	1	2	0	2	0	0	0	0	NQ	NQ	NQ
Splicing factor 3B subunit 1	Q99NB9	Sf3b1	1304	1	2	0	2	0	0	0	0	NQ	NQ	NQ
V-type proton ATPase subunit G 1	Q9CR51	Atp6v1g1	118	1	2	1	0	0	0	0	0	NQ	NQ	NQ
Coatomer subunit beta	Q9JIF7	Copb1	953	1	2	1	0	0	0	0	0	NQ	NQ	NQ
Lysine--tRNA ligase	Q99MN1	Kars1	595	1	2	1	0	0	0	0	0	NQ	NQ	NQ
ADP-ribosylation factor 2	Q8BSL7	Arf2	181	1	2	1	0	0	0	0	0	NQ	NQ	NQ
Ran-specific GTPase-activating protein	P34022	Ranbp1	203	1	2	1	1	0	0	0	0	NQ	NQ	NQ
Coagulation factor XI	Q91Y47	F11	624	1	2	1	1	0	0	0	0	NQ	NQ	NQ
CYFIP-related Rac1 interactor A	Q8BHZ0	Cyria	323	1	2	1	1	0	0	0	0	NQ	NQ	NQ
Translocon-associated protein subunit alpha	Q9CY50	Ssr1	286	1	2	1	2	0	0	0	0	NQ	NQ	NQ
Adipocyte enhancer-binding protein 1	Q640N1	Aebp1	1128	1	2	1	2	0	0	0	0	NQ	NQ	NQ
Sortilin	Q6PHU5	Sort1	825	1	2	1	3	0	0	0	0	NQ	NQ	NQ
ADP-ribosylation factor 4	P61750	Arf4	180	1	2	1	3	0	0	0	0	NQ	NQ	NQ
Protein disulfide-isomerase A3	P27773	Pdia3	505	1	2	1	10	0	0	0	0	NQ	NQ	NQ
Hypoxanthine-guanine phosphoribosyltransferase	P00493	Hprt1	218	1	2	2	0	0	0	0	0	NQ	NQ	NQ
Ig heavy chain V region 36-60	P01823		113	1	2	2	0	0	0	0	0	NQ	NQ	NQ
Complement component C8 gamma chain	Q8VCG4	C8g	202	1	2	2	0	0	0	0	0	NQ	NQ	NQ
Hepatocyte growth factor-regulated tyrosine kinase substrate	Q99LI8	Hgs	775	1	2	2	1	0	0	0	0	NQ	NQ	NQ
Mitotic-spindle organizing protein 2	Q9CQ25	Mzt2	159	1	2	2	1	0	0	0	0	NQ	NQ	NQ
Heat shock 70 kDa protein 4L	P48722	Hspa4l	838	1	2	2	1	0	0	0	0	NQ	NQ	NQ
RNA binding protein fox-1 homolog 3	Q8BIF2	Rbfox3	374	1	2	2	2	0	0	0	0	NQ	NQ	NQ
Guanine nucleotide-binding protein G(i) subunit alpha-2	P08752	Gnai2	355	1	2	2	5	0	0	0	0	NQ	NQ	NQ
Methylmalonyl-CoA mutase, mitochondrial	P16332	Mmut	748	1	2	3	2	0	0	0	0	NQ	NQ	NQ
Voltage-dependent L-type calcium channel subunit beta-3	P54285	Cacnb3	484	1	2	3	4	0	0	0	0	NQ	NQ	NQ
Glutamate--cysteine ligase regulatory subunit	O09172	Gclm	274	1	2	4	2	0	0	0	0	NQ	NQ	NQ
Cullin-3	Q9JLV5	Cul3	768	1	3	0	0	0	0	0	0	NQ	NQ	NQ
Caveolae-associated protein 2	Q63918	Cavin2	418	1	3	0	1	0	0	0	0	NQ	NQ	NQ
Guanine nucleotide-binding protein subunit beta-4	P29387	Gnb4	340	1	3	0	1	0	0	0	0	NQ	NQ	NQ
Small nuclear ribonucleoprotein E	P62305	Snrpe	92	1	3	0	2	0	0	0	0	NQ	NQ	NQ
Arginine--tRNA ligase, cytoplasmic	Q9D0I9	Rars1	660	1	3	1	0	0	0	0	0	NQ	NQ	NQ
DnaJ homolog subfamily B member 11	Q99KV1	Dnajb11	358	1	3	1	1	0	0	0	0	NQ	NQ	NQ
5'-3' exonuclease PLD3	O35405	Pld3	488	1	3	1	2	0	0	0	0	NQ	NQ	NQ
Myocyte-specific enhancer factor 2C	Q8CFN5	Mef2c	474	1	3	1	3	0	0	0	0	NQ	NQ	NQ
General transcription factor II-I	Q9ESZ8	Gtf2i	998	1	3	1	3	0	0	0	0	NQ	NQ	NQ
Disintegrin and metalloproteinase domain-containing protein 22	Q9R1V6	Adam22	904	1	3	1	3	0	0	0	0	NQ	NQ	NQ
Heterogeneous nuclear ribonucleoprotein A/B	Q99020	Hnrnpab	285	1	3	2	0	0	0	0	0	NQ	NQ	NQ
NADP-dependent malic enzyme	P06801	Me1	572	1	3	2	1	0	0	0	0	NQ	NQ	NQ
Cleavage and polyadenylation specificity factor subunit 1	Q9EPU4	Cpsf1	1441	1	3	2	2	0	0	0	0	NQ	NQ	NQ
Rho GTPase-activating protein 26	Q6ZQ82	Arhgap26	814	1	3	3	3	0	0	0	0	NQ	NQ	NQ
Beta-synuclein	Q91ZZ3	Sncb	133	1	3	3	5	0	0	0	0	NQ	NQ	NQ
Cathepsin B	P10605	Ctsb	339	1	3	5	3	0	0	0	0	NQ	NQ	NQ
G protein-activated inward rectifier potassium channel 1	P63250	Kcnj3	501	1	4	0	1	0	0	0	0	NQ	NQ	NQ
F-box only protein 21	Q8VDH1	Fbxo21	627	1	4	0	1	0	0	0	0	NQ	NQ	NQ
Kinesin light chain 2	O88448	Klc2	599	1	4	0	2	0	0	0	0	NQ	NQ	NQ
Mitochondrial fission 1 protein	Q9CQ92	Fis1	152	1	4	1	1	0	0	0	0	NQ	NQ	NQ
Cytosolic non-specific dipeptidase	Q9D1A2	Cndp2	475	1	4	1	1	0	0	0	0	NQ	NQ	NQ
Myotubularin-related protein 2	Q9Z2D1	Mtmr2	643	1	4	1	1	0	0	0	0	NQ	NQ	NQ
Solute carrier family 12 member 6	Q924N4	Slc12a6	1150	1	4	1	2	0	0	0	0	NQ	NQ	NQ
Glutamate decarboxylase 1	P48318	Gad1	593	1	4	1	2	0	0	0	0	NQ	NQ	NQ
Heterochromatin protein 1-binding protein 3	Q3TEA8	Hp1bp3	554	1	4	1	2	0	0	0	0	NQ	NQ	NQ
Calcium uptake protein 3, mitochondrial	Q9CTY5	Micu3	523	1	4	5	2	0	0	0	0	NQ	NQ	NQ
Long-chain fatty acid transport protein 1	Q60714	Slc27a1	646	1	5	0	0	0	0	0	0	NQ	NQ	NQ
Methionine-R-sulfoxide reductase B2, mitochondrial	Q78J03	Msrb2	175	1	5	0	1	0	0	0	0	NQ	NQ	NQ
1-phosphatidylinositol 4,5-bisphosphate phosphodiesterase eta-2	A2AP18	Plch2	1501	1	5	1	1	0	0	0	0	NQ	NQ	NQ
Prolow-density lipoprotein receptor-related protein 1	Q91ZX7	Lrp1	4545	1	5	2	0	0	0	0	0	NQ	NQ	NQ
N-acetyl-D-glucosamine kinase	Q9QZ08	Nagk	343	1	6	1	0	0	0	0	0	NQ	NQ	NQ
Maleylacetoacetate isomerase	Q9WVL0	Gstz1	216	1	6	3	0	0	0	0	0	NQ	NQ	NQ
Filamin-C	Q8VHX6	Flnc	2726	1	7	0	1	0	0	0	0	NQ	NQ	NQ
MAP kinase-activating death domain protein	Q80U28	Madd	1577	2	0	0	0	0	0	0	0	NQ	NQ	NQ
Dimethylaniline monooxygenase [N-oxide-forming] 1	P50285	Fmo1	532	2	0	0	0	0	0	0	0	NQ	NQ	NQ
WD repeat and FYVE domain-containing protein 1	E9Q4P1	Wdfy1	410	2	0	0	1	0	0	0	0	NQ	NQ	NQ
Histone-binding protein RBBP7	Q60973	Rbbp7	425	2	0	0	1	0	0	0	0	NQ	NQ	NQ
Diacylglycerol kinase zeta	Q80UP3	Dgkz	929	2	0	0	2	0	0	0	0	NQ	NQ	NQ
Ras-specific guanine nucleotide-releasing factor 1	P27671	Rasgrf1	1262	2	0	0	4	0	0	0	0	NQ	NQ	NQ
Endoplasmic reticulum resident protein 29	P57759	Erp29	262	2	0	1	1	0	0	0	0	NQ	NQ	NQ
Astrocytic phosphoprotein PEA-15	Q62048	Pea15	130	2	0	1	1	0	0	0	0	NQ	NQ	NQ
S-adenosylmethionine synthase isoform type-2	Q3THS6	Mat2a	395	2	0	1	4	0	0	0	0	NQ	NQ	NQ
Mitochondrial import inner membrane translocase subunit Tim29	Q8BGX2	Timm29	266	2	0	2	0	0	0	0	0	NQ	NQ	NQ
Histone H3.2	P84228	H3c2	136	2	0	2	0	0	0	0	0	NQ	NQ	NQ
Protein phosphatase 1H	Q3UYC0	Ppm1h	513	2	0	2	3	0	0	0	0	NQ	NQ	NQ
Leucine--tRNA ligase, cytoplasmic	Q8BMJ2	Lars1	1178	2	0	3	0	0	0	0	0	NQ	NQ	NQ
Baculoviral IAP repeat-containing protein 2	Q62210	Birc2	612	2	1	0	0	0	0	0	0	NQ	NQ	NQ
Translationally-controlled tumor protein	P63028	Tpt1	172	2	1	0	0	0	0	0	0	NQ	NQ	NQ
Serine/threonine-protein kinase STK11	Q9WTK7	Stk11	436	2	1	0	0	0	0	0	0	NQ	NQ	NQ
Ras-related protein Rab-39B	Q8BHC1	Rab39b	213	2	1	0	0	0	0	0	0	NQ	NQ	NQ
Histone deacetylase complex subunit SAP18	O55128	Sap18	153	2	1	0	0	0	0	0	0	NQ	NQ	NQ
Glutamine amidotransferase-like class 1 domain-containing protein 1	Q8BFQ8	Gatd1	220	2	1	0	0	0	0	0	0	NQ	NQ	NQ
KN motif and ankyrin repeat domain-containing protein 2	Q8BX02	Kank2	843	2	1	0	0	0	0	0	0	NQ	NQ	NQ
Kinesin-like protein KIF21A	Q9QXL2	Kif21a	1672	2	1	0	0	0	0	0	0	NQ	NQ	NQ
EH domain-containing protein 4	Q9EQP2	Ehd4	541	2	1	0	0	0	0	0	0	NQ	NQ	NQ
Keratin, type I cytoskeletal 19	P19001	Krt19	403	2	1	0	1	0	0	0	0	NQ	NQ	NQ
Cytoskeleton-associated protein 4	Q8BMK4	Ckap4	575	2	1	0	1	0	0	0	0	NQ	NQ	NQ
Sialic acid synthase	Q99J77	Nans	359	2	1	0	1	0	0	0	0	NQ	NQ	NQ
Glutathione peroxidase 3	P46412	Gpx3	226	2	1	0	2	0	0	0	0	NQ	NQ	NQ
SUMO-activating enzyme subunit 1	Q9R1T2	Sae1	350	2	1	0	2	0	0	0	0	NQ	NQ	NQ
Autophagy-related protein 16-1	Q8C0J2	Atg16l1	607	2	1	0	3	0	0	0	0	NQ	NQ	NQ
Protein S100-A6	P14069	S100a6	89	2	1	0	3	0	0	0	0	NQ	NQ	NQ
2-iminobutanoate/2-iminopropanoate deaminase	P52760	Rida	135	2	1	1	0	0	0	0	0	NQ	NQ	NQ
Inosine triphosphate pyrophosphatase	Q9D892	Itpa	198	2	1	1	0	0	0	0	0	NQ	NQ	NQ
Mitogen-activated protein kinase kinase kinase kinase 3	Q99JP0	Map4k3	894	2	1	1	1	0	0	0	0	NQ	NQ	NQ
F-actin-capping protein subunit alpha-1	P47753	Capza1	286	2	1	1	1	0	0	0	0	NQ	NQ	NQ
Small nuclear ribonucleoprotein F	P62307	Snrpf	86	2	1	1	2	0	0	0	0	NQ	NQ	NQ
5'-AMP-activated protein kinase subunit gamma-1	O54950	Prkag1	330	2	1	1	3	0	0	0	0	NQ	NQ	NQ
Alpha-tubulin N-acetyltransferase 1	Q8K341	Atat1	421	2	1	1	3	0	0	0	0	NQ	NQ	NQ
Kinesin-like protein KIF3A	P28741	Kif3a	701	2	1	1	3	0	0	0	0	NQ	NQ	NQ
PHD finger-like domain-containing protein 5A	P83870	Phf5a	110	2	1	2	0	0	0	0	0	NQ	NQ	NQ
Tyrosine-protein phosphatase non-receptor type 11	P35235	Ptpn11	593	2	1	2	1	0	0	0	0	NQ	NQ	NQ
Plasma kallikrein	P26262	Klkb1	638	2	1	2	2	0	0	0	0	NQ	NQ	NQ
Nucleolar protein 56	Q9D6Z1	Nop56	580	2	1	2	2	0	0	0	0	NQ	NQ	NQ
40S ribosomal protein S24	P62849	Rps24	133	2	1	3	0	0	0	0	0	NQ	NQ	NQ
Disco-interacting protein 2 homolog A	Q8BWT5	Dip2a	1523	2	1	3	0	0	0	0	0	NQ	NQ	NQ
Nicotinamide phosphoribosyltransferase	Q99KQ4	Nampt	491	2	1	3	2	0	0	0	0	NQ	NQ	NQ
ADP-ribosylation factor-like protein 6	O88848	Arl6	186	2	1	4	0	0	0	0	0	NQ	NQ	NQ
Ig heavy chain V-III region HPC76 (Fragment)	P01804		111	2	1	7	5	0	0	0	0	NQ	NQ	NQ
DCN1-like protein 1	Q9QZ73	Dcun1d1	259	2	2	0	0	0	0	0	0	NQ	NQ	NQ
Flavin reductase (NADPH)	Q923D2	Blvrb	206	2	2	0	0	0	0	0	0	NQ	NQ	NQ
Hypoxia up-regulated protein 1	Q9JKR6	Hyou1	999	2	2	0	1	0	0	0	0	NQ	NQ	NQ
Glucose-fructose oxidoreductase domain-containing protein 1	Q3UHD2	Gfod1	390	2	2	0	3	0	0	0	0	NQ	NQ	NQ
Alpha-soluble NSF attachment protein	Q9DB05	Napa	295	2	2	0	3	0	0	0	0	NQ	NQ	NQ
Thioredoxin domain-containing protein 5	Q91W90	Txndc5	417	2	2	0	4	0	0	0	0	NQ	NQ	NQ
Oxysterol-binding protein 1	Q3B7Z2	Osbp	805	2	2	1	0	0	0	0	0	NQ	NQ	NQ
Voltage-dependent calcium channel subunit alpha-2/delta-1	O08532	Cacna2d1	1103	2	2	1	0	0	0	0	0	NQ	NQ	NQ
Phospholipid-transporting ATPase IA	P70704	Atp8a1	1164	2	2	1	1	0	0	0	0	NQ	NQ	NQ
Inositol polyphosphate 5-phosphatase OCRL	Q6NVF0	Ocrl	900	2	2	1	1	0	0	0	0	NQ	NQ	NQ
Rab GDP dissociation inhibitor beta	Q61598	Gdi2	445	2	2	1	3	0	0	0	0	NQ	NQ	NQ
Transaldolase	Q93092	Taldo1	337	2	2	1	4	0	0	0	0	NQ	NQ	NQ
Leucine-rich repeat-containing protein 40	Q9CRC8	Lrrc40	602	2	2	2	1	0	0	0	0	NQ	NQ	NQ
Pleiotrophin	P63089	Ptn	168	2	2	2	2	0	0	0	0	NQ	NQ	NQ
Pyruvate dehydrogenase E1 component subunit alpha, testis-specific form, mitochondrial	P35487	Pdha2	391	2	2	3	1	0	0	0	0	NQ	NQ	NQ
Cleavage and polyadenylation specificity factor subunit 6	Q6NVF9	Cpsf6	551	2	3	0	0	0	0	0	0	NQ	NQ	NQ
Proteasome subunit beta type-5	O55234	Psmb5	264	2	3	0	1	0	0	0	0	NQ	NQ	NQ
Metaxin-2	O88441	Mtx2	263	2	3	1	0	0	0	0	0	NQ	NQ	NQ
Cartilage acidic protein 1	Q8R555	Crtac1	646	2	3	1	2	0	0	0	0	NQ	NQ	NQ
Ras-related protein Rab-5B	P61021	Rab5b	215	2	3	7	0	0	0	0	0	NQ	NQ	NQ
WD repeat-containing protein 5	P61965	Wdr5	334	2	4	1	2	0	0	0	0	NQ	NQ	NQ
Protein SEC13 homolog	Q9D1M0	Sec13	322	2	4	1	3	0	0	0	0	NQ	NQ	NQ
Vacuolar protein sorting-associated protein 26A	P40336	Vps26a	327	2	4	4	6	0	0	0	0	NQ	NQ	NQ
Wiskott-Aldrich syndrome protein family member 3	Q8VHI6	Wasf3	501	2	6	0	1	0	0	0	0	NQ	NQ	NQ
Sorbin and SH3 domain-containing protein 2	Q3UTJ2	Sorbs2	1180	2	8	1	3	0	0	0	0	NQ	NQ	NQ
Tumor protein D54	Q9CYZ2	Tpd52l2	220	3	0	0	0	0	0	0	0	NQ	NQ	NQ
182 kDa tankyrase-1-binding protein	P58871	Tnks1bp1	1720	3	0	0	0	0	0	0	0	NQ	NQ	NQ
cGMP-dependent 3',5'-cyclic phosphodiesterase	Q922S4	Pde2a	939	3	0	0	0	0	0	0	0	NQ	NQ	NQ
Sarcoplasmic/endoplasmic reticulum calcium ATPase 3	Q64518	Atp2a3	999	3	0	0	0	0	0	0	0	NQ	NQ	NQ
Myotubularin-related protein 5	Q6ZPE2	Sbf1	1867	3	0	0	1	0	0	0	0	NQ	NQ	NQ
Ankyrin-3	G5E8K5	Ank3	1961	3	0	0	2	0	0	0	0	NQ	NQ	NQ
Ras-related protein Rab-12	P35283	Rab12	243	3	0	1	0	0	0	0	0	NQ	NQ	NQ
WD repeat-containing protein 82	Q8BFQ4	Wdr82	313	3	0	1	3	0	0	0	0	NQ	NQ	NQ
Intersectin-1	Q9Z0R4	Itsn1	1714	3	0	2	1	0	0	0	0	NQ	NQ	NQ
Epimerase family protein SDR39U1	Q5M8N4	Sdr39u1	293	3	0	3	0	0	0	0	0	NQ	NQ	NQ
Epiplakin	Q8R0W0	Eppk1	6548	3	0	4	0	0	0	0	0	NQ	NQ	NQ
UMP-CMP kinase	Q9DBP5	Cmpk1	196	3	1	0	0	0	0	0	0	NQ	NQ	NQ
Phosphoribosyl pyrophosphate synthase-associated protein 2	Q8R574	Prpsap2	369	3	1	0	1	0	0	0	0	NQ	NQ	NQ
Cytosolic 5'-nucleotidase 1A	A3KFX0	Nt5c1a	365	3	1	0	2	0	0	0	0	NQ	NQ	NQ
Ras-related protein M-Ras	O08989	Mras	208	3	1	1	0	0	0	0	0	NQ	NQ	NQ
Cathepsin S	O70370	Ctss	340	3	1	1	0	0	0	0	0	NQ	NQ	NQ
ATP-dependent Clp protease ATP-binding subunit clpX-like, mitochondrial	Q9JHS4	Clpx	634	3	1	1	0	0	0	0	0	NQ	NQ	NQ
Junctophilin-1	Q9ET80	Jph1	660	3	1	1	1	0	0	0	0	NQ	NQ	NQ
Propionyl-CoA carboxylase alpha chain, mitochondrial	Q91ZA3	Pcca	724	3	1	1	2	0	0	0	0	NQ	NQ	NQ
5'(3')-deoxyribonucleotidase, cytosolic type	Q9JM14	Nt5c	200	3	1	2	0	0	0	0	0	NQ	NQ	NQ
Receptor-type tyrosine-protein phosphatase zeta	B9EKR1	Ptprz1	2312	3	1	2	1	0	0	0	0	NQ	NQ	NQ
Actin-binding LIM protein 2	Q8BL65	Ablim2	612	3	1	2	3	0	0	0	0	NQ	NQ	NQ
Chromatin target of PRMT1 protein	Q9CY57	Chtop	249	3	1	4	1	0	0	0	0	NQ	NQ	NQ
Creatine kinase M-type	P07310	Ckm	381	3	2	0	0	0	0	0	0	NQ	NQ	NQ
V-type proton ATPase subunit F	Q9D1K2	Atp6v1f	119	3	2	1	1	0	0	0	0	NQ	NQ	NQ
E3 ubiquitin-protein ligase UBR2	Q6WKZ8	Ubr2	1755	3	2	1	2	0	0	0	0	NQ	NQ	NQ
Hyaluronan and proteoglycan link protein 4	Q80WM4	Hapln4	400	3	2	2	1	0	0	0	0	NQ	NQ	NQ
GTPase-activating protein and VPS9 domain-containing protein 1	Q6PAR5	Gapvd1	1458	3	3	0	1	0	0	0	0	NQ	NQ	NQ
Heat shock protein 75 kDa, mitochondrial	Q9CQN1	Trap1	706	3	4	0	1	0	0	0	0	NQ	NQ	NQ
GDP-mannose 4,6 dehydratase	Q8K0C9	Gmds	372	3	4	2	4	0	0	0	0	NQ	NQ	NQ
Extracellular matrix protein 1	Q61508	Ecm1	559	3	4	5	4	0	0	0	0	NQ	NQ	NQ
Biglycan	P28653	Bgn	369	3	5	0	1	0	0	0	0	NQ	NQ	NQ
Phospholipid phosphatase-related protein type 2	Q8VCY8	Plppr2	343	3	6	3	6	0	0	0	0	NQ	NQ	NQ
Keratin, type I cuticular Ha6	B1AQ75	Krt36	473	4	0	0	0	0	0	0	0	NQ	NQ	NQ
Thioredoxin-related transmembrane protein 2	Q9D710	Tmx2	295	4	0	0	0	0	0	0	0	NQ	NQ	NQ
Leucine-rich repeat-containing protein 15	Q80X72	Lrrc15	579	4	0	0	0	0	0	0	0	NQ	NQ	NQ
Myotubularin-related protein 13	E9PXF8	Sbf2	1872	4	0	0	0	0	0	0	0	NQ	NQ	NQ
Protein NDRG1	Q62433	Ndrg1	394	4	0	0	2	0	0	0	0	NQ	NQ	NQ
Neuronal membrane glycoprotein M6-b	P35803	Gpm6b	328	4	0	2	0	0	0	0	0	NQ	NQ	NQ
Sulfotransferase 4A1	P63046	Sult4a1	284	4	1	1	1	0	0	0	0	NQ	NQ	NQ
Thiosulfate sulfurtransferase	P52196	Tst	297	4	1	1	1	0	0	0	0	NQ	NQ	NQ
Glypican-1	Q9QZF2	Gpc1	557	4	1	1	1	0	0	0	0	NQ	NQ	NQ
Lactotransferrin	P08071	Ltf	707	4	5	1	4	0	0	0	0	NQ	NQ	NQ
S-formylglutathione hydrolase	Q9R0P3	Esd	282	5	0	2	0	0	0	0	0	NQ	NQ	NQ
Peroxiredoxin-4	O08807	Prdx4	274	5	11	8	8	0	0	0	0	NQ	NQ	NQ
Rap guanine nucleotide exchange factor 2	Q8CHG7	Rapgef2	1496	6	1	0	0	0	0	0	0	NQ	NQ	NQ
Mitochondrial antiviral-signaling protein	Q8VCF0	Mavs	503	6	2	0	1	0	0	0	0	NQ	NQ	NQ
Neurocan core protein	P55066	Ncan	1268	7	3	2	3	0	0	0	0	NQ	NQ	NQ
Histone H1.3	P43277	H1-3	221	7	3	4	2	0	0	0	0	NQ	NQ	NQ
Keratin, type II cytoskeletal 72	Q6IME9	Krt72	520	7	5	3	4	0	0	0	0	NQ	NQ	NQ
Heparin cofactor 2	P49182	Serpind1	478	7	6	4	4	0	0	0	0	NQ	NQ	NQ
Transforming growth factor beta-1-induced transcript 1 protein	Q62219	Tgfb1i1	461	9	7	1	8	0	0	0	0	NQ	NQ	NQ
Tubulin beta-4B chain	P68372	Tubb4b	445	11	12	13	12	0	0	0	0	NQ	NQ	NQ
Protein broad-minded	Q3URV1	Tbc1d32	1296	14	15	17	15	0	0	0	0	NQ	NQ	NQ
Keratin, type II cuticular Hb4	Q99M73	Krt84	603	18	0	0	0	0	0	0	0	NQ	NQ	NQ
Transthyretin	P07309	Ttr	147	21	22	31	19	0	0	0	0	NQ	NQ	NQ
Platelet glycoprotein 4	Q08857	Cd36	472	23	8	12	9	0	0	0	0	NQ	NQ	NQ
Pregnancy zone protein	Q61838	Pzp	1495	25	24	26	31	0	0	0	0	NQ	NQ	NQ

## Sheet: table_dataraw_clean
Protein	Accession	Gene	Protein_Length	SpectralCount_L1	SpectralCount_L2	SpectralCount_L3	SpectralCount_L4	Intensity_L1	Intensity_L2	Intensity_L3	Intensity_L4	Ratio_L2_vs_L1	Ratio_L3_vs_L1	Ratio_L4_vs_L1	present_L1	present_L2	present_L3	present_L4	n_IP_present	present_in_IP_2of3	lane1_absent	avg_IP_intensity	max_IP_intensity	avg_IP_spectral	sum_IP_spectral	calc_ratio_L2_vs_L1	calc_ratio_L3_vs_L1	calc_ratio_L4_vs_L1	max_ratio_vs_L1	strong_candidate	enriched_candidate	high_confidence_strong_candidate	report_style_candidate	candidate_class
Actin, cytoplasmic 1	P60710	Actb	375	1964	2095	1995	2123	15588652	14805455	16605308	13113890	0.949759	1.06522	0.841246	TRUE	TRUE	TRUE	TRUE	3	TRUE	FALSE	14841551	16605308	2071	6213	0.949759	1.06522	0.841246	1.06522	FALSE	TRUE	FALSE	FALSE	Enriched candidate
Complement C3	P01027	C3	1663	760	747	671	720	6.02116e+06	6.64146e+06	5.77476e+06	5.52741e+06	1.10302	0.959078	0.917998	TRUE	TRUE	TRUE	TRUE	3	TRUE	FALSE	5.98121e+06	6.64146e+06	712.667	2138	1.10302	0.959078	0.917998	1.10302	FALSE	TRUE	FALSE	FALSE	Enriched candidate
Tubulin beta-4A chain	Q9D6F9	Tubb4a	444	445	694	652	742	1.21568e+06	2.18757e+06	2.25184e+06	2.26208e+06	1.79946	1.85232	1.86074	TRUE	TRUE	TRUE	TRUE	3	TRUE	FALSE	2.23383e+06	2.26208e+06	696	2088	1.79946	1.85232	1.86074	1.86074	FALSE	TRUE	FALSE	FALSE	Enriched candidate
Glyceraldehyde-3-phosphate dehydrogenase	P16858	Gapdh	333	534	593	623	603	3.68649e+06	3.43201e+06	4.67302e+06	3.1665e+06	0.93097	1.26761	0.858947	TRUE	TRUE	TRUE	TRUE	3	TRUE	FALSE	3.75717e+06	4.67302e+06	606.333	1819	0.93097	1.26761	0.858947	1.26761	FALSE	TRUE	FALSE	FALSE	Enriched candidate
ATP synthase subunit alpha, mitochondrial	Q03265	Atp5f1a	553	474	440	487	449	1.77113e+06	1.32855e+06	2.26599e+06	1.93183e+06	0.750116	1.2794	1.09073	TRUE	TRUE	TRUE	TRUE	3	TRUE	FALSE	1.84212e+06	2.26599e+06	458.667	1376	0.750116	1.2794	1.09073	1.2794	FALSE	TRUE	FALSE	FALSE	Enriched candidate
Tubulin beta-2A chain	Q7TMM9	Tubb2a	445	312	442	439	480	877633	1.30503e+06	1.30217e+06	1.29593e+06	1.48699	1.48374	1.47662	TRUE	TRUE	TRUE	TRUE	3	TRUE	FALSE	1.30105e+06	1.30503e+06	453.667	1361	1.48699	1.48374	1.47662	1.48699	FALSE	TRUE	FALSE	FALSE	Enriched candidate
Hemoglobin subunit alpha	P01942	Hba	142	421	547	326	349	2.0931e+06	21158414	1.49806e+06	4697920	10.1086	0.715714	2.24448	TRUE	TRUE	TRUE	TRUE	3	TRUE	FALSE	9.11813e+06	21158414	407.333	1222	10.1086	0.715714	2.24448	10.1086	FALSE	TRUE	FALSE	TRUE	Report-style candidate
Myelin basic protein	P04370	Mbp	250	276	443	333	386	2.69806e+06	5063069	2.8558e+06	4323201	1.87656	1.05847	1.60234	TRUE	TRUE	TRUE	TRUE	3	TRUE	FALSE	4.08069e+06	5063069	387.333	1162	1.87656	1.05847	1.60234	1.87656	FALSE	TRUE	FALSE	FALSE	Enriched candidate
Albumin	P07724	Alb	608	404	351	386	293	11655054	18011862	11490940	14748743	1.54541	0.985919	1.26544	TRUE	TRUE	TRUE	TRUE	3	TRUE	FALSE	14750515	18011862	343.333	1030	1.54541	0.985919	1.26544	1.54541	FALSE	TRUE	FALSE	FALSE	Enriched candidate
Hemoglobin subunit beta-1	P02088	Hbb-b1	147	259	635	154	231	3.11323e+06	23925016	1137405	3.35272e+06	7.68494	0.365345	1.07692	TRUE	TRUE	TRUE	TRUE	3	TRUE	FALSE	9.47171e+06	23925016	340	1020	7.68494	0.365345	1.07692	7.68494	FALSE	TRUE	FALSE	TRUE	Report-style candidate
2',3'-cyclic-nucleotide 3'-phosphodiesterase	P16330	Cnp	420	245	361	234	378	660108	1.06694e+06	851961	1.27163e+06	1.61631	1.29064	1.9264	TRUE	TRUE	TRUE	TRUE	3	TRUE	FALSE	1.06351e+06	1.27163e+06	324.333	973	1.61631	1.29064	1.9264	1.9264	FALSE	TRUE	FALSE	FALSE	Enriched candidate
Haptoglobin	Q61646	Hp	347	289	332	298	333	5528257	8.28769e+06	14726869	4.1831e+06	1.49915	2.66393	0.756677	TRUE	TRUE	TRUE	TRUE	3	TRUE	FALSE	9.06589e+06	14726869	321	963	1.49915	2.66393	0.756677	2.66393	FALSE	TRUE	FALSE	TRUE	Report-style candidate
Glial fibrillary acidic protein	P03995	Gfap	430	294	265	252	329	2218644	1.35876e+06	1.80801e+06	1.74789e+06	0.61243	0.814918	0.787821	TRUE	TRUE	TRUE	TRUE	3	TRUE	FALSE	1.63822e+06	1.80801e+06	282	846	0.61243	0.814918	0.787821	0.814918	FALSE	TRUE	FALSE	FALSE	Enriched candidate
Keratin, type II cytoskeletal 1	P04104	Krt1	637	241	286	258	291	2830205	5089384	3.59897e+06	3164524	1.79824	1.27163	1.11813	TRUE	TRUE	TRUE	TRUE	3	TRUE	FALSE	3.95096e+06	5089384	278.333	835	1.79824	1.27163	1.11813	1.79824	FALSE	TRUE	FALSE	FALSE	Enriched candidate
Alpha-enolase	P17182	Eno1	434	289	283	265	273	718067	622081	840520	669203	0.866327	1.17053	0.93195	TRUE	TRUE	TRUE	TRUE	3	TRUE	FALSE	710601	840520	273.667	821	0.866327	1.17053	0.93195	1.17053	FALSE	TRUE	FALSE	FALSE	Enriched candidate
Probable ATP-dependent RNA helicase DDX5	Q61656	Ddx5	614	215	250	213	293	795168	1.25149e+06	706261	804025	1.57387	0.888192	1.01114	TRUE	TRUE	TRUE	TRUE	3	TRUE	FALSE	920591	1.25149e+06	252	756	1.57387	0.888192	1.01114	1.57387	FALSE	TRUE	FALSE	FALSE	Enriched candidate
Heterogeneous nuclear ribonucleoprotein M	Q9D0E1	Hnrnpm	729	221	259	241	241	239197	375576	420444	416891	1.57016	1.75773	1.74288	TRUE	TRUE	TRUE	TRUE	3	TRUE	FALSE	404304	420444	247	741	1.57016	1.75773	1.74288	1.75773	FALSE	TRUE	FALSE	FALSE	Enriched candidate
Keratin, type II cytoskeletal 5	Q922U2	Krt5	580	189	220	237	273	1.69111e+06	1.51922e+06	1.57258e+06	1.45269e+06	0.898353	0.92991	0.859013	TRUE	TRUE	TRUE	TRUE	3	TRUE	FALSE	1.51483e+06	1.57258e+06	243.333	730	0.898353	0.92991	0.859013	0.92991	FALSE	TRUE	FALSE	FALSE	Enriched candidate
Vesicle-fusing ATPase	P46460	Nsf	744	256	240	230	244	732431	817041	875448	863044	1.11552	1.19526	1.17833	TRUE	TRUE	TRUE	TRUE	3	TRUE	FALSE	851845	875448	238	714	1.11552	1.19526	1.17833	1.19526	FALSE	TRUE	FALSE	FALSE	Enriched candidate
ADP/ATP translocase 1	P48962	Slc25a4	298	216	227	240	203	986936	1.04816e+06	788758	713526	1.06203	0.799198	0.722971	TRUE	TRUE	TRUE	TRUE	3	TRUE	FALSE	850148	1.04816e+06	223.333	670	1.06203	0.799198	0.722971	1.06203	FALSE	TRUE	FALSE	FALSE	Enriched candidate
Keratin, type I cytoskeletal 10	P02535	Krt10	570	176	219	226	224	1.59764e+06	3.04979e+06	2.17512e+06	1835280	1.90893	1.36146	1.14874	TRUE	TRUE	TRUE	TRUE	3	TRUE	FALSE	2.3534e+06	3.04979e+06	223	669	1.90893	1.36146	1.14874	1.90893	FALSE	TRUE	FALSE	FALSE	Enriched candidate
Heat shock cognate 71 kDa protein	P63017	Hspa8	646	178	203	195	240	636970	698690	759690	830972	1.0969	1.19266	1.30457	TRUE	TRUE	TRUE	TRUE	3	TRUE	FALSE	763117	830972	212.667	638	1.0969	1.19266	1.30457	1.30457	FALSE	TRUE	FALSE	FALSE	Enriched candidate
Protein-glutamine gamma-glutamyltransferase 2	P21981	Tgm2	686	171	166	215	256	1.14088e+06	1.36353e+06	1.33493e+06	1.63048e+06	1.19516	1.17009	1.42915	TRUE	TRUE	TRUE	TRUE	3	TRUE	FALSE	1.44298e+06	1.63048e+06	212.333	637	1.19516	1.17009	1.42915	1.42915	FALSE	TRUE	FALSE	FALSE	Enriched candidate
Synapsin-1	O88935	Syn1	706	197	159	243	231	636862	543846	785066	672350	0.853946	1.23271	1.05572	TRUE	TRUE	TRUE	TRUE	3	TRUE	FALSE	667087	785066	211	633	0.853946	1.23271	1.05572	1.23271	FALSE	TRUE	FALSE	FALSE	Enriched candidate
Actin, alpha skeletal muscle	P68134	Acta1	377	212	252	172	208	4052401	3.4596e+06	3.34764e+06	2.45921e+06	0.853717	0.826088	0.606852	TRUE	TRUE	TRUE	TRUE	3	TRUE	FALSE	3.08882e+06	3.4596e+06	210.667	632	0.853717	0.826088	0.606852	0.853717	FALSE	TRUE	FALSE	FALSE	Enriched candidate
Neurofilament light polypeptide	P08551	Nefl	543	146	175	177	260	427259	623887	302104	432576	1.46021	0.707076	1.01244	TRUE	TRUE	TRUE	TRUE	3	TRUE	FALSE	452856	623887	204	612	1.46021	0.707076	1.01244	1.46021	FALSE	TRUE	FALSE	FALSE	Enriched candidate
Vimentin	P20152	Vim	466	181	189	144	265	1.37873e+06	2.01016e+06	1.64408e+06	2.82938e+06	1.45798	1.19246	2.05217	TRUE	TRUE	TRUE	TRUE	3	TRUE	FALSE	2.16121e+06	2.82938e+06	199.333	598	1.45798	1.19246	2.05217	2.05217	FALSE	TRUE	FALSE	TRUE	Report-style candidate
Clathrin heavy chain 1	Q68FD5	Cltc	1675	177	194	206	196	438636	658395	465405	463703	1.501	1.06103	1.05715	TRUE	TRUE	TRUE	TRUE	3	TRUE	FALSE	529167	658395	198.667	596	1.501	1.06103	1.05715	1.501	FALSE	TRUE	FALSE	FALSE	Enriched candidate
Sodium/potassium-transporting ATPase subunit alpha-3	Q6PIC6	Atp1a3	1013	175	187	189	211	480115	514524	501472	523755	1.07167	1.04448	1.0909	TRUE	TRUE	TRUE	TRUE	3	TRUE	FALSE	513250	523755	195.667	587	1.07167	1.04448	1.0909	1.0909	FALSE	TRUE	FALSE	FALSE	Enriched candidate
Dihydropyrimidinase-related protein 2	O08553	Dpysl2	572	165	172	168	224	551550	720317	383721	522184	1.30599	0.695715	0.946758	TRUE	TRUE	TRUE	TRUE	3	TRUE	FALSE	542074	720317	188	564	1.30599	0.695715	0.946758	1.30599	FALSE	TRUE	FALSE	FALSE	Enriched candidate
Alpha-2-macroglobulin-P	Q6GQT1	A2m	1474	217	179	185	196	6.56256e+06	3.86621e+06	4699597	5551333	0.58913	0.716122	0.845909	TRUE	TRUE	TRUE	TRUE	3	TRUE	FALSE	4.70571e+06	5551333	186.667	560	0.58913	0.716122	0.845909	0.845909	FALSE	TRUE	FALSE	FALSE	Enriched candidate
Dynamin-1	P39053	Dnm1	867	189	167	172	190	352398	265316	390289	368389	0.752887	1.10752	1.04538	TRUE	TRUE	TRUE	TRUE	3	TRUE	FALSE	341331	390289	176.333	529	0.752887	1.10752	1.04538	1.10752	FALSE	TRUE	FALSE	FALSE	Enriched candidate
Carbonic anhydrase 2	P00920	Ca2	260	203	139	215	152	1.45227e+06	1.36987e+06	1.52784e+06	1.12034e+06	0.943262	1.05203	0.771444	TRUE	TRUE	TRUE	TRUE	3	TRUE	FALSE	1.33935e+06	1.52784e+06	168.667	506	0.943262	1.05203	0.771444	1.05203	FALSE	TRUE	FALSE	FALSE	Enriched candidate
Neurofilament medium polypeptide	P08553	Nefm	848	97	147	136	217	209917	298029	231190	366439	1.41975	1.10134	1.74564	TRUE	TRUE	TRUE	TRUE	3	TRUE	FALSE	298552	366439	166.667	500	1.41975	1.10134	1.74564	1.74564	FALSE	TRUE	FALSE	FALSE	Enriched candidate
Elongation factor 1-alpha 1	P10126	Eef1a1	462	164	172	127	152	435741	497116	508780	460378	1.14085	1.16762	1.05654	TRUE	TRUE	TRUE	TRUE	3	TRUE	FALSE	488758	508780	150.333	451	1.14085	1.16762	1.05654	1.16762	FALSE	TRUE	FALSE	FALSE	Enriched candidate
Complement C4-B	P01029	C4b	1738	151	137	155	155	1.77518e+06	1.60964e+06	1.83249e+06	1.80263e+06	0.906751	1.03228	1.01546	TRUE	TRUE	TRUE	TRUE	3	TRUE	FALSE	1.74825e+06	1.83249e+06	149	447	0.906751	1.03228	1.01546	1.03228	FALSE	TRUE	FALSE	FALSE	Enriched candidate
Calcium/calmodulin-dependent protein kinase type II subunit alpha	P11798	Camk2a	478	282	167	131	148	982462	429684	339041	336735	0.437354	0.345094	0.342746	TRUE	TRUE	TRUE	TRUE	3	TRUE	FALSE	368487	429684	148.667	446	0.437354	0.345094	0.342746	0.437354	FALSE	TRUE	FALSE	FALSE	Enriched candidate
Hexokinase-1	P17710	Hk1	974	130	134	151	155	1280316	1.14946e+06	921731	988107	0.89779	0.719924	0.771768	TRUE	TRUE	TRUE	TRUE	3	TRUE	FALSE	1.01976e+06	1.14946e+06	146.667	440	0.89779	0.719924	0.771768	0.89779	FALSE	TRUE	FALSE	FALSE	Enriched candidate
ATP-dependent RNA helicase DDX3X	Q62167	Ddx3x	662	109	145	142	147	316804	311235	216567	259010	0.982424	0.6836	0.817572	TRUE	TRUE	TRUE	TRUE	3	TRUE	FALSE	262271	311235	144.667	434	0.982424	0.6836	0.817572	0.982424	FALSE	TRUE	FALSE	FALSE	Enriched candidate
Pyruvate dehydrogenase E1 component subunit alpha, somatic form, mitochondrial	P35486	Pdha1	390	129	118	168	143	817489	772179	924646	844409	0.944574	1.13108	1.03293	TRUE	TRUE	TRUE	TRUE	3	TRUE	FALSE	847078	924646	143	429	0.944574	1.13108	1.03293	1.13108	FALSE	TRUE	FALSE	FALSE	Enriched candidate
Mitogen-activated protein kinase 1	P63085	Mapk1	358	120	141	134	144	799006	870254	1.15265e+06	854084	1.08917	1.44261	1.06893	TRUE	TRUE	TRUE	TRUE	3	TRUE	FALSE	958997	1.15265e+06	139.667	419	1.08917	1.44261	1.06893	1.44261	FALSE	TRUE	FALSE	FALSE	Enriched candidate
Alpha-internexin	P46660	Ina	501	121	126	108	184	217353	331558	217453	448777	1.52544	1.00046	2.06474	TRUE	TRUE	TRUE	TRUE	3	TRUE	FALSE	332596	448777	139.333	418	1.52544	1.00046	2.06474	2.06474	FALSE	TRUE	FALSE	TRUE	Report-style candidate
Synapsin-2	Q64332	Syn2	586	116	110	134	168	350111	331937	375141	416614	0.948092	1.07149	1.18995	TRUE	TRUE	TRUE	TRUE	3	TRUE	FALSE	374564	416614	137.333	412	0.948092	1.07149	1.18995	1.18995	FALSE	TRUE	FALSE	FALSE	Enriched candidate
Calcium-binding mitochondrial carrier protein Aralar1	Q8BH59	Slc25a12	677	139	123	132	150	449652	286446	282351	297540	0.637039	0.627933	0.66171	TRUE	TRUE	TRUE	TRUE	3	TRUE	FALSE	288779	297540	135	405	0.637039	0.627933	0.66171	0.66171	FALSE	TRUE	FALSE	FALSE	Enriched candidate
ATP synthase subunit beta, mitochondrial	P56480	Atp5f1b	529	113	120	136	135	252962	220461	286209	236169	0.871516	1.13143	0.933614	TRUE	TRUE	TRUE	TRUE	3	TRUE	FALSE	247613	286209	130.333	391	0.871516	1.13143	0.933614	1.13143	FALSE	TRUE	FALSE	FALSE	Enriched candidate
Desmoplakin	E9Q557	Dsp	2883	104	46	231	109	125771	55507.3	182585	65412.8	0.441335	1.45172	0.520093	TRUE	TRUE	TRUE	TRUE	3	TRUE	FALSE	101168	182585	128.667	386	0.441335	1.45172	0.520093	1.45172	FALSE	TRUE	FALSE	FALSE	Enriched candidate
Prothrombin	P19221	F2	618	144	127	126	130	748702	538748	567812	648333	0.719577	0.758395	0.865943	TRUE	TRUE	TRUE	TRUE	3	TRUE	FALSE	584964	648333	127.667	383	0.719577	0.758395	0.865943	0.865943	FALSE	TRUE	FALSE	FALSE	Enriched candidate
AP-2 complex subunit alpha-1	P17426	Ap2a1	977	99	128	125	130	153444	164473	189966	152341	1.07187	1.23801	0.992812	TRUE	TRUE	TRUE	TRUE	3	TRUE	FALSE	168927	189966	127.667	383	1.07187	1.23801	0.992812	1.23801	FALSE	TRUE	FALSE	FALSE	Enriched candidate
Cysteine-rich protein 2	Q9DCT8	Crip2	208	76	99	73	209	305003	266098	371652	276508	0.872444	1.21852	0.906574	TRUE	TRUE	TRUE	TRUE	3	TRUE	FALSE	304753	371652	127	381	0.872444	1.21852	0.906574	1.21852	FALSE	TRUE	FALSE	FALSE	Enriched candidate
Cytochrome b-c1 complex subunit 2, mitochondrial	Q9DB77	Uqcrc2	453	139	109	133	134	428445	202904	335598	258748	0.473583	0.783294	0.603923	TRUE	TRUE	TRUE	TRUE	3	TRUE	FALSE	265750	335598	125.333	376	0.473583	0.783294	0.603923	0.783294	FALSE	TRUE	FALSE	FALSE	Enriched candidate
Glutamine synthetase	P15105	Glul	373	112	108	135	127	1.22003e+06	1.16097e+06	1.06937e+06	1.08048e+06	0.951585	0.876512	0.88562	TRUE	TRUE	TRUE	TRUE	3	TRUE	FALSE	1.10361e+06	1.16097e+06	123.333	370	0.951585	0.876512	0.88562	0.951585	FALSE	TRUE	FALSE	FALSE	Enriched candidate
NEDD4-like E3 ubiquitin-protein ligase WWP1	Q8BZZ3	Wwp1	918	103	145	107	116	200836	239962	320832	322905	1.19481	1.59748	1.6078	TRUE	TRUE	TRUE	TRUE	3	TRUE	FALSE	294566	322905	122.667	368	1.19481	1.59748	1.6078	1.6078	FALSE	TRUE	FALSE	FALSE	Enriched candidate
Tubulin beta-3 chain	Q9ERD7	Tubb3	450	49	100	137	129	333767	468684	508916	469570	1.40422	1.52476	1.40688	TRUE	TRUE	TRUE	TRUE	3	TRUE	FALSE	482390	508916	122	366	1.40422	1.52476	1.40688	1.52476	FALSE	TRUE	FALSE	FALSE	Enriched candidate
Pyruvate dehydrogenase E1 component subunit beta, mitochondrial	Q9D051	Pdhb	359	109	100	129	129	160537	133385	197423	136906	0.83087	1.22977	0.852802	TRUE	TRUE	TRUE	TRUE	3	TRUE	FALSE	155905	197423	119.333	358	0.83087	1.22977	0.852802	1.22977	FALSE	TRUE	FALSE	FALSE	Enriched candidate
AP-2 complex subunit beta	Q9DBG3	Ap2b1	937	110	114	120	123	322616	369857	306800	261622	1.14643	0.950974	0.810939	TRUE	TRUE	TRUE	TRUE	3	TRUE	FALSE	312759	369857	119	357	1.14643	0.950974	0.810939	1.14643	FALSE	TRUE	FALSE	FALSE	Enriched candidate
Serine/threonine-protein phosphatase 2B catalytic subunit alpha isoform	P63328	Ppp3ca	521	117	128	81	132	853216	963332	744241	933388	1.12906	0.872277	1.09397	TRUE	TRUE	TRUE	TRUE	3	TRUE	FALSE	880320	963332	113.667	341	1.12906	0.872277	1.09397	1.12906	FALSE	TRUE	FALSE	FALSE	Enriched candidate
ATP synthase subunit gamma, mitochondrial	Q91VR2	Atp5f1c	298	86	103	125	108	227646	268499	199639	175385	1.17946	0.876972	0.770427	TRUE	TRUE	TRUE	TRUE	3	TRUE	FALSE	214507	268499	112	336	1.17946	0.876972	0.770427	1.17946	FALSE	TRUE	FALSE	FALSE	Enriched candidate
Cofilin-1	P18760	Cfl1	166	95	126	114	94	527980	827822	678162	655927	1.5679	1.28445	1.24233	TRUE	TRUE	TRUE	TRUE	3	TRUE	FALSE	720637	827822	111.333	334	1.5679	1.28445	1.24233	1.5679	FALSE	TRUE	FALSE	FALSE	Enriched candidate
Complement C5	P06684	C5	1680	119	114	98	121	1.0509e+06	1066777	841688	966206	1.01511	0.80092	0.919406	TRUE	TRUE	TRUE	TRUE	3	TRUE	FALSE	958224	1066777	111	333	1.01511	0.80092	0.919406	1.01511	FALSE	TRUE	FALSE	FALSE	Enriched candidate
Actin, cytoplasmic 2	P63260	Actg1	375	46	107	112	109	585550	1.63424e+06	2289929	1.26144e+06	2.79095	3.91073	2.15428	TRUE	TRUE	TRUE	TRUE	3	TRUE	FALSE	1.72854e+06	2289929	109.333	328	2.79095	3.91073	2.15428	3.91073	FALSE	TRUE	FALSE	TRUE	Report-style candidate
Guanine nucleotide-binding protein G(o) subunit alpha	P18872	Gnao1	354	92	102	107	110	284011	321139	497100	299592	1.13073	1.75028	1.05486	TRUE	TRUE	TRUE	TRUE	3	TRUE	FALSE	372610	497100	106.333	319	1.13073	1.75028	1.05486	1.75028	FALSE	TRUE	FALSE	FALSE	Enriched candidate
Immunoglobulin heavy constant gamma 2B	P01867	Ighg2b	404	52	82	160	72	550351	1133011	1515152	673800	2.05871	2.75307	1.22431	TRUE	TRUE	TRUE	TRUE	3	TRUE	FALSE	1.10732e+06	1515152	104.667	314	2.05871	2.75307	1.22431	2.75307	FALSE	TRUE	FALSE	TRUE	Report-style candidate
Excitatory amino acid transporter 2	P43006	Slc1a2	572	95	108	98	108	469679	549916	497442	507162	1.17083	1.05911	1.0798	TRUE	TRUE	TRUE	TRUE	3	TRUE	FALSE	518173	549916	104.667	314	1.17083	1.05911	1.0798	1.17083	FALSE	TRUE	FALSE	FALSE	Enriched candidate
Cytochrome c, somatic	P62897	Cycs	105	119	116	98	99	2.33664e+06	2527500	1.91654e+06	1.83906e+06	1.08168	0.820209	0.787054	TRUE	TRUE	TRUE	TRUE	3	TRUE	FALSE	2.09437e+06	2527500	104.333	313	1.08168	0.820209	0.787054	1.08168	FALSE	TRUE	FALSE	FALSE	Enriched candidate
Keratin, type I cytoskeletal 14	Q61781	Krt14	484	123	96	79	138	2.0872e+06	318894	237117	893954	0.152785	0.113605	0.428302	TRUE	TRUE	TRUE	TRUE	3	TRUE	FALSE	483321	893954	104.333	313	0.152785	0.113605	0.428302	0.428302	FALSE	TRUE	FALSE	FALSE	Enriched candidate
Voltage-dependent anion-selective channel protein 2	Q60930	Vdac2	295	99	96	105	110	365888	295874	259047	273009	0.808647	0.707996	0.746153	TRUE	TRUE	TRUE	TRUE	3	TRUE	FALSE	275977	295874	103.667	311	0.808647	0.707996	0.746153	0.808647	FALSE	TRUE	FALSE	FALSE	Enriched candidate
Protein kinase C gamma type	P63318	Prkcg	697	151	112	85	113	381240	261893	251273	345393	0.686952	0.659096	0.905973	TRUE	TRUE	TRUE	TRUE	3	TRUE	FALSE	286187	345393	103.333	310	0.686952	0.659096	0.905973	0.905973	FALSE	TRUE	FALSE	FALSE	Enriched candidate
Stress-70 protein, mitochondrial	P38647	Hspa9	679	72	100	99	107	302981	298405	307992	323434	0.984895	1.01654	1.06751	TRUE	TRUE	TRUE	TRUE	3	TRUE	FALSE	309944	323434	102	306	0.984895	1.01654	1.06751	1.06751	FALSE	TRUE	FALSE	FALSE	Enriched candidate
ATP synthase subunit O, mitochondrial	Q9DB20	Atp5po	213	128	92	159	55	448194	362261	349917	58178.5	0.808268	0.780727	0.129807	TRUE	TRUE	TRUE	TRUE	3	TRUE	FALSE	256786	362261	102	306	0.808268	0.780727	0.129807	0.808268	FALSE	TRUE	FALSE	FALSE	Enriched candidate
Heat shock 70 kDa protein 12A	Q8K0U4	Hspa12a	675	64	99	87	109	122369	137339	145144	166633	1.12233	1.18611	1.36172	TRUE	TRUE	TRUE	TRUE	3	TRUE	FALSE	149705	166633	98.3333	295	1.12233	1.18611	1.36172	1.36172	FALSE	TRUE	FALSE	FALSE	Enriched candidate
Mitochondrial 2-oxoglutarate/malate carrier protein	Q9CR62	Slc25a11	314	94	100	93	98	231724	220919	218739	207347	0.953374	0.943966	0.894804	TRUE	TRUE	TRUE	TRUE	3	TRUE	FALSE	215669	220919	97	291	0.953374	0.943966	0.894804	0.953374	FALSE	TRUE	FALSE	FALSE	Enriched candidate
RNA-binding protein 14	Q8C2Q3	Rbm14	669	102	96	102	87	408908	294790	480982	407069	0.72092	1.17626	0.995503	TRUE	TRUE	TRUE	TRUE	3	TRUE	FALSE	394280	480982	95	285	0.72092	1.17626	0.995503	1.17626	FALSE	TRUE	FALSE	FALSE	Enriched candidate
60 kDa heat shock protein, mitochondrial	P63038	Hspd1	573	91	100	74	107	1.19209e+06	1.4356e+06	918922	986613	1.20427	0.770852	0.827635	TRUE	TRUE	TRUE	TRUE	3	TRUE	FALSE	1.11371e+06	1.4356e+06	93.6667	281	1.20427	0.770852	0.827635	1.20427	FALSE	TRUE	FALSE	FALSE	Enriched candidate
Inter-alpha-trypsin inhibitor heavy chain H2	Q61703	Itih2	946	92	95	94	86	3.00825e+06	2.93513e+06	2461820	2638518	0.975693	0.818355	0.877093	TRUE	TRUE	TRUE	TRUE	3	TRUE	FALSE	2.67849e+06	2.93513e+06	91.6667	275	0.975693	0.818355	0.877093	0.975693	FALSE	TRUE	FALSE	FALSE	Enriched candidate
Glycogen phosphorylase, brain form	Q8CI94	Pygb	843	77	78	100	96	202607	185982	190493	187793	0.917944	0.940207	0.926883	TRUE	TRUE	TRUE	TRUE	3	TRUE	FALSE	188089	190493	91.3333	274	0.917944	0.940207	0.926883	0.940207	FALSE	TRUE	FALSE	FALSE	Enriched candidate
ATP-dependent 6-phosphofructokinase, platelet type	Q9WUA3	Pfkp	784	80	91	87	95	180897	208540	255243	234395	1.15281	1.41099	1.29574	TRUE	TRUE	TRUE	TRUE	3	TRUE	FALSE	232726	255243	91	273	1.15281	1.41099	1.29574	1.41099	FALSE	TRUE	FALSE	FALSE	Enriched candidate
Plasma membrane calcium-transporting ATPase 1	G5E829	Atp2b1	1220	124	102	71	90	194034	206993	168530	200881	1.06679	0.86856	1.03529	TRUE	TRUE	TRUE	TRUE	3	TRUE	FALSE	192135	206993	87.6667	263	1.06679	0.86856	1.03529	1.06679	FALSE	TRUE	FALSE	FALSE	Enriched candidate
Immunoglobulin kappa constant	P01837	Igkc	107	68	99	103	59	1.08594e+06	1.84168e+06	1.72641e+06	1.10115e+06	1.69592	1.58977	1.014	TRUE	TRUE	TRUE	TRUE	3	TRUE	FALSE	1.55641e+06	1.84168e+06	87	261	1.69592	1.58977	1.014	1.69592	FALSE	TRUE	FALSE	FALSE	Enriched candidate
Protein-L-isoaspartate(D-aspartate) O-methyltransferase	P23506	Pcmt1	227	106	126	102	30	239212	427149	346402	49784.8	1.78565	1.4481	0.20812	TRUE	TRUE	TRUE	TRUE	3	TRUE	FALSE	274445	427149	86	258	1.78565	1.4481	0.20812	1.78565	FALSE	TRUE	FALSE	FALSE	Enriched candidate
Tripartite motif-containing protein 3	Q9R1R2	Trim3	744	82	85	76	96	243770	405967	424454	456047	1.66536	1.74121	1.87081	TRUE	TRUE	TRUE	TRUE	3	TRUE	FALSE	428823	456047	85.6667	257	1.66536	1.74121	1.87081	1.87081	FALSE	TRUE	FALSE	FALSE	Enriched candidate
Acetyl-CoA acetyltransferase, mitochondrial	Q8QZT1	Acat1	424	59	67	90	97	178048	120325	162674	142620	0.675801	0.913649	0.801016	TRUE	TRUE	TRUE	TRUE	3	TRUE	FALSE	141873	162674	84.6667	254	0.675801	0.913649	0.801016	0.913649	FALSE	TRUE	FALSE	FALSE	Enriched candidate
Complement C1q subcomponent subunit B	P14106	C1qb	253	71	100	78	74	486910	856594	554607	438034	1.75925	1.13903	0.89962	TRUE	TRUE	TRUE	TRUE	3	TRUE	FALSE	616412	856594	84	252	1.75925	1.13903	0.89962	1.75925	FALSE	TRUE	FALSE	FALSE	Enriched candidate
Septin-7	O55131	Septin7	436	63	81	83	88	156645	170136	186746	158547	1.08612	1.19216	1.01214	TRUE	TRUE	TRUE	TRUE	3	TRUE	FALSE	171810	186746	84	252	1.08612	1.19216	1.01214	1.19216	FALSE	TRUE	FALSE	FALSE	Enriched candidate
Complement C1q subcomponent subunit C	Q02105	C1qc	246	85	102	78	70	433370	574914	398730	216156	1.32661	0.920069	0.49878	TRUE	TRUE	TRUE	TRUE	3	TRUE	FALSE	396600	574914	83.3333	250	1.32661	0.920069	0.49878	1.32661	FALSE	TRUE	FALSE	FALSE	Enriched candidate
Complement C1q subcomponent subunit A	P98086	C1qa	245	68	85	80	79	447102	511027	394455	328212	1.14298	0.882249	0.734088	TRUE	TRUE	TRUE	TRUE	3	TRUE	FALSE	411231	511027	81.3333	244	1.14298	0.882249	0.734088	1.14298	FALSE	TRUE	FALSE	FALSE	Enriched candidate
Filamin-A	Q8BTM8	Flna	2647	117	90	59	94	779682	848332	184934	624315	1.08805	0.237192	0.80073	TRUE	TRUE	TRUE	TRUE	3	TRUE	FALSE	552527	848332	81	243	1.08805	0.237192	0.80073	1.08805	FALSE	TRUE	FALSE	FALSE	Enriched candidate
AP-2 complex subunit alpha-2	P17427	Ap2a2	938	71	69	95	79	165301	171847	150195	143081	1.0396	0.908617	0.865578	TRUE	TRUE	TRUE	TRUE	3	TRUE	FALSE	155041	171847	81	243	1.0396	0.908617	0.865578	1.0396	FALSE	TRUE	FALSE	FALSE	Enriched candidate
Elongation factor Tu, mitochondrial	Q8BFR5	Tufm	452	34	78	83	82	119197	133678	151542	134321	1.12149	1.27135	1.12688	TRUE	TRUE	TRUE	TRUE	3	TRUE	FALSE	139847	151542	81	243	1.12149	1.27135	1.12688	1.27135	FALSE	TRUE	FALSE	FALSE	Enriched candidate
Succinate dehydrogenase [ubiquinone] flavoprotein subunit, mitochondrial	Q8K2B3	Sdha	664	74	76	80	84	1.47057e+06	2.22106e+06	1.44732e+06	1.53663e+06	1.51034	0.984193	1.04492	TRUE	TRUE	TRUE	TRUE	3	TRUE	FALSE	1.73501e+06	2.22106e+06	80	240	1.51034	0.984193	1.04492	1.51034	FALSE	TRUE	FALSE	FALSE	Enriched candidate
Heterogeneous nuclear ribonucleoprotein H	O35737	Hnrnph1	449	56	89	71	72	284118	479040	560313	459049	1.68606	1.97212	1.6157	TRUE	TRUE	TRUE	TRUE	3	TRUE	FALSE	499467	560313	77.3333	232	1.68606	1.97212	1.6157	1.97212	FALSE	TRUE	FALSE	FALSE	Enriched candidate
40S ribosomal protein S3	P62908	Rps3	243	77	79	75	73	153677	164049	151847	135727	1.06749	0.988086	0.883194	TRUE	TRUE	TRUE	TRUE	3	TRUE	FALSE	150541	164049	75.6667	227	1.06749	0.988086	0.883194	1.06749	FALSE	TRUE	FALSE	FALSE	Enriched candidate
Dihydrolipoyllysine-residue acetyltransferase component of pyruvate dehydrogenase complex, mitochondrial	Q8BMF4	Dlat	642	69	62	71	93	384514	358583	410232	559367	0.93256	1.06688	1.45474	TRUE	TRUE	TRUE	TRUE	3	TRUE	FALSE	442727	559367	75.3333	226	0.93256	1.06688	1.45474	1.45474	FALSE	TRUE	FALSE	FALSE	Enriched candidate
Keratin, type II cytoskeletal 2 epidermal	Q3TTY5	Krt2	707	49	72	77	73	548385	846604	887287	637972	1.54381	1.618	1.16337	TRUE	TRUE	TRUE	TRUE	3	TRUE	FALSE	790621	887287	74	222	1.54381	1.618	1.16337	1.618	FALSE	TRUE	FALSE	FALSE	Enriched candidate
Murinoglobulin-1	P28665	Mug1	1476	69	73	66	82	6.41287e+06	5317113	5540966	6450762	0.829132	0.864039	1.00591	TRUE	TRUE	TRUE	TRUE	3	TRUE	FALSE	5.76961e+06	6450762	73.6667	221	0.829132	0.864039	1.00591	1.00591	FALSE	TRUE	FALSE	FALSE	Enriched candidate
Sideroflexin-3	Q91V61	Sfxn3	321	58	65	83	71	134941	150793	165266	127139	1.11748	1.22473	0.942183	TRUE	TRUE	TRUE	TRUE	3	TRUE	FALSE	147733	165266	73	219	1.11748	1.22473	0.942183	1.22473	FALSE	TRUE	FALSE	FALSE	Enriched candidate
ADP/ATP translocase 2	P51881	Slc25a5	298	71	72	73	73	283375	367183	245017	260472	1.29575	0.864638	0.919179	TRUE	TRUE	TRUE	TRUE	3	TRUE	FALSE	290891	367183	72.6667	218	1.29575	0.864638	0.919179	1.29575	FALSE	TRUE	FALSE	FALSE	Enriched candidate
Keratin, type I cytoskeletal 17	Q9QWL7	Krt17	433	70	57	54	105	1.35018e+06	1.13298e+06	1.12874e+06	1.52834e+06	0.839132	0.835998	1.13196	TRUE	TRUE	TRUE	TRUE	3	TRUE	FALSE	1.26335e+06	1.52834e+06	72	216	0.839132	0.835998	1.13196	1.13196	FALSE	TRUE	FALSE	FALSE	Enriched candidate
Microtubule-associated protein 1A	Q9QYR6	Map1a	2776	50	80	54	81	141259	147739	126157	148358	1.04587	0.893088	1.05026	TRUE	TRUE	TRUE	TRUE	3	TRUE	FALSE	140751	148358	71.6667	215	1.04587	0.893088	1.05026	1.05026	FALSE	TRUE	FALSE	FALSE	Enriched candidate
ATP-dependent 6-phosphofructokinase, muscle type	P47857	Pfkm	780	73	70	76	69	106266	88369.2	125338	111844	0.831584	1.17947	1.05249	TRUE	TRUE	TRUE	TRUE	3	TRUE	FALSE	108517	125338	71.6667	215	0.831584	1.17947	1.05249	1.17947	FALSE	TRUE	FALSE	FALSE	Enriched candidate
Tubulin alpha-4A chain	P68368	Tuba4a	448	53	72	71	69	396148	678761	593663	648375	1.7134	1.49859	1.6367	TRUE	TRUE	TRUE	TRUE	3	TRUE	FALSE	640266	678761	70.6667	212	1.7134	1.49859	1.6367	1.7134	FALSE	TRUE	FALSE	FALSE	Enriched candidate
Pyruvate kinase PKM	P52480	Pkm	531	80	57	80	72	232427	261277	232871	247627	1.12412	1.00191	1.0654	TRUE	TRUE	TRUE	TRUE	3	TRUE	FALSE	247258	261277	69.6667	209	1.12412	1.00191	1.0654	1.12412	FALSE	TRUE	FALSE	FALSE	Enriched candidate
AP-2 complex subunit mu	P84091	Ap2m1	435	55	58	78	73	109287	103680	142197	106427	0.948692	1.30113	0.973824	TRUE	TRUE	TRUE	TRUE	3	TRUE	FALSE	117435	142197	69.6667	209	0.948692	1.30113	0.973824	1.30113	FALSE	TRUE	FALSE	FALSE	Enriched candidate
Junction plakoglobin	Q02257	Jup	745	59	35	107	66	303845	120087	452269	153837	0.395223	1.48848	0.506302	TRUE	TRUE	TRUE	TRUE	3	TRUE	FALSE	242064	452269	69.3333	208	0.395223	1.48848	0.506302	1.48848	FALSE	TRUE	FALSE	FALSE	Enriched candidate
Microtubule-associated protein 6	Q7TSJ2	Map6	906	34	71	65	67	113455	190464	172379	180285	1.67877	1.51936	1.58905	TRUE	TRUE	TRUE	TRUE	3	TRUE	FALSE	181043	190464	67.6667	203	1.67877	1.51936	1.58905	1.67877	FALSE	TRUE	FALSE	FALSE	Enriched candidate
Synaptophysin	Q62277	Syp	314	61	80	59	63	239210	151501	200968	181920	0.633342	0.840135	0.760503	TRUE	TRUE	TRUE	TRUE	3	TRUE	FALSE	178130	200968	67.3333	202	0.633342	0.840135	0.760503	0.840135	FALSE	TRUE	FALSE	FALSE	Enriched candidate
Inter alpha-trypsin inhibitor, heavy chain 4	A6X935	Itih4	942	61	71	64	65	484612	646368	826375	1.30062e+06	1.33378	1.70523	2.68384	TRUE	TRUE	TRUE	TRUE	3	TRUE	FALSE	924455	1.30062e+06	66.6667	200	1.33378	1.70523	2.68384	2.68384	FALSE	TRUE	FALSE	TRUE	Report-style candidate
Voltage-dependent anion-selective channel protein 1	Q60932	Vdac1	296	60	56	73	71	328126	288404	436743	262134	0.878944	1.33102	0.798884	TRUE	TRUE	TRUE	TRUE	3	TRUE	FALSE	329094	436743	66.6667	200	0.878944	1.33102	0.798884	1.33102	FALSE	TRUE	FALSE	FALSE	Enriched candidate
Sodium/potassium-transporting ATPase subunit beta-1	P14094	Atp1b1	304	57	69	65	64	410031	304009	412469	310784	0.741428	1.00595	0.757952	TRUE	TRUE	TRUE	TRUE	3	TRUE	FALSE	342421	412469	66	198	0.741428	1.00595	0.757952	1.00595	FALSE	TRUE	FALSE	FALSE	Enriched candidate
Ig gamma-2A chain C region secreted form	P01864		335	56	90	66	41	566216	1.36363e+06	676622	268184	2.40832	1.19499	0.473642	TRUE	TRUE	TRUE	TRUE	3	TRUE	FALSE	769479	1.36363e+06	65.6667	197	2.40832	1.19499	0.473642	2.40832	FALSE	TRUE	FALSE	TRUE	Report-style candidate
Calcium-activated potassium channel subunit alpha-1	Q08460	Kcnma1	1209	60	71	55	71	211827	210765	195912	190172	0.994983	0.924866	0.897767	TRUE	TRUE	TRUE	TRUE	3	TRUE	FALSE	198949	210765	65.6667	197	0.994983	0.924866	0.897767	0.994983	FALSE	TRUE	FALSE	FALSE	Enriched candidate
Succinate--CoA ligase [ADP/GDP-forming] subunit alpha, mitochondrial	Q9WUM5	Suclg1	346	83	60	63	73	348646	340565	334062	297384	0.976821	0.95817	0.852968	TRUE	TRUE	TRUE	TRUE	3	TRUE	FALSE	324003	340565	65.3333	196	0.976821	0.95817	0.852968	0.976821	FALSE	TRUE	FALSE	FALSE	Enriched candidate
SRC kinase signaling inhibitor 1	Q9QWI6	Srcin1	1250	61	53	71	72	152370	138360	154937	158944	0.908053	1.01685	1.04315	TRUE	TRUE	TRUE	TRUE	3	TRUE	FALSE	150747	158944	65.3333	196	0.908053	1.01685	1.04315	1.04315	FALSE	TRUE	FALSE	FALSE	Enriched candidate
GTP-binding nuclear protein Ran	P62827	Ran	216	87	74	63	58	209142	228532	190974	81342	1.09271	0.91313	0.388932	TRUE	TRUE	TRUE	TRUE	3	TRUE	FALSE	166949	228532	65	195	1.09271	0.91313	0.388932	1.09271	FALSE	TRUE	FALSE	FALSE	Enriched candidate
Serine/threonine-protein phosphatase 2A catalytic subunit alpha isoform	P63330	Ppp2ca	309	83	55	63	77	113310	92982.8	121480	96294	0.820603	1.0721	0.849825	TRUE	TRUE	TRUE	TRUE	3	TRUE	FALSE	103585	121480	65	195	0.820603	1.0721	0.849825	1.0721	FALSE	TRUE	FALSE	FALSE	Enriched candidate
MIC	Q8CAQ8	Immt	757	60	54	68	67	76142.6	70739.8	89238.8	84079.9	0.929044	1.172	1.10424	TRUE	TRUE	TRUE	TRUE	3	TRUE	FALSE	81352.9	89238.8	63	189	0.929044	1.172	1.10424	1.172	FALSE	TRUE	FALSE	FALSE	Enriched candidate
Membrane primary amine oxidase	O70423	Aoc3	765	80	65	56	67	3.27343e+06	2568344	2701434	2.8865e+06	0.784604	0.825262	0.881797	TRUE	TRUE	TRUE	TRUE	3	TRUE	FALSE	2.71876e+06	2.8865e+06	62.6667	188	0.784604	0.825262	0.881797	0.881797	FALSE	TRUE	FALSE	FALSE	Enriched candidate
BTB/POZ domain-containing protein 17	Q9DB72	Btbd17	478	20	43	71	74	105679	162184	386331	419665	1.53468	3.6557	3.97112	TRUE	TRUE	TRUE	TRUE	3	TRUE	FALSE	322727	419665	62.6667	188	1.53468	3.6557	3.97112	3.97112	FALSE	TRUE	FALSE	TRUE	Report-style candidate
14-3-3 protein zeta/delta	P63101	Ywhaz	245	67	52	61	74	224273	235562	208172	174457	1.05033	0.928208	0.777877	TRUE	TRUE	TRUE	TRUE	3	TRUE	FALSE	206064	235562	62.3333	187	1.05033	0.928208	0.777877	1.05033	FALSE	TRUE	FALSE	FALSE	Enriched candidate
Destrin	Q9R0P5	Dstn	165	72	60	65	61	180065	391655	239777	337840	2.17507	1.33161	1.87621	TRUE	TRUE	TRUE	TRUE	3	TRUE	FALSE	323091	391655	62	186	2.17507	1.33161	1.87621	2.17507	FALSE	TRUE	FALSE	TRUE	Report-style candidate
Fructose-bisphosphate aldolase A	P05064	Aldoa	364	60	70	55	61	225258	224214	274775	250305	0.995366	1.21982	1.11119	TRUE	TRUE	TRUE	TRUE	3	TRUE	FALSE	249765	274775	62	186	0.995366	1.21982	1.11119	1.21982	FALSE	TRUE	FALSE	FALSE	Enriched candidate
Mitochondrial glutamate carrier 1	Q9D6M3	Slc25a22	323	50	64	64	57	221442	264323	177558	185403	1.19364	0.801826	0.837254	TRUE	TRUE	TRUE	TRUE	3	TRUE	FALSE	209095	264323	61.6667	185	1.19364	0.801826	0.837254	1.19364	FALSE	TRUE	FALSE	FALSE	Enriched candidate
Aldehyde dehydrogenase, mitochondrial	P47738	Aldh2	519	55	63	71	51	125011	123494	140138	109505	0.987863	1.121	0.875962	TRUE	TRUE	TRUE	TRUE	3	TRUE	FALSE	124379	140138	61.6667	185	0.987863	1.121	0.875962	1.121	FALSE	TRUE	FALSE	FALSE	Enriched candidate
Guanine nucleotide-binding protein G(I)/G(S)/G(T) subunit beta-1	P62874	Gnb1	340	52	55	68	61	131925	229355	145350	146155	1.73853	1.10176	1.10786	TRUE	TRUE	TRUE	TRUE	3	TRUE	FALSE	173620	229355	61.3333	184	1.73853	1.10176	1.10786	1.73853	FALSE	TRUE	FALSE	FALSE	Enriched candidate
Gelsolin	P13020	Gsn	780	66	61	56	67	123556	116612	105249	126828	0.943796	0.851834	1.02648	TRUE	TRUE	TRUE	TRUE	3	TRUE	FALSE	116230	126828	61.3333	184	0.943796	0.851834	1.02648	1.02648	FALSE	TRUE	FALSE	FALSE	Enriched candidate
Antithrombin-III	P32261	Serpinc1	465	68	53	73	58	135294	90710	124031	83895.8	0.670467	0.916756	0.620101	TRUE	TRUE	TRUE	TRUE	3	TRUE	FALSE	99545.7	124031	61.3333	184	0.670467	0.916756	0.620101	0.916756	FALSE	TRUE	FALSE	FALSE	Enriched candidate
Histone H4	P62806	H4c1	103	58	64	56	63	1462085	1.35233e+06	1.25237e+06	1.17373e+06	0.924934	0.856567	0.802779	TRUE	TRUE	TRUE	TRUE	3	TRUE	FALSE	1.25948e+06	1.35233e+06	61	183	0.924934	0.856567	0.802779	0.924934	FALSE	TRUE	FALSE	FALSE	Enriched candidate
Caprin-1	Q60865	Caprin1	707	52	54	63	66	454552	463228	500421	460820	1.01909	1.10091	1.01379	TRUE	TRUE	TRUE	TRUE	3	TRUE	FALSE	474823	500421	61	183	1.01909	1.10091	1.01379	1.10091	FALSE	TRUE	FALSE	FALSE	Enriched candidate
Peroxiredoxin-1	P35700	Prdx1	199	30	73	58	52	232483	380779	317711	288248	1.63788	1.3666	1.23987	TRUE	TRUE	TRUE	TRUE	3	TRUE	FALSE	328913	380779	61	183	1.63788	1.3666	1.23987	1.63788	FALSE	TRUE	FALSE	FALSE	Enriched candidate
Septin-5	Q9Z2Q6	Septin5	369	28	59	65	59	217275	180693	213508	187878	0.831634	0.98266	0.864701	TRUE	TRUE	TRUE	TRUE	3	TRUE	FALSE	194026	213508	61	183	0.831634	0.98266	0.864701	0.98266	FALSE	TRUE	FALSE	FALSE	Enriched candidate
Spectrin alpha chain, non-erythrocytic 1	P16546	Sptan1	2472	54	72	59	52	78617.4	92949.8	69035.4	70347.6	1.18231	0.878118	0.89481	TRUE	TRUE	TRUE	TRUE	3	TRUE	FALSE	77444.3	92949.8	61	183	1.18231	0.878118	0.89481	1.18231	FALSE	TRUE	FALSE	FALSE	Enriched candidate
Voltage-gated potassium channel subunit beta-2	P62482	Kcnab2	367	54	61	46	75	309310	380983	399911	365162	1.23172	1.29291	1.18057	TRUE	TRUE	TRUE	TRUE	3	TRUE	FALSE	382019	399911	60.6667	182	1.23172	1.29291	1.18057	1.29291	FALSE	TRUE	FALSE	FALSE	Enriched candidate
Trifunctional enzyme subunit alpha, mitochondrial	Q8BMS1	Hadha	763	73	65	56	60	129863	144102	180133	173986	1.10964	1.38709	1.33976	TRUE	TRUE	TRUE	TRUE	3	TRUE	FALSE	166074	180133	60.3333	181	1.10964	1.38709	1.33976	1.38709	FALSE	TRUE	FALSE	FALSE	Enriched candidate
RNA-splicing ligase RtcB homolog	Q99LF4	Rtcb	505	38	71	50	59	65519.2	71977.9	66177.7	73707.5	1.09858	1.01005	1.12498	TRUE	TRUE	TRUE	TRUE	3	TRUE	FALSE	70621	73707.5	60	180	1.09858	1.01005	1.12498	1.12498	FALSE	TRUE	FALSE	FALSE	Enriched candidate
NADH dehydrogenase [ubiquinone] 1 alpha subcomplex subunit 10, mitochondrial	Q99LC3	Ndufa10	355	54	56	61	62	247909	223014	298476	242730	0.899578	1.20397	0.979107	TRUE	TRUE	TRUE	TRUE	3	TRUE	FALSE	254740	298476	59.6667	179	0.899578	1.20397	0.979107	1.20397	FALSE	TRUE	FALSE	FALSE	Enriched candidate
Pyrroline-5-carboxylate reductase 2	Q922Q4	Pycr2	320	48	59	54	66	121002	213632	146120	170408	1.76552	1.20758	1.4083	TRUE	TRUE	TRUE	TRUE	3	TRUE	FALSE	176720	213632	59.6667	179	1.76552	1.20758	1.4083	1.76552	FALSE	TRUE	FALSE	FALSE	Enriched candidate
Cytochrome b-c1 complex subunit 1, mitochondrial	Q9CZ13	Uqcrc1	480	66	51	59	69	171068	121270	207132	146944	0.7089	1.21082	0.858982	TRUE	TRUE	TRUE	TRUE	3	TRUE	FALSE	158449	207132	59.6667	179	0.7089	1.21082	0.858982	1.21082	FALSE	TRUE	FALSE	FALSE	Enriched candidate
Alpha-actinin-1	Q7TPR4	Actn1	892	63	45	55	78	95086.1	66617.6	85513.8	77198.3	0.700602	0.89933	0.811878	TRUE	TRUE	TRUE	TRUE	3	TRUE	FALSE	76443.2	85513.8	59.3333	178	0.700602	0.89933	0.811878	0.89933	FALSE	TRUE	FALSE	FALSE	Enriched candidate
F-box only protein 2	Q80UW2	Fbxo2	297	61	61	49	66	928074	1.03386e+06	736279	842362	1.11398	0.79334	0.907645	TRUE	TRUE	TRUE	TRUE	3	TRUE	FALSE	870832	1.03386e+06	58.6667	176	1.11398	0.79334	0.907645	1.11398	FALSE	TRUE	FALSE	FALSE	Enriched candidate
Calcium-dependent secretion activator 1	Q80TJ1	Cadps	1355	62	57	57	62	372146	279012	241599	273172	0.749737	0.649204	0.734045	TRUE	TRUE	TRUE	TRUE	3	TRUE	FALSE	264594	279012	58.6667	176	0.749737	0.649204	0.734045	0.749737	FALSE	TRUE	FALSE	FALSE	Enriched candidate
Puromycin-sensitive aminopeptidase	Q11011	Npepps	920	56	56	51	69	129485	128535	144093	156227	0.992659	1.11281	1.20652	TRUE	TRUE	TRUE	TRUE	3	TRUE	FALSE	142951	156227	58.6667	176	0.992659	1.11281	1.20652	1.20652	FALSE	TRUE	FALSE	FALSE	Enriched candidate
Filamin-binding LIM protein 1	Q71FD7	Fblim1	375	83	82	32	60	1303608	893908	284395	700416	0.685718	0.21816	0.53729	TRUE	TRUE	TRUE	TRUE	3	TRUE	FALSE	626240	893908	58	174	0.685718	0.21816	0.53729	0.685718	FALSE	TRUE	FALSE	FALSE	Enriched candidate
Aconitate hydratase, mitochondrial	Q99KI0	Aco2	780	64	59	59	52	218505	225953	236599	214291	1.03409	1.08281	0.980716	TRUE	TRUE	TRUE	TRUE	3	TRUE	FALSE	225615	236599	56.6667	170	1.03409	1.08281	0.980716	1.08281	FALSE	TRUE	FALSE	FALSE	Enriched candidate
RNA-binding protein FUS	P56959	Fus	518	36	43	58	66	399505	624792	419180	443543	1.56391	1.04925	1.11023	TRUE	TRUE	TRUE	TRUE	3	TRUE	FALSE	495838	624792	55.6667	167	1.56391	1.04925	1.11023	1.56391	FALSE	TRUE	FALSE	FALSE	Enriched candidate
Myelin proteolipid protein	P60202	Plp1	277	40	59	49	57	188195	352248	189539	220671	1.87172	1.00714	1.17256	TRUE	TRUE	TRUE	TRUE	3	TRUE	FALSE	254152	352248	55	165	1.87172	1.00714	1.17256	1.87172	FALSE	TRUE	FALSE	FALSE	Enriched candidate
Fibronectin	P11276	Fn1	2477	52	50	59	55	152310	130985	131065	149371	0.859988	0.860513	0.9807	TRUE	TRUE	TRUE	TRUE	3	TRUE	FALSE	137140	149371	54.6667	164	0.859988	0.860513	0.9807	0.9807	FALSE	TRUE	FALSE	FALSE	Enriched candidate
Microtubule-associated protein 1B	P14873	Map1b	2464	36	60	39	64	235662	266367	233750	285980	1.13029	0.991885	1.21351	TRUE	TRUE	TRUE	TRUE	3	TRUE	FALSE	262032	285980	54.3333	163	1.13029	0.991885	1.21351	1.21351	FALSE	TRUE	FALSE	FALSE	Enriched candidate
Isocitrate dehydrogenase [NADP] cytoplasmic	O88844	Idh1	414	30	53	54	56	84726.9	82751.3	104255	81382	0.976683	1.23048	0.960521	TRUE	TRUE	TRUE	TRUE	3	TRUE	FALSE	89462.7	104255	54.3333	163	0.976683	1.23048	0.960521	1.23048	FALSE	TRUE	FALSE	FALSE	Enriched candidate
Phytanoyl-CoA hydroxylase-interacting protein	Q8K0S0	Phyhip	330	39	60	50	53	69504.6	77356.1	90015.1	70978.6	1.11296	1.2951	1.02121	TRUE	TRUE	TRUE	TRUE	3	TRUE	FALSE	79450	90015.1	54.3333	163	1.11296	1.2951	1.02121	1.2951	FALSE	TRUE	FALSE	FALSE	Enriched candidate
Inter-alpha-trypsin inhibitor heavy chain H3	Q61704	Itih3	889	58	60	49	50	390462	302610	277182	194943	0.775004	0.709881	0.499264	TRUE	TRUE	TRUE	TRUE	3	TRUE	FALSE	258245	302610	53	159	0.775004	0.709881	0.499264	0.775004	FALSE	TRUE	FALSE	FALSE	Enriched candidate
Ig gamma-3 chain C region	P03987		398	53	72	32	53	330862	568668	250489	383586	1.71875	0.75708	1.15936	TRUE	TRUE	TRUE	TRUE	3	TRUE	FALSE	400914	568668	52.3333	157	1.71875	0.75708	1.15936	1.71875	FALSE	TRUE	FALSE	FALSE	Enriched candidate
V-type proton ATPase catalytic subunit A	P50516	Atp6v1a	617	59	49	54	52	198833	208873	166841	158507	1.0505	0.839103	0.79719	TRUE	TRUE	TRUE	TRUE	3	TRUE	FALSE	178074	208873	51.6667	155	1.0505	0.839103	0.79719	1.0505	FALSE	TRUE	FALSE	FALSE	Enriched candidate
Phosphate carrier protein, mitochondrial	Q8VEM8	Slc25a3	357	40	56	59	40	167208	190789	168252	154884	1.14103	1.00624	0.926296	TRUE	TRUE	TRUE	TRUE	3	TRUE	FALSE	171308	190789	51.6667	155	1.14103	1.00624	0.926296	1.14103	FALSE	TRUE	FALSE	FALSE	Enriched candidate
Synaptojanin-1	Q8CHC4	Synj1	1574	49	44	52	58	85035.2	87971.8	74876.6	83284.3	1.03453	0.880537	0.97941	TRUE	TRUE	TRUE	TRUE	3	TRUE	FALSE	82044.3	87971.8	51.3333	154	1.03453	0.880537	0.97941	1.03453	FALSE	TRUE	FALSE	FALSE	Enriched candidate
Glutathione S-transferase LANCL1	O89112	Lancl1	399	32	44	43	66	370481	763226	604708	573293	2.06009	1.63222	1.54743	TRUE	TRUE	TRUE	TRUE	3	TRUE	FALSE	647076	763226	51	153	2.06009	1.63222	1.54743	2.06009	FALSE	TRUE	FALSE	TRUE	Report-style candidate
Contactin-associated protein 1	O54991	Cntnap1	1385	50	52	48	52	908430	812852	680455	787410	0.894788	0.749045	0.866781	TRUE	TRUE	TRUE	TRUE	3	TRUE	FALSE	760239	812852	50.6667	152	0.894788	0.749045	0.866781	0.894788	FALSE	TRUE	FALSE	FALSE	Enriched candidate
NEDD4-like E3 ubiquitin-protein ligase WWP2	Q9DBH0	Wwp2	870	31	48	52	52	98084.6	102657	100549	106421	1.04662	1.02513	1.08499	TRUE	TRUE	TRUE	TRUE	3	TRUE	FALSE	103209	106421	50.6667	152	1.04662	1.02513	1.08499	1.08499	FALSE	TRUE	FALSE	FALSE	Enriched candidate
Sodium/potassium-transporting ATPase subunit alpha-2	Q6PIE5	Atp1a2	1020	37	50	50	50	92731.1	83621.5	92986.4	87689	0.901763	1.00275	0.945626	TRUE	TRUE	TRUE	TRUE	3	TRUE	FALSE	88098.9	92986.4	50	150	0.901763	1.00275	0.945626	1.00275	FALSE	TRUE	FALSE	FALSE	Enriched candidate
Copine-6	Q9Z140	Cpne6	557	36	59	34	56	152464	214018	128805	166919	1.40373	0.844822	1.0948	TRUE	TRUE	TRUE	TRUE	3	TRUE	FALSE	169914	214018	49.6667	149	1.40373	0.844822	1.0948	1.40373	FALSE	TRUE	FALSE	FALSE	Enriched candidate
Apolipoprotein A-I	Q00623	Apoa1	264	56	53	54	41	267370	221239	218437	230273	0.827465	0.816986	0.861253	TRUE	TRUE	TRUE	TRUE	3	TRUE	FALSE	223317	230273	49.3333	148	0.827465	0.816986	0.861253	0.861253	FALSE	TRUE	FALSE	FALSE	Enriched candidate
Serine/threonine-protein kinase DCLK1	Q9JLM8	Dclk1	756	22	53	48	47	56493	113742	121057	112310	2.01339	2.14287	1.98804	TRUE	TRUE	TRUE	TRUE	3	TRUE	FALSE	115703	121057	49.3333	148	2.01339	2.14287	1.98804	2.14287	FALSE	TRUE	FALSE	TRUE	Report-style candidate
Dihydrolipoyl dehydrogenase, mitochondrial	O08749	Dld	509	43	47	44	55	107071	112775	143839	158243	1.05327	1.3434	1.47792	TRUE	TRUE	TRUE	TRUE	3	TRUE	FALSE	138286	158243	48.6667	146	1.05327	1.3434	1.47792	1.47792	FALSE	TRUE	FALSE	FALSE	Enriched candidate
Triosephosphate isomerase	P17751	Tpi1	249	54	57	59	29	86468.1	113407	90188.8	51567.1	1.31155	1.04303	0.596372	TRUE	TRUE	TRUE	TRUE	3	TRUE	FALSE	85054.3	113407	48.3333	145	1.31155	1.04303	0.596372	1.31155	FALSE	TRUE	FALSE	FALSE	Enriched candidate
Heat shock protein HSP 90-alpha	P07901	Hsp90aa1	733	53	43	45	56	130119	123475	132098	148715	0.948943	1.01521	1.14292	TRUE	TRUE	TRUE	TRUE	3	TRUE	FALSE	134763	148715	48	144	0.948943	1.01521	1.14292	1.14292	FALSE	TRUE	FALSE	FALSE	Enriched candidate
Heterogeneous nuclear ribonucleoprotein K	P61979	Hnrnpk	463	43	55	39	49	118414	230284	140250	144028	1.94474	1.18441	1.21631	TRUE	TRUE	TRUE	TRUE	3	TRUE	FALSE	171521	230284	47.6667	143	1.94474	1.18441	1.21631	1.94474	FALSE	TRUE	FALSE	FALSE	Enriched candidate
CaM kinase-like vesicle-associated protein	Q3UHL1	Camkv	512	43	47	42	53	163328	198381	113700	139341	1.21462	0.696144	0.853134	TRUE	TRUE	TRUE	TRUE	3	TRUE	FALSE	150474	198381	47.3333	142	1.21462	0.696144	0.853134	1.21462	FALSE	TRUE	FALSE	FALSE	Enriched candidate
Pyruvate carboxylase, mitochondrial	Q05920	Pc	1178	51	47	43	51	182609	132803	143264	146368	0.727253	0.784539	0.801534	TRUE	TRUE	TRUE	TRUE	3	TRUE	FALSE	140812	146368	47	141	0.727253	0.784539	0.801534	0.801534	FALSE	TRUE	FALSE	FALSE	Enriched candidate
Sarcoplasmic/endoplasmic reticulum calcium ATPase 2	O55143	Atp2a2	1044	38	53	40	48	67892.3	76270.6	70453.9	74069.1	1.12341	1.03773	1.09098	TRUE	TRUE	TRUE	TRUE	3	TRUE	FALSE	73597.8	76270.6	47	141	1.12341	1.03773	1.09098	1.12341	FALSE	TRUE	FALSE	FALSE	Enriched candidate
S-phase kinase-associated protein 1	Q9WTX5	Skp1	163	31	57	48	34	210515	245268	278182	205907	1.16509	1.32144	0.97811	TRUE	TRUE	TRUE	TRUE	3	TRUE	FALSE	243119	278182	46.3333	139	1.16509	1.32144	0.97811	1.32144	FALSE	TRUE	FALSE	FALSE	Enriched candidate
Drebrin	Q9QXS6	Dbn1	706	43	51	38	50	172876	157515	156492	153400	0.911145	0.905226	0.887341	TRUE	TRUE	TRUE	TRUE	3	TRUE	FALSE	155803	157515	46.3333	139	0.911145	0.905226	0.887341	0.911145	FALSE	TRUE	FALSE	FALSE	Enriched candidate
LIM zinc-binding domain-containing Nebulette	Q9DC07	Nebl	270	52	49	48	42	139510	138775	150664	123020	0.994732	1.07995	0.881803	TRUE	TRUE	TRUE	TRUE	3	TRUE	FALSE	137486	150664	46.3333	139	0.994732	1.07995	0.881803	1.07995	FALSE	TRUE	FALSE	FALSE	Enriched candidate
Isocitrate dehydrogenase [NAD] subunit alpha, mitochondrial	Q9D6R2	Idh3a	366	41	45	48	46	61165.4	64029.7	85430.3	60489.6	1.04683	1.39671	0.988952	TRUE	TRUE	TRUE	TRUE	3	TRUE	FALSE	69983.2	85430.3	46.3333	139	1.04683	1.39671	0.988952	1.39671	FALSE	TRUE	FALSE	FALSE	Enriched candidate
V-type proton ATPase subunit B, brain isoform	P62814	Atp6v1b2	511	37	42	48	46	159203	177940	219848	256011	1.1177	1.38093	1.60808	TRUE	TRUE	TRUE	TRUE	3	TRUE	FALSE	217933	256011	45.3333	136	1.1177	1.38093	1.60808	1.60808	FALSE	TRUE	FALSE	FALSE	Enriched candidate
Dihydropyrimidinase-related protein 1	P97427	Crmp1	572	36	50	44	42	132128	133943	92009.4	101454	1.01374	0.696365	0.767846	TRUE	TRUE	TRUE	TRUE	3	TRUE	FALSE	109136	133943	45.3333	136	1.01374	0.696365	0.767846	1.01374	FALSE	TRUE	FALSE	FALSE	Enriched candidate
Calcium/calmodulin-dependent protein kinase type II subunit beta	P28652	Camk2b	542	113	48	36	51	259520	113818	93009.7	93006.3	0.438571	0.358391	0.358378	TRUE	TRUE	TRUE	TRUE	3	TRUE	FALSE	99944.7	113818	45	135	0.438571	0.358391	0.358378	0.438571	FALSE	TRUE	FALSE	FALSE	Enriched candidate
WD repeat-containing protein 7	Q920I9	Wdr7	1489	45	44	41	49	133243	133322	109734	127433	1.0006	0.823564	0.956394	TRUE	TRUE	TRUE	TRUE	3	TRUE	FALSE	123496	133322	44.6667	134	1.0006	0.823564	0.956394	1.0006	FALSE	TRUE	FALSE	FALSE	Enriched candidate
Endoplasmin	P08113	Hsp90b1	802	40	37	48	47	149617	137390	148399	163186	0.918275	0.991858	1.09069	TRUE	TRUE	TRUE	TRUE	3	TRUE	FALSE	149658	163186	44	132	0.918275	0.991858	1.09069	1.09069	FALSE	TRUE	FALSE	FALSE	Enriched candidate
Serine/threonine-protein phosphatase 2A 65 kDa regulatory subunit A alpha isoform	Q76MZ3	Ppp2r1a	589	39	38	42	50	95494.5	134717	78751.8	101067	1.41073	0.824673	1.05835	TRUE	TRUE	TRUE	TRUE	3	TRUE	FALSE	104845	134717	43.3333	130	1.41073	0.824673	1.05835	1.41073	FALSE	TRUE	FALSE	FALSE	Enriched candidate
Endoplasmic reticulum chaperone BiP	P20029	Hspa5	655	32	39	41	49	94240.8	133474	147662	128183	1.4163	1.56686	1.36016	TRUE	TRUE	TRUE	TRUE	3	TRUE	FALSE	136440	147662	43	129	1.4163	1.56686	1.36016	1.56686	FALSE	TRUE	FALSE	FALSE	Enriched candidate
L-lactate dehydrogenase B chain	P16125	Ldhb	334	37	50	33	46	52874.1	60350.7	75779.3	56715.7	1.1414	1.4332	1.07265	TRUE	TRUE	TRUE	TRUE	3	TRUE	FALSE	64281.9	75779.3	43	129	1.1414	1.4332	1.07265	1.4332	FALSE	TRUE	FALSE	FALSE	Enriched candidate
Ribose-phosphate pyrophosphokinase 1	Q9D7G0	Prps1	318	29	43	46	40	46306.7	54906.6	65655.1	49267.7	1.18571	1.41783	1.06394	TRUE	TRUE	TRUE	TRUE	3	TRUE	FALSE	56609.8	65655.1	43	129	1.18571	1.41783	1.06394	1.41783	FALSE	TRUE	FALSE	FALSE	Enriched candidate
Keratin, type II cytoskeletal 6A	P50446	Krt6a	553	55	32	15	81	1.66105e+06	251016	141087	929063	0.151119	0.0849385	0.559323	TRUE	TRUE	TRUE	TRUE	3	TRUE	FALSE	440389	929063	42.6667	128	0.151119	0.0849385	0.559323	0.559323	FALSE	TRUE	FALSE	FALSE	Enriched candidate
E3 ubiquitin-protein ligase TRIM9	Q8C7M3	Trim9	817	39	41	40	47	92434.1	91337.2	93221.5	99271.2	0.988133	1.00852	1.07397	TRUE	TRUE	TRUE	TRUE	3	TRUE	FALSE	94610	99271.2	42.6667	128	0.988133	1.00852	1.07397	1.07397	FALSE	TRUE	FALSE	FALSE	Enriched candidate
NADH-ubiquinone oxidoreductase 75 kDa subunit, mitochondrial	Q91VD9	Ndufs1	727	33	48	39	40	92018	87327.7	112642	108475	0.949028	1.22413	1.17884	TRUE	TRUE	TRUE	TRUE	3	TRUE	FALSE	102815	112642	42.3333	127	0.949028	1.22413	1.17884	1.22413	FALSE	TRUE	FALSE	FALSE	Enriched candidate
Neuronal-specific septin-3	Q9Z1S5	Septin3	350	25	41	43	43	122040	89145.5	100852	95587.5	0.730459	0.826385	0.783245	TRUE	TRUE	TRUE	TRUE	3	TRUE	FALSE	95195.1	100852	42.3333	127	0.730459	0.826385	0.783245	0.826385	FALSE	TRUE	FALSE	FALSE	Enriched candidate
Poly(rC)-binding protein 1	P60335	Pcbp1	356	37	40	37	49	82974.9	95545.3	91967.3	89285.1	1.1515	1.10837	1.07605	TRUE	TRUE	TRUE	TRUE	3	TRUE	FALSE	92265.9	95545.3	42	126	1.1515	1.10837	1.07605	1.1515	FALSE	TRUE	FALSE	FALSE	Enriched candidate
T-complex protein 1 subunit alpha	P11983	Tcp1	556	32	50	28	48	67197.8	86521.2	68796.5	70970.6	1.28756	1.02379	1.05614	TRUE	TRUE	TRUE	TRUE	3	TRUE	FALSE	75429.4	86521.2	42	126	1.28756	1.02379	1.05614	1.28756	FALSE	TRUE	FALSE	FALSE	Enriched candidate
Heterogeneous nuclear ribonucleoprotein A3	Q8BG05	Hnrnpa3	379	33	42	36	46	401145	367960	372777	386322	0.917275	0.929283	0.96305	TRUE	TRUE	TRUE	TRUE	3	TRUE	FALSE	375686	386322	41.3333	124	0.917275	0.929283	0.96305	0.96305	FALSE	TRUE	FALSE	FALSE	Enriched candidate
2-oxoglutarate dehydrogenase, mitochondrial	Q60597	Ogdh	1023	57	41	42	41	114333	95001.7	144461	135193	0.830924	1.26351	1.18245	TRUE	TRUE	TRUE	TRUE	3	TRUE	FALSE	124885	144461	41.3333	124	0.830924	1.26351	1.18245	1.26351	FALSE	TRUE	FALSE	FALSE	Enriched candidate
Methylcrotonoyl-CoA carboxylase beta chain, mitochondrial	Q3ULD5	Mccc2	563	19	43	34	47	49362	101238	77286.9	116486	2.05094	1.56571	2.35982	TRUE	TRUE	TRUE	TRUE	3	TRUE	FALSE	98337	116486	41.3333	124	2.05094	1.56571	2.35982	2.35982	FALSE	TRUE	FALSE	TRUE	Report-style candidate
D-3-phosphoglycerate dehydrogenase	Q61753	Phgdh	533	38	41	45	38	44228.3	50002.8	42513.1	43515.6	1.13056	0.961219	0.983885	TRUE	TRUE	TRUE	TRUE	3	TRUE	FALSE	45343.9	50002.8	41.3333	124	1.13056	0.961219	0.983885	1.13056	FALSE	TRUE	FALSE	FALSE	Enriched candidate
Spectrin beta chain, non-erythrocytic 1	Q62261	Sptbn1	2363	31	38	38	47	52497.8	41166.4	45435.5	45972.9	0.784156	0.865475	0.875712	TRUE	TRUE	TRUE	TRUE	3	TRUE	FALSE	44191.6	45972.9	41	123	0.784156	0.865475	0.875712	0.875712	FALSE	TRUE	FALSE	FALSE	Enriched candidate
Alpha-adducin	Q9QYC0	Add1	735	51	38	36	48	81637.2	76383.6	81320.1	83166.2	0.935647	0.996116	1.01873	TRUE	TRUE	TRUE	TRUE	3	TRUE	FALSE	80290	83166.2	40.6667	122	0.935647	0.996116	1.01873	1.01873	FALSE	TRUE	FALSE	FALSE	Enriched candidate
Heterogeneous nuclear ribonucleoproteins A2/B1	O88569	Hnrnpa2b1	353	29	37	40	44	251230	321168	342059	276661	1.27839	1.36154	1.10123	TRUE	TRUE	TRUE	TRUE	3	TRUE	FALSE	313296	342059	40.3333	121	1.27839	1.36154	1.10123	1.36154	FALSE	TRUE	FALSE	FALSE	Enriched candidate
Nck-associated protein 1	P28660	Nckap1	1128	38	33	47	40	68385.5	80059.6	69372.2	80452.3	1.17071	1.01443	1.17645	TRUE	TRUE	TRUE	TRUE	3	TRUE	FALSE	76628	80452.3	40	120	1.17071	1.01443	1.17645	1.17645	FALSE	TRUE	FALSE	FALSE	Enriched candidate
Receptor of activated protein C kinase 1	P68040	Rack1	317	37	33	47	40	65143.9	59734	62469.8	65246.2	0.916954	0.958951	1.00157	TRUE	TRUE	TRUE	TRUE	3	TRUE	FALSE	62483.3	65246.2	40	120	0.916954	0.958951	1.00157	1.00157	FALSE	TRUE	FALSE	FALSE	Enriched candidate
Ras GTPase-activating protein-binding protein 2	P97379	G3bp2	482	36	46	27	46	196544	297376	182726	173716	1.51302	0.929695	0.883854	TRUE	TRUE	TRUE	TRUE	3	TRUE	FALSE	217940	297376	39.6667	119	1.51302	0.929695	0.883854	1.51302	FALSE	TRUE	FALSE	FALSE	Enriched candidate
Serotransferrin	Q921I1	Tf	697	33	43	35	40	356416	381293	301273	320735	1.0698	0.845285	0.89989	TRUE	TRUE	TRUE	TRUE	3	TRUE	FALSE	334433	381293	39.3333	118	1.0698	0.845285	0.89989	1.0698	FALSE	TRUE	FALSE	FALSE	Enriched candidate
Contactin-1	P12960	Cntn1	1020	37	44	36	37	174791	151881	145781	164019	0.868931	0.834031	0.938376	TRUE	TRUE	TRUE	TRUE	3	TRUE	FALSE	153894	164019	39	117	0.868931	0.834031	0.938376	0.938376	FALSE	TRUE	FALSE	FALSE	Enriched candidate
Phospholipid phosphatase-related protein type 4	Q7TME0	Plppr4	766	22	48	33	36	72762.1	102011	88315.4	95632.2	1.40198	1.21376	1.31431	TRUE	TRUE	TRUE	TRUE	3	TRUE	FALSE	95319.5	102011	39	117	1.40198	1.21376	1.31431	1.40198	FALSE	TRUE	FALSE	FALSE	Enriched candidate
Creatine kinase B-type	Q04447	Ckb	381	20	39	35	43	84094.5	72799.3	72801.6	71481.5	0.865684	0.865712	0.850014	TRUE	TRUE	TRUE	TRUE	3	TRUE	FALSE	72360.8	72801.6	39	117	0.865684	0.865712	0.850014	0.865712	FALSE	TRUE	FALSE	FALSE	Enriched candidate
Pyruvate dehydrogenase protein X component, mitochondrial	Q8BKZ9	Pdhx	501	33	37	33	47	55147.9	57836.2	58976.2	59219.9	1.04875	1.06942	1.07384	TRUE	TRUE	TRUE	TRUE	3	TRUE	FALSE	58677.5	59219.9	39	117	1.04875	1.06942	1.07384	1.07384	FALSE	TRUE	FALSE	FALSE	Enriched candidate
Ig heavy chain V region AC38 205.12	P06330		118	34	44	39	33	192457	597077	308864	161239	3.10239	1.60484	0.837792	TRUE	TRUE	TRUE	TRUE	3	TRUE	FALSE	355727	597077	38.6667	116	3.10239	1.60484	0.837792	3.10239	FALSE	TRUE	FALSE	TRUE	Report-style candidate
Malate dehydrogenase, mitochondrial	P08249	Mdh2	338	36	38	31	47	61738.7	58877.7	73919.4	63126.8	0.95366	1.19729	1.02248	TRUE	TRUE	TRUE	TRUE	3	TRUE	FALSE	65308	73919.4	38.6667	116	0.95366	1.19729	1.02248	1.19729	FALSE	TRUE	FALSE	FALSE	Enriched candidate
Voltage-dependent anion-selective channel protein 3	Q60931	Vdac3	283	40	34	36	45	139832	118062	143953	132495	0.844314	1.02947	0.947531	TRUE	TRUE	TRUE	TRUE	3	TRUE	FALSE	131504	143953	38.3333	115	0.844314	1.02947	0.947531	1.02947	FALSE	TRUE	FALSE	FALSE	Enriched candidate
40S ribosomal protein S4, X isoform	P62702	Rps4x	263	34	35	41	39	61212.7	70220.1	73101.6	53559.1	1.14715	1.19422	0.874966	TRUE	TRUE	TRUE	TRUE	3	TRUE	FALSE	65626.9	73101.6	38.3333	115	1.14715	1.19422	0.874966	1.19422	FALSE	TRUE	FALSE	FALSE	Enriched candidate
ATP-dependent RNA helicase DDX1	Q91VR5	Ddx1	740	30	44	30	40	83779.9	105440	104307	107374	1.25854	1.24501	1.28161	TRUE	TRUE	TRUE	TRUE	3	TRUE	FALSE	105707	107374	38	114	1.25854	1.24501	1.28161	1.28161	FALSE	TRUE	FALSE	FALSE	Enriched candidate
Neurochondrin	Q9Z0E0	Ncdn	729	28	47	27	40	98868	111507	71748.7	86880.9	1.12784	0.725702	0.878757	TRUE	TRUE	TRUE	TRUE	3	TRUE	FALSE	90045.6	111507	38	114	1.12784	0.725702	0.878757	1.12784	FALSE	TRUE	FALSE	FALSE	Enriched candidate
Septin-8	Q8CHH9	Septin8	429	26	34	36	44	58702.6	64318.3	70898.9	61317.2	1.09566	1.20776	1.04454	TRUE	TRUE	TRUE	TRUE	3	TRUE	FALSE	65511.5	70898.9	38	114	1.09566	1.20776	1.04454	1.20776	FALSE	TRUE	FALSE	FALSE	Enriched candidate
Brain-specific angiogenesis inhibitor 1-associated protein 2	Q8BKX1	Baiap2	535	18	37	32	44	1.37265e+06	1.37436e+06	1.3968e+06	1.45084e+06	1.00125	1.0176	1.05696	TRUE	TRUE	TRUE	TRUE	3	TRUE	FALSE	1.40733e+06	1.45084e+06	37.6667	113	1.00125	1.0176	1.05696	1.05696	FALSE	TRUE	FALSE	FALSE	Enriched candidate
Lipoma-preferred partner homolog	Q8BFW7	Lpp	613	59	63	7	43	1.18646e+06	1.03084e+06	101773	684713	0.868833	0.0857784	0.577104	TRUE	TRUE	TRUE	TRUE	3	TRUE	FALSE	605775	1.03084e+06	37.6667	113	0.868833	0.0857784	0.577104	0.868833	FALSE	TRUE	FALSE	FALSE	Enriched candidate
40S ribosomal protein S18	P62270	Rps18	152	29	37	35	41	341494	329076	464178	537573	0.963638	1.35926	1.57418	TRUE	TRUE	TRUE	TRUE	3	TRUE	FALSE	443609	537573	37.6667	113	0.963638	1.35926	1.57418	1.57418	FALSE	TRUE	FALSE	FALSE	Enriched candidate
Reticulon-4	Q99P72	Rtn4	1162	53	41	25	46	441152	325851	134849	356767	0.738636	0.305674	0.808716	TRUE	TRUE	TRUE	TRUE	3	TRUE	FALSE	272489	356767	37.3333	112	0.738636	0.305674	0.808716	0.808716	FALSE	TRUE	FALSE	FALSE	Enriched candidate
Syntaxin-binding protein 1	O08599	Stxbp1	594	45	42	32	38	129414	126497	87777.3	98792.6	0.977463	0.678267	0.763384	TRUE	TRUE	TRUE	TRUE	3	TRUE	FALSE	104356	126497	37.3333	112	0.977463	0.678267	0.763384	0.977463	FALSE	TRUE	FALSE	FALSE	Enriched candidate
Ras-related C3 botulinum toxin substrate 1	P63001	Rac1	192	41	42	36	34	124767	88314.7	144617	69637.8	0.707835	1.15909	0.558141	TRUE	TRUE	TRUE	TRUE	3	TRUE	FALSE	100856	144617	37.3333	112	0.707835	1.15909	0.558141	1.15909	FALSE	TRUE	FALSE	FALSE	Enriched candidate
Cullin-1	Q9WTX6	Cul1	776	21	38	39	34	65410.4	68855.1	75802.3	71243.7	1.05266	1.15887	1.08918	TRUE	TRUE	TRUE	TRUE	3	TRUE	FALSE	71967	75802.3	37	111	1.05266	1.15887	1.08918	1.15887	FALSE	TRUE	FALSE	FALSE	Enriched candidate
ERC protein 2	Q6PH08	Erc2	957	23	35	35	41	43093	54679.8	54509.1	62308.7	1.26888	1.26492	1.44591	TRUE	TRUE	TRUE	TRUE	3	TRUE	FALSE	57165.9	62308.7	37	111	1.26888	1.26492	1.44591	1.44591	FALSE	TRUE	FALSE	FALSE	Enriched candidate
Carbonyl reductase [NADPH] 1	P48758	Cbr1	277	27	40	37	33	81288.5	83698.4	78757	82613.2	1.02965	0.968857	1.0163	TRUE	TRUE	TRUE	TRUE	3	TRUE	FALSE	81689.5	83698.4	36.6667	110	1.02965	0.968857	1.0163	1.02965	FALSE	TRUE	FALSE	FALSE	Enriched candidate
G protein-regulated inducer of neurite outgrowth 1	Q3UNH4	Gprin1	932	41	40	35	35	69145.8	79861.8	79537.6	72238.5	1.15498	1.15029	1.04473	TRUE	TRUE	TRUE	TRUE	3	TRUE	FALSE	77212.6	79861.8	36.6667	110	1.15498	1.15029	1.04473	1.15498	FALSE	TRUE	FALSE	FALSE	Enriched candidate
Tripeptidyl-peptidase 2	Q64514	Tpp2	1262	40	42	33	35	83151.7	63678.4	63550.5	67591.8	0.765811	0.764272	0.812873	TRUE	TRUE	TRUE	TRUE	3	TRUE	FALSE	64940.2	67591.8	36.6667	110	0.765811	0.764272	0.812873	0.812873	FALSE	TRUE	FALSE	FALSE	Enriched candidate
Protein kinase C epsilon type	P16054	Prkce	737	56	29	35	46	63511.7	47708.9	50686.6	55591.3	0.751182	0.798066	0.875291	TRUE	TRUE	TRUE	TRUE	3	TRUE	FALSE	51328.9	55591.3	36.6667	110	0.751182	0.798066	0.875291	0.875291	FALSE	TRUE	FALSE	FALSE	Enriched candidate
Xaa-Pro dipeptidase	Q11136	Pepd	493	38	35	37	35	88150.2	87483.7	86122.9	83930.5	0.992439	0.977002	0.95213	TRUE	TRUE	TRUE	TRUE	3	TRUE	FALSE	85845.7	87483.7	35.6667	107	0.992439	0.977002	0.95213	0.992439	FALSE	TRUE	FALSE	FALSE	Enriched candidate
Alpha-centractin	P61164	Actr1a	376	20	33	38	36	77710.6	57225.4	106205	64557.8	0.736392	1.36667	0.830747	TRUE	TRUE	TRUE	TRUE	3	TRUE	FALSE	75996	106205	35.6667	107	0.736392	1.36667	0.830747	1.36667	FALSE	TRUE	FALSE	FALSE	Enriched candidate
Succinate--CoA ligase [ADP-forming] subunit beta, mitochondrial	Q9Z2I9	Sucla2	463	29	40	26	41	86570.4	62702.8	79399.2	68024.8	0.724299	0.917164	0.785774	TRUE	TRUE	TRUE	TRUE	3	TRUE	FALSE	70042.3	79399.2	35.6667	107	0.724299	0.917164	0.785774	0.917164	FALSE	TRUE	FALSE	FALSE	Enriched candidate
Putative adenosylhomocysteinase 3	Q68FL4	Ahcyl2	613	25	39	26	41	132686	182230	94290.5	125212	1.37339	0.710628	0.943668	TRUE	TRUE	TRUE	TRUE	3	TRUE	FALSE	133911	182230	35.3333	106	1.37339	0.710628	0.943668	1.37339	FALSE	TRUE	FALSE	FALSE	Enriched candidate
Cell cycle and apoptosis regulator protein 2	Q8VDP4	Ccar2	922	21	36	29	41	69731.1	100366	87699.1	112832	1.43933	1.25768	1.61811	TRUE	TRUE	TRUE	TRUE	3	TRUE	FALSE	100299	112832	35.3333	106	1.43933	1.25768	1.61811	1.61811	FALSE	TRUE	FALSE	FALSE	Enriched candidate
Keratin, type I cytoskeletal 42	Q6IFX2	Krt42	452	44	32	23	47	952194	212804	303115	419664	0.223488	0.318333	0.440733	TRUE	TRUE	TRUE	TRUE	3	TRUE	FALSE	311861	419664	34	102	0.223488	0.318333	0.440733	0.440733	FALSE	TRUE	FALSE	FALSE	Enriched candidate
AP2-associated protein kinase 1	Q3UHJ0	Aak1	959	37	28	32	42	55391.5	67582.5	85971.3	80361.8	1.22009	1.55207	1.4508	TRUE	TRUE	TRUE	TRUE	3	TRUE	FALSE	77971.9	85971.3	34	102	1.22009	1.55207	1.4508	1.55207	FALSE	TRUE	FALSE	FALSE	Enriched candidate
Complement component C8 beta chain	Q8BH35	C8b	589	28	32	25	44	711362	773435	358974	832093	1.08726	0.504629	1.16972	TRUE	TRUE	TRUE	TRUE	3	TRUE	FALSE	654834	832093	33.6667	101	1.08726	0.504629	1.16972	1.16972	FALSE	TRUE	FALSE	FALSE	Enriched candidate
Protein kinase C beta type	P68404	Prkcb	671	45	36	31	33	112054	93165.1	97680.3	111128	0.831429	0.871724	0.991736	TRUE	TRUE	TRUE	TRUE	3	TRUE	FALSE	100658	111128	33.3333	100	0.831429	0.871724	0.991736	0.991736	FALSE	TRUE	FALSE	FALSE	Enriched candidate
Actin-related protein 3	Q99JY9	Actr3	418	35	32	31	37	62551.4	55872.8	61640.2	54304.2	0.893231	0.985434	0.868154	TRUE	TRUE	TRUE	TRUE	3	TRUE	FALSE	57272.4	61640.2	33.3333	100	0.893231	0.985434	0.868154	0.985434	FALSE	TRUE	FALSE	FALSE	Enriched candidate
Tubulin beta-5 chain	P99024	Tubb5	444	16	28	35	36	302977	441473	611087	556461	1.45712	2.01695	1.83665	TRUE	TRUE	TRUE	TRUE	3	TRUE	FALSE	536340	611087	33	99	1.45712	2.01695	1.83665	2.01695	FALSE	TRUE	FALSE	TRUE	Report-style candidate
Protein-L-isoaspartate O-methyltransferase domain-containing protein 1	P59913	Pcmtd1	357	27	29	43	27	179590	139537	165531	152980	0.776975	0.921717	0.851827	TRUE	TRUE	TRUE	TRUE	3	TRUE	FALSE	152683	165531	33	99	0.776975	0.921717	0.851827	0.921717	FALSE	TRUE	FALSE	FALSE	Enriched candidate
Beta-adducin	Q9QYB8	Add2	725	29	40	25	33	85890.4	86921.9	96515.4	93900.6	1.01201	1.12371	1.09326	TRUE	TRUE	TRUE	TRUE	3	TRUE	FALSE	92446	96515.4	32.6667	98	1.01201	1.12371	1.09326	1.12371	FALSE	TRUE	FALSE	FALSE	Enriched candidate
EH domain-containing protein 3	Q9QXY6	Ehd3	535	27	35	24	39	91719.9	92928	66753.7	86453.1	1.01317	0.7278	0.942577	TRUE	TRUE	TRUE	TRUE	3	TRUE	FALSE	82044.9	92928	32.6667	98	1.01317	0.7278	0.942577	1.01317	FALSE	TRUE	FALSE	FALSE	Enriched candidate
Synaptic vesicle glycoprotein 2A	Q9JIS5	Sv2a	742	36	27	40	30	302478	289235	295510	303052	0.956218	0.976962	1.0019	TRUE	TRUE	TRUE	TRUE	3	TRUE	FALSE	295932	303052	32.3333	97	0.956218	0.976962	1.0019	1.0019	FALSE	TRUE	FALSE	FALSE	Enriched candidate
AMP deaminase 2	Q9DBT5	Ampd2	798	24	31	22	44	99821.6	102678	98744.4	111738	1.02862	0.98921	1.11937	TRUE	TRUE	TRUE	TRUE	3	TRUE	FALSE	104387	111738	32.3333	97	1.02862	0.98921	1.11937	1.11937	FALSE	TRUE	FALSE	FALSE	Enriched candidate
Heat shock protein HSP 90-beta	P11499	Hsp90ab1	724	25	27	25	45	98465.7	89355.3	90961.8	100841	0.907477	0.923792	1.02413	TRUE	TRUE	TRUE	TRUE	3	TRUE	FALSE	93719.5	100841	32.3333	97	0.907477	0.923792	1.02413	1.02413	FALSE	TRUE	FALSE	FALSE	Enriched candidate
Ceruloplasmin	Q61147	Cp	1061	31	31	31	33	150504	112673	108795	101426	0.748638	0.72287	0.673904	TRUE	TRUE	TRUE	TRUE	3	TRUE	FALSE	107631	112673	31.6667	95	0.748638	0.72287	0.673904	0.748638	FALSE	TRUE	FALSE	FALSE	Enriched candidate
Phosphofurin acidic cluster sorting protein 1	Q8K212	Pacs1	961	24	34	30	31	96711	105744	99994.6	99610.6	1.0934	1.03395	1.02998	TRUE	TRUE	TRUE	TRUE	3	TRUE	FALSE	101783	105744	31.6667	95	1.0934	1.03395	1.02998	1.0934	FALSE	TRUE	FALSE	FALSE	Enriched candidate
40S ribosomal protein S16	P14131	Rps16	146	22	41	18	35	135004	240377	138355	226276	1.78052	1.02482	1.67607	TRUE	TRUE	TRUE	TRUE	3	TRUE	FALSE	201669	240377	31.3333	94	1.78052	1.02482	1.67607	1.78052	FALSE	TRUE	FALSE	FALSE	Enriched candidate
Sodium/potassium-transporting ATPase subunit alpha-1	Q8VDN2	Atp1a1	1023	25	29	35	30	93124.6	92946.3	102811	98155.8	0.998086	1.10402	1.05403	TRUE	TRUE	TRUE	TRUE	3	TRUE	FALSE	97971	102811	31.3333	94	0.998086	1.10402	1.05403	1.10402	FALSE	TRUE	FALSE	FALSE	Enriched candidate
Eukaryotic initiation factor 4A-I	P60843	Eif4a1	406	22	31	32	30	129485	128244	161632	149582	0.990413	1.24827	1.15521	TRUE	TRUE	TRUE	TRUE	3	TRUE	FALSE	146486	161632	31	93	0.990413	1.24827	1.15521	1.24827	FALSE	TRUE	FALSE	FALSE	Enriched candidate
Tripartite motif-containing protein 2	Q9ESN6	Trim2	744	33	34	30	29	61007.8	61423.5	70873	71714.4	1.00681	1.1617	1.17549	TRUE	TRUE	TRUE	TRUE	3	TRUE	FALSE	68003.6	71714.4	31	93	1.00681	1.1617	1.17549	1.17549	FALSE	TRUE	FALSE	FALSE	Enriched candidate
Septin-4	P28661	Septin4	478	14	28	31	32	123190	125732	136000	163357	1.02063	1.10399	1.32605	TRUE	TRUE	TRUE	TRUE	3	TRUE	FALSE	141696	163357	30.3333	91	1.02063	1.10399	1.32605	1.32605	FALSE	TRUE	FALSE	FALSE	Enriched candidate
Myelin-oligodendrocyte glycoprotein	Q61885	Mog	246	24	48	24	19	88978.1	158732	102975	68473.4	1.78395	1.1573	0.769554	TRUE	TRUE	TRUE	TRUE	3	TRUE	FALSE	110060	158732	30.3333	91	1.78395	1.1573	0.769554	1.78395	FALSE	TRUE	FALSE	FALSE	Enriched candidate
Heterogeneous nuclear ribonucleoprotein L	Q8R081	Hnrnpl	586	33	27	29	35	91033	115463	76109.8	80579.8	1.26836	0.836068	0.885171	TRUE	TRUE	TRUE	TRUE	3	TRUE	FALSE	90717.4	115463	30.3333	91	1.26836	0.836068	0.885171	1.26836	FALSE	TRUE	FALSE	FALSE	Enriched candidate
Actin-related protein 2	P61161	Actr2	394	39	22	33	35	266245	200409	183433	216895	0.752725	0.688961	0.814645	TRUE	TRUE	TRUE	TRUE	3	TRUE	FALSE	200246	216895	30	90	0.752725	0.688961	0.814645	0.814645	FALSE	TRUE	FALSE	FALSE	Enriched candidate
Phospholipid phosphatase 3	Q99JY8	Plpp3	312	23	31	27	32	133271	129912	119849	144326	0.974792	0.899284	1.08295	TRUE	TRUE	TRUE	TRUE	3	TRUE	FALSE	131362	144326	30	90	0.974792	0.899284	1.08295	1.08295	FALSE	TRUE	FALSE	FALSE	Enriched candidate
Adenylate kinase isoenzyme 5	Q920P5	Ak5	562	34	31	27	32	144665	107565	101888	102257	0.743542	0.704299	0.706853	TRUE	TRUE	TRUE	TRUE	3	TRUE	FALSE	103903	107565	30	90	0.743542	0.704299	0.706853	0.743542	FALSE	TRUE	FALSE	FALSE	Enriched candidate
E3 ubiquitin-protein ligase Itchy	Q8C863	Itch	864	25	27	27	36	100389	78729.8	75941.7	84157.6	0.784251	0.756478	0.838319	TRUE	TRUE	TRUE	TRUE	3	TRUE	FALSE	79609.7	84157.6	30	90	0.784251	0.756478	0.838319	0.838319	FALSE	TRUE	FALSE	FALSE	Enriched candidate
Ras-related protein Rab-1B	Q9D1G1	Rab1b	201	23	37	38	14	187187	165357	185546	124766	0.883377	0.991232	0.666529	TRUE	TRUE	TRUE	TRUE	3	TRUE	FALSE	158556	185546	29.6667	89	0.883377	0.991232	0.666529	0.991232	FALSE	TRUE	FALSE	FALSE	Enriched candidate
Cytoplasmic FMR1-interacting protein 2	Q5SQX6	Cyfip2	1253	21	30	28	31	114594	127452	91511.9	115473	1.11221	0.798578	1.00768	TRUE	TRUE	TRUE	TRUE	3	TRUE	FALSE	111479	127452	29.6667	89	1.11221	0.798578	1.00768	1.11221	FALSE	TRUE	FALSE	FALSE	Enriched candidate
Microtubule-associated protein 2	P20357	Map2	1828	27	29	31	28	279960	258263	254064	251471	0.922499	0.907501	0.898236	TRUE	TRUE	TRUE	TRUE	3	TRUE	FALSE	254599	258263	29.3333	88	0.922499	0.907501	0.898236	0.922499	FALSE	TRUE	FALSE	FALSE	Enriched candidate
Neuroplastin	P97300	Nptn	397	33	25	30	33	106324	130812	108035	120225	1.23032	1.01609	1.13074	TRUE	TRUE	TRUE	TRUE	3	TRUE	FALSE	119691	130812	29.3333	88	1.23032	1.01609	1.13074	1.23032	FALSE	TRUE	FALSE	FALSE	Enriched candidate
T-complex protein 1 subunit gamma	P80318	Cct3	545	23	28	24	36	49315.4	60915.9	42224.1	61812.3	1.23523	0.856205	1.25341	TRUE	TRUE	TRUE	TRUE	3	TRUE	FALSE	54984.1	61812.3	29.3333	88	1.23523	0.856205	1.25341	1.25341	FALSE	TRUE	FALSE	FALSE	Enriched candidate
Reticulocalbin-2	Q8BP92	Rcn2	320	11	26	34	27	60918.4	66670.1	115344	62275.8	1.09442	1.89341	1.02228	TRUE	TRUE	TRUE	TRUE	3	TRUE	FALSE	81429.8	115344	29	87	1.09442	1.89341	1.02228	1.89341	FALSE	TRUE	FALSE	FALSE	Enriched candidate
ATP-dependent 6-phosphofructokinase, liver type	P12382	Pfkl	780	36	28	26	33	68220.8	69132	72776.8	83668.3	1.01336	1.06678	1.22643	TRUE	TRUE	TRUE	TRUE	3	TRUE	FALSE	75192.4	83668.3	29	87	1.01336	1.06678	1.22643	1.22643	FALSE	TRUE	FALSE	FALSE	Enriched candidate
Cysteine and glycine-rich protein 1	P97315	Csrp1	193	25	49	26	11	146887	276466	253551	34191.9	1.88216	1.72616	0.232777	TRUE	TRUE	TRUE	TRUE	3	TRUE	FALSE	188069	276466	28.6667	86	1.88216	1.72616	0.232777	1.88216	FALSE	TRUE	FALSE	FALSE	Enriched candidate
COUP transcription factor 1	Q60632	Nr2f1	422	8	31	29	26	69842.9	64847.5	78138	68230.2	0.928477	1.11877	0.97691	TRUE	TRUE	TRUE	TRUE	3	TRUE	FALSE	70405.3	78138	28.6667	86	0.928477	1.11877	0.97691	1.11877	FALSE	TRUE	FALSE	FALSE	Enriched candidate
Elongation factor 2	P58252	Eef2	858	28	30	22	34	54863.4	64328.4	59546.9	59691	1.17252	1.08537	1.08799	TRUE	TRUE	TRUE	TRUE	3	TRUE	FALSE	61188.8	64328.4	28.6667	86	1.17252	1.08537	1.08799	1.17252	FALSE	TRUE	FALSE	FALSE	Enriched candidate
Protein phosphatase 1 regulatory subunit 12A	Q9DBR7	Ppp1r12a	1029	22	26	25	34	298886	294862	258713	325759	0.98654	0.865591	1.08991	TRUE	TRUE	TRUE	TRUE	3	TRUE	FALSE	293111	325759	28.3333	85	0.98654	0.865591	1.08991	1.08991	FALSE	TRUE	FALSE	FALSE	Enriched candidate
V-type proton ATPase 116 kDa subunit a 1	Q9Z1G4	Atp6v0a1	839	41	23	28	34	120069	82769.7	88675.4	93027.9	0.689353	0.738538	0.774789	TRUE	TRUE	TRUE	TRUE	3	TRUE	FALSE	88157.7	93027.9	28.3333	85	0.689353	0.738538	0.774789	0.774789	FALSE	TRUE	FALSE	FALSE	Enriched candidate
Transitional endoplasmic reticulum ATPase	Q01853	Vcp	806	20	26	22	37	60911.5	63308.3	59268.8	64408.4	1.03935	0.973031	1.05741	TRUE	TRUE	TRUE	TRUE	3	TRUE	FALSE	62328.5	64408.4	28.3333	85	1.03935	0.973031	1.05741	1.05741	FALSE	TRUE	FALSE	FALSE	Enriched candidate
Heterogeneous nuclear ribonucleoprotein H2	P70333	Hnrnph2	449	14	27	31	26	91699.4	116414	137734	103920	1.26951	1.50201	1.13326	TRUE	TRUE	TRUE	TRUE	3	TRUE	FALSE	119356	137734	28	84	1.26951	1.50201	1.13326	1.50201	FALSE	TRUE	FALSE	FALSE	Enriched candidate
Catenin alpha-2	Q61301	Ctnna2	953	18	34	23	27	47578.8	51513.1	47074.4	41672.1	1.08269	0.989398	0.875854	TRUE	TRUE	TRUE	TRUE	3	TRUE	FALSE	46753.2	51513.1	28	84	1.08269	0.989398	0.875854	1.08269	FALSE	TRUE	FALSE	FALSE	Enriched candidate
Peroxiredoxin-5, mitochondrial	P99029	Prdx5	210	15	34	25	24	166533	847504	216164	374256	5.08911	1.29803	2.24734	TRUE	TRUE	TRUE	TRUE	3	TRUE	FALSE	479308	847504	27.6667	83	5.08911	1.29803	2.24734	5.08911	FALSE	TRUE	FALSE	TRUE	Report-style candidate
Tropomodulin-2	Q9JKK7	Tmod2	351	11	24	25	34	304717	190452	249945	251705	0.625014	0.820251	0.826029	TRUE	TRUE	TRUE	TRUE	3	TRUE	FALSE	230701	251705	27.6667	83	0.625014	0.820251	0.826029	0.826029	FALSE	TRUE	FALSE	FALSE	Enriched candidate
60S ribosomal protein L12	P35979	Rpl12	165	25	27	28	28	145762	260105	206066	212030	1.78445	1.41371	1.45463	TRUE	TRUE	TRUE	TRUE	3	TRUE	FALSE	226067	260105	27.6667	83	1.78445	1.41371	1.45463	1.78445	FALSE	TRUE	FALSE	FALSE	Enriched candidate
Alcohol dehydrogenase class-3	P28474	Adh5	374	27	33	10	40	166110	153862	185930	157210	0.926263	1.11932	0.946416	TRUE	TRUE	TRUE	TRUE	3	TRUE	FALSE	165667	185930	27.6667	83	0.926263	1.11932	0.946416	1.11932	FALSE	TRUE	FALSE	FALSE	Enriched candidate
Isocitrate dehydrogenase [NAD] subunit gamma 1, mitochondrial	P70404	Idh3g	393	27	32	30	21	124089	103839	130180	108164	0.836816	1.04909	0.871665	TRUE	TRUE	TRUE	TRUE	3	TRUE	FALSE	114061	130180	27.6667	83	0.836816	1.04909	0.871665	1.04909	FALSE	TRUE	FALSE	FALSE	Enriched candidate
Argininosuccinate synthase	P16460	Ass1	412	19	28	24	31	59487.5	66261.3	69727.1	68028	1.11387	1.17213	1.14357	TRUE	TRUE	TRUE	TRUE	3	TRUE	FALSE	68005.5	69727.1	27.6667	83	1.11387	1.17213	1.14357	1.17213	FALSE	TRUE	FALSE	FALSE	Enriched candidate
Histone H1.0	P10922	H1-0	194	19	30	20	33	41692.5	42486.7	45168.7	42563	1.01905	1.08338	1.02088	TRUE	TRUE	TRUE	TRUE	3	TRUE	FALSE	43406.1	45168.7	27.6667	83	1.01905	1.08338	1.02088	1.08338	FALSE	TRUE	FALSE	FALSE	Enriched candidate
Ig kappa chain V-III region PC 2413	P01657		111	31	31	30	21	443634	577142	431679	224078	1.30094	0.973051	0.505097	TRUE	TRUE	TRUE	TRUE	3	TRUE	FALSE	410966	577142	27.3333	82	1.30094	0.973051	0.505097	1.30094	FALSE	TRUE	FALSE	FALSE	Enriched candidate
Actin-related protein 2/3 complex subunit 2	Q9CVB6	Arpc2	300	37	22	29	31	44547.6	43227.9	48264.7	42108	0.970376	1.08344	0.945237	TRUE	TRUE	TRUE	TRUE	3	TRUE	FALSE	44533.5	48264.7	27.3333	82	0.970376	1.08344	0.945237	1.08344	FALSE	TRUE	FALSE	FALSE	Enriched candidate
40S ribosomal protein S14	P62264	Rps14	151	19	26	25	30	178501	304388	201795	306420	1.70525	1.1305	1.71663	TRUE	TRUE	TRUE	TRUE	3	TRUE	FALSE	270867	306420	27	81	1.70525	1.1305	1.71663	1.71663	FALSE	TRUE	FALSE	FALSE	Enriched candidate
Mitogen-activated protein kinase 3	Q63844	Mapk3	380	22	27	24	30	295545	188096	271288	192458	0.636436	0.917924	0.651197	TRUE	TRUE	TRUE	TRUE	3	TRUE	FALSE	217281	271288	27	81	0.636436	0.917924	0.651197	0.917924	FALSE	TRUE	FALSE	FALSE	Enriched candidate
Plasma membrane calcium-transporting ATPase 2	Q9R0K7	Atp2b2	1198	23	33	25	23	94565.9	115342	120378	117593	1.2197	1.27296	1.24351	TRUE	TRUE	TRUE	TRUE	3	TRUE	FALSE	117771	120378	27	81	1.2197	1.27296	1.24351	1.27296	FALSE	TRUE	FALSE	FALSE	Enriched candidate
Leucine-rich glioma-inactivated protein 1	Q9JIA1	Lgi1	557	33	24	30	27	88868.9	110755	115087	111136	1.24628	1.29502	1.25056	TRUE	TRUE	TRUE	TRUE	3	TRUE	FALSE	112326	115087	27	81	1.24628	1.29502	1.25056	1.29502	FALSE	TRUE	FALSE	FALSE	Enriched candidate
Gamma-enolase	P17183	Eno2	434	29	21	27	33	90592.7	93169.3	98176.2	99577.7	1.02844	1.08371	1.09918	TRUE	TRUE	TRUE	TRUE	3	TRUE	FALSE	96974.4	99577.7	27	81	1.02844	1.08371	1.09918	1.09918	FALSE	TRUE	FALSE	FALSE	Enriched candidate
Band 4.1-like protein 3	Q9WV92	Epb41l3	929	22	25	27	29	62581.6	67161.3	79995.8	81610.8	1.07318	1.27827	1.30407	TRUE	TRUE	TRUE	TRUE	3	TRUE	FALSE	76256	81610.8	27	81	1.07318	1.27827	1.30407	1.30407	FALSE	TRUE	FALSE	FALSE	Enriched candidate
Vacuolar protein sorting-associated protein 35	Q9EQH3	Vps35	796	29	26	29	25	119093	109453	128949	115208	0.919057	1.08276	0.967384	TRUE	TRUE	TRUE	TRUE	3	TRUE	FALSE	117870	128949	26.6667	80	0.919057	1.08276	0.967384	1.08276	FALSE	TRUE	FALSE	FALSE	Enriched candidate
14-3-3 protein epsilon	P62259	Ywhae	255	28	23	25	32	89983.6	87682.4	89492.9	82107.6	0.974426	0.994547	0.912473	TRUE	TRUE	TRUE	TRUE	3	TRUE	FALSE	86427.6	89492.9	26.6667	80	0.974426	0.994547	0.912473	0.994547	FALSE	TRUE	FALSE	FALSE	Enriched candidate
Protein-tyrosine kinase 2-beta	Q9QVP9	Ptk2b	1009	29	28	22	30	84262.2	91368.1	64603.1	98240.9	1.08433	0.766692	1.1659	TRUE	TRUE	TRUE	TRUE	3	TRUE	FALSE	84737.4	98240.9	26.6667	80	1.08433	0.766692	1.1659	1.1659	FALSE	TRUE	FALSE	FALSE	Enriched candidate
Sorbitol dehydrogenase	Q64442	Sord	357	19	35	18	27	69096.8	80112.8	89231.1	72179.4	1.15943	1.29139	1.04461	TRUE	TRUE	TRUE	TRUE	3	TRUE	FALSE	80507.8	89231.1	26.6667	80	1.15943	1.29139	1.04461	1.29139	FALSE	TRUE	FALSE	FALSE	Enriched candidate
Ferrochelatase, mitochondrial	P22315	Fech	422	22	23	31	26	55399.2	54663.1	57908.3	55909.9	0.986713	1.04529	1.00922	TRUE	TRUE	TRUE	TRUE	3	TRUE	FALSE	56160.4	57908.3	26.6667	80	0.986713	1.04529	1.00922	1.04529	FALSE	TRUE	FALSE	FALSE	Enriched candidate
60S ribosomal protein L9	P51410	Rpl9	192	51	32	25	22	245510	200795	159538	243590	0.817871	0.649822	0.992179	TRUE	TRUE	TRUE	TRUE	3	TRUE	FALSE	201308	243590	26.3333	79	0.817871	0.649822	0.992179	0.992179	FALSE	TRUE	FALSE	FALSE	Enriched candidate
Vesicular glutamate transporter 1	Q3TXX4	Slc17a7	560	21	31	21	27	95823.5	93016.7	97321.9	95663.2	0.970709	1.01564	0.998328	TRUE	TRUE	TRUE	TRUE	3	TRUE	FALSE	95333.9	97321.9	26.3333	79	0.970709	1.01564	0.998328	1.01564	FALSE	TRUE	FALSE	FALSE	Enriched candidate
Elongation factor 1-alpha 2	P62631	Eef1a2	463	31	17	32	30	65665.4	52272.1	67064.1	50647.9	0.796036	1.0213	0.771303	TRUE	TRUE	TRUE	TRUE	3	TRUE	FALSE	56661.4	67064.1	26.3333	79	0.796036	1.0213	0.771303	1.0213	FALSE	TRUE	FALSE	FALSE	Enriched candidate
Succinate dehydrogenase [ubiquinone] iron-sulfur subunit, mitochondrial	Q9CQA3	Sdhb	282	25	31	29	19	50030.1	63521.1	57164.1	45905.1	1.26966	1.14259	0.917551	TRUE	TRUE	TRUE	TRUE	3	TRUE	FALSE	55530.1	63521.1	26.3333	79	1.26966	1.14259	0.917551	1.26966	FALSE	TRUE	FALSE	FALSE	Enriched candidate
Poly(rC)-binding protein 2	Q61990	Pcbp2	362	19	27	28	23	127555	85970.6	116701	101002	0.673986	0.914904	0.791831	TRUE	TRUE	TRUE	TRUE	3	TRUE	FALSE	101225	116701	26	78	0.673986	0.914904	0.791831	0.914904	FALSE	TRUE	FALSE	FALSE	Enriched candidate
Beta-2-glycoprotein 1	Q01339	Apoh	345	11	35	18	25	81892.6	94193.7	53809	67160.3	1.15021	0.657068	0.820101	TRUE	TRUE	TRUE	TRUE	3	TRUE	FALSE	71721	94193.7	26	78	1.15021	0.657068	0.820101	1.15021	FALSE	TRUE	FALSE	FALSE	Enriched candidate
26S proteasome non-ATPase regulatory subunit 2	Q8VDM4	Psmd2	908	14	28	28	22	39954.7	42595.5	43726.6	38327.3	1.06609	1.0944	0.959268	TRUE	TRUE	TRUE	TRUE	3	TRUE	FALSE	41549.8	43726.6	26	78	1.06609	1.0944	0.959268	1.0944	FALSE	TRUE	FALSE	FALSE	Enriched candidate
Cytochrome b-c1 complex subunit Rieske, mitochondrial	Q9CR68	Uqcrfs1	274	26	40	34	2	172364	169272	171786	52502.7	0.982062	0.996649	0.304604	TRUE	TRUE	TRUE	TRUE	3	TRUE	FALSE	131187	171786	25.3333	76	0.982062	0.996649	0.304604	0.996649	FALSE	TRUE	FALSE	FALSE	Enriched candidate
ATP-binding cassette sub-family E member 1	P61222	Abce1	599	18	27	21	28	45727.4	57270.4	37654.8	47684.5	1.25243	0.823462	1.0428	TRUE	TRUE	TRUE	TRUE	3	TRUE	FALSE	47536.6	57270.4	25.3333	76	1.25243	0.823462	1.0428	1.25243	FALSE	TRUE	FALSE	FALSE	Enriched candidate
Adiponectin	Q60994	Adipoq	247	33	27	26	22	488887	382105	518617	278992	0.781582	1.06081	0.570668	TRUE	TRUE	TRUE	TRUE	3	TRUE	FALSE	393238	518617	25	75	0.781582	1.06081	0.570668	1.06081	FALSE	TRUE	FALSE	FALSE	Enriched candidate
40S ribosomal protein S20	P60867	Rps20	119	16	25	24	26	171291	265257	160484	202427	1.54857	0.936909	1.18177	TRUE	TRUE	TRUE	TRUE	3	TRUE	FALSE	209389	265257	25	75	1.54857	0.936909	1.18177	1.54857	FALSE	TRUE	FALSE	FALSE	Enriched candidate
60S acidic ribosomal protein P0	P14869	Rplp0	317	27	29	20	26	71736.6	71344.9	93630.6	66783.4	0.99454	1.3052	0.930954	TRUE	TRUE	TRUE	TRUE	3	TRUE	FALSE	77253	93630.6	25	75	0.99454	1.3052	0.930954	1.3052	FALSE	TRUE	FALSE	FALSE	Enriched candidate
Succinate-semialdehyde dehydrogenase, mitochondrial	Q8BWF0	Aldh5a1	523	18	15	27	33	68322.6	70297.7	80692.1	68303.7	1.02891	1.18105	0.999724	TRUE	TRUE	TRUE	TRUE	3	TRUE	FALSE	73097.9	80692.1	25	75	1.02891	1.18105	0.999724	1.18105	FALSE	TRUE	FALSE	FALSE	Enriched candidate
Solute carrier family 12 member 5	Q91V14	Slc12a5	1138	23	22	30	23	58486.9	75401.4	73449	65986.4	1.2892	1.25582	1.12822	TRUE	TRUE	TRUE	TRUE	3	TRUE	FALSE	71612.3	75401.4	25	75	1.2892	1.25582	1.12822	1.2892	FALSE	TRUE	FALSE	FALSE	Enriched candidate
Matrin-3	Q8K310	Matr3	846	16	25	25	25	43744.8	54434.5	64658.8	61292.9	1.24437	1.47809	1.40115	TRUE	TRUE	TRUE	TRUE	3	TRUE	FALSE	60128.7	64658.8	25	75	1.24437	1.47809	1.40115	1.47809	FALSE	TRUE	FALSE	FALSE	Enriched candidate
Prelamin-A/C	P48678	Lmna	665	21	23	20	32	40251.7	47335.1	41552.2	40553.3	1.17598	1.03231	1.00749	TRUE	TRUE	TRUE	TRUE	3	TRUE	FALSE	43146.9	47335.1	25	75	1.17598	1.03231	1.00749	1.17598	FALSE	TRUE	FALSE	FALSE	Enriched candidate
Myelin expression factor 2	Q8C854	Myef2	591	30	24	23	27	161038	120997	115751	109194	0.751358	0.71878	0.678062	TRUE	TRUE	TRUE	TRUE	3	TRUE	FALSE	115314	120997	24.6667	74	0.751358	0.71878	0.678062	0.751358	FALSE	TRUE	FALSE	FALSE	Enriched candidate
Annexin A2	P07356	Anxa2	339	9	9	24	41	64605	60165.8	108034	77824	0.931286	1.67222	1.20461	TRUE	TRUE	TRUE	TRUE	3	TRUE	FALSE	82007.8	108034	24.6667	74	0.931286	1.67222	1.20461	1.67222	FALSE	TRUE	FALSE	FALSE	Enriched candidate
4F2 cell-surface antigen heavy chain	P10852	Slc3a2	526	24	24	26	24	61319.4	64871.8	81359.4	74951.1	1.05793	1.32681	1.22231	TRUE	TRUE	TRUE	TRUE	3	TRUE	FALSE	73727.5	81359.4	24.6667	74	1.05793	1.32681	1.22231	1.32681	FALSE	TRUE	FALSE	FALSE	Enriched candidate
Probable ATP-dependent RNA helicase DDX17	Q501J6	Ddx17	650	20	26	31	17	55072.6	69295	72978.8	78238.9	1.25825	1.32514	1.42065	TRUE	TRUE	TRUE	TRUE	3	TRUE	FALSE	73504.2	78238.9	24.6667	74	1.25825	1.32514	1.42065	1.42065	FALSE	TRUE	FALSE	FALSE	Enriched candidate
Transgelin-2	Q9WVA4	Tagln2	199	26	22	17	34	319099	396309	80350.9	272619	1.24196	0.251805	0.854338	TRUE	TRUE	TRUE	TRUE	3	TRUE	FALSE	249760	396309	24.3333	73	1.24196	0.251805	0.854338	1.24196	FALSE	TRUE	FALSE	FALSE	Enriched candidate
Plasminogen	P20918	Plg	812	24	27	22	24	166787	145559	114846	166446	0.872723	0.688581	0.997958	TRUE	TRUE	TRUE	TRUE	3	TRUE	FALSE	142284	166446	24.3333	73	0.872723	0.688581	0.997958	0.997958	FALSE	TRUE	FALSE	FALSE	Enriched candidate
Ribonuclease inhibitor	Q91VI7	Rnh1	456	18	20	28	25	61624.9	59777.1	64458.4	68346.6	0.970015	1.04598	1.10908	TRUE	TRUE	TRUE	TRUE	3	TRUE	FALSE	64194.1	68346.6	24.3333	73	0.970015	1.04598	1.10908	1.10908	FALSE	TRUE	FALSE	FALSE	Enriched candidate
Dynactin subunit 2	Q99KJ8	Dctn2	402	15	17	26	30	60361.3	60871.9	70928.6	59448.3	1.00846	1.17507	0.984875	TRUE	TRUE	TRUE	TRUE	3	TRUE	FALSE	63749.6	70928.6	24.3333	73	1.00846	1.17507	0.984875	1.17507	FALSE	TRUE	FALSE	FALSE	Enriched candidate
C-1-tetrahydrofolate synthase, cytoplasmic	Q922D8	Mthfd1	935	18	30	16	27	43267.2	51648.5	59056.9	57690.6	1.19371	1.36493	1.33336	TRUE	TRUE	TRUE	TRUE	3	TRUE	FALSE	56132	59056.9	24.3333	73	1.19371	1.36493	1.33336	1.36493	FALSE	TRUE	FALSE	FALSE	Enriched candidate
RuvB-like 2	Q9WTM5	Ruvbl2	463	13	20	28	24	44521.1	39041.7	50781.6	45101.5	0.876925	1.14062	1.01304	TRUE	TRUE	TRUE	TRUE	3	TRUE	FALSE	44974.9	50781.6	24	72	0.876925	1.14062	1.01304	1.14062	FALSE	TRUE	FALSE	FALSE	Enriched candidate
WD repeat-containing protein 37	Q8CBE3	Wdr37	496	12	19	28	24	55396.8	55673.1	59662	54753	1.00499	1.07699	0.988379	TRUE	TRUE	TRUE	TRUE	3	TRUE	FALSE	56696	59662	23.6667	71	1.00499	1.07699	0.988379	1.07699	FALSE	TRUE	FALSE	FALSE	Enriched candidate
Septin-9	Q80UG5	Septin9	583	15	21	31	19	38248.7	42171.1	39652.2	37579.3	1.10255	1.03669	0.982499	TRUE	TRUE	TRUE	TRUE	3	TRUE	FALSE	39800.8	42171.1	23.6667	71	1.10255	1.03669	0.982499	1.10255	FALSE	TRUE	FALSE	FALSE	Enriched candidate
Cytochrome b-c1 complex subunit 8	Q9CQ69	Uqcrq	82	26	24	25	21	588829	422068	487353	382823	0.716793	0.827665	0.650143	TRUE	TRUE	TRUE	TRUE	3	TRUE	FALSE	430748	487353	23.3333	70	0.716793	0.827665	0.650143	0.827665	FALSE	TRUE	FALSE	FALSE	Enriched candidate
Complement component C8 alpha chain	Q8K182	C8a	587	32	16	23	31	405410	326084	332566	595879	0.804332	0.820319	1.46982	TRUE	TRUE	TRUE	TRUE	3	TRUE	FALSE	418176	595879	23.3333	70	0.804332	0.820319	1.46982	1.46982	FALSE	TRUE	FALSE	FALSE	Enriched candidate
T-complex protein 1 subunit beta	P80314	Cct2	535	23	22	18	30	187620	156085	164081	188994	0.831924	0.874543	1.00733	TRUE	TRUE	TRUE	TRUE	3	TRUE	FALSE	169720	188994	23.3333	70	0.831924	0.874543	1.00733	1.00733	FALSE	TRUE	FALSE	FALSE	Enriched candidate
40S ribosomal protein S15a	P62245	Rps15a	130	16	25	23	22	103259	182834	77967.9	176780	1.77062	0.755069	1.712	TRUE	TRUE	TRUE	TRUE	3	TRUE	FALSE	145861	182834	23.3333	70	1.77062	0.755069	1.712	1.77062	FALSE	TRUE	FALSE	FALSE	Enriched candidate
60S ribosomal protein L11	Q9CXW4	Rpl11	178	14	24	23	23	126174	142581	236342	58518.3	1.13004	1.87315	0.463791	TRUE	TRUE	TRUE	TRUE	3	TRUE	FALSE	145814	236342	23.3333	70	1.13004	1.87315	0.463791	1.87315	FALSE	TRUE	FALSE	FALSE	Enriched candidate
Fumarate hydratase, mitochondrial	P97807	Fh	507	26	21	27	22	146922	100179	147967	112995	0.681851	1.00712	0.769085	TRUE	TRUE	TRUE	TRUE	3	TRUE	FALSE	120380	147967	23.3333	70	0.681851	1.00712	0.769085	1.00712	FALSE	TRUE	FALSE	FALSE	Enriched candidate
Creatine kinase U-type, mitochondrial	P30275	Ckmt1	418	10	22	25	23	78556.2	86972.6	93006.1	95027.2	1.10714	1.18394	1.20967	TRUE	TRUE	TRUE	TRUE	3	TRUE	FALSE	91668.6	95027.2	23.3333	70	1.10714	1.18394	1.20967	1.20967	FALSE	TRUE	FALSE	FALSE	Enriched candidate
Polyadenylate-binding protein 1	P29341	Pabpc1	636	14	26	17	27	75676.6	88027.3	91332.9	83188.7	1.1632	1.20688	1.09927	TRUE	TRUE	TRUE	TRUE	3	TRUE	FALSE	87516.3	91332.9	23.3333	70	1.1632	1.20688	1.09927	1.20688	FALSE	TRUE	FALSE	FALSE	Enriched candidate
BTB/POZ domain-containing protein KCTD3	Q8BFX3	Kctd3	815	23	24	21	25	65036.1	70195.6	78079.2	79255.7	1.07933	1.20055	1.21864	TRUE	TRUE	TRUE	TRUE	3	TRUE	FALSE	75843.5	79255.7	23.3333	70	1.07933	1.20055	1.21864	1.21864	FALSE	TRUE	FALSE	FALSE	Enriched candidate
F-actin-capping protein subunit beta	P47757	Capzb	277	31	21	20	29	56645.3	64312.5	51360.1	57448.9	1.13535	0.906695	1.01419	TRUE	TRUE	TRUE	TRUE	3	TRUE	FALSE	57707.2	64312.5	23.3333	70	1.13535	0.906695	1.01419	1.13535	FALSE	TRUE	FALSE	FALSE	Enriched candidate
Inositol-trisphosphate 3-kinase A	Q8R071	Itpka	459	33	24	20	26	48580.8	38575.3	39319.8	36821.3	0.794043	0.809369	0.757939	TRUE	TRUE	TRUE	TRUE	3	TRUE	FALSE	38238.8	39319.8	23.3333	70	0.794043	0.809369	0.757939	0.809369	FALSE	TRUE	FALSE	FALSE	Enriched candidate
Ig heavy chain Mem5 (Fragment)	P84751		237	23	19	22	28	0	159263	192738	214493				FALSE	TRUE	TRUE	TRUE	3	TRUE	TRUE	188832	214493	23	69					TRUE	TRUE	TRUE	TRUE	High-confidence strong candidate
Transcriptional activator protein Pur-alpha	P42669	Pura	321	14	21	29	19	58285.7	51128.9	52201.6	61000.8	0.877212	0.895616	1.04658	TRUE	TRUE	TRUE	TRUE	3	TRUE	FALSE	54777.1	61000.8	23	69	0.877212	0.895616	1.04658	1.04658	FALSE	TRUE	FALSE	FALSE	Enriched candidate
Flotillin-1	O08917	Flot1	428	12	18	22	29	43237.4	44362.5	43951.2	43297.7	1.02602	1.01651	1.00139	TRUE	TRUE	TRUE	TRUE	3	TRUE	FALSE	43870.5	44362.5	23	69	1.02602	1.01651	1.00139	1.02602	FALSE	TRUE	FALSE	FALSE	Enriched candidate
Vinculin	Q64727	Vcl	1066	31	28	10	31	41293.6	46389.6	30388.3	43780.5	1.12341	0.735909	1.06023	TRUE	TRUE	TRUE	TRUE	3	TRUE	FALSE	40186.1	46389.6	23	69	1.12341	0.735909	1.06023	1.12341	FALSE	TRUE	FALSE	FALSE	Enriched candidate
Cyclin-dependent-like kinase 5	P49615	Cdk5	292	14	27	22	20	38061	36115.2	42373.2	37960.8	0.948875	1.1133	0.997368	TRUE	TRUE	TRUE	TRUE	3	TRUE	FALSE	38816.4	42373.2	23	69	0.948875	1.1133	0.997368	1.1133	FALSE	TRUE	FALSE	FALSE	Enriched candidate
Voltage-dependent calcium channel gamma-8 subunit	Q8VHW2	Cacng8	423	26	26	15	28	50891.5	41528	31140.2	40606.8	0.816011	0.611895	0.797911	TRUE	TRUE	TRUE	TRUE	3	TRUE	FALSE	37758.4	41528	23	69	0.816011	0.611895	0.797911	0.816011	FALSE	TRUE	FALSE	FALSE	Enriched candidate
Peroxiredoxin-6	O08709	Prdx6	224	23	27	34	7	57895.8	62192.9	62247.9	35038	1.07422	1.07517	0.605191	TRUE	TRUE	TRUE	TRUE	3	TRUE	FALSE	53159.6	62247.9	22.6667	68	1.07422	1.07517	0.605191	1.07517	FALSE	TRUE	FALSE	FALSE	Enriched candidate
Tubulin beta-1 chain	A2AQ07	Tubb1	451	18	26	12	29	172350	144605	157424	136467	0.83902	0.913399	0.791804	TRUE	TRUE	TRUE	TRUE	3	TRUE	FALSE	146166	157424	22.3333	67	0.83902	0.913399	0.791804	0.913399	FALSE	TRUE	FALSE	FALSE	Enriched candidate
Nitric oxide synthase, brain	Q9Z0J4	Nos1	1429	17	28	15	24	128292	131592	119700	118410	1.02572	0.93303	0.922974	TRUE	TRUE	TRUE	TRUE	3	TRUE	FALSE	123234	131592	22.3333	67	1.02572	0.93303	0.922974	1.02572	FALSE	TRUE	FALSE	FALSE	Enriched candidate
14-3-3 protein theta	P68254	Ywhaq	245	19	21	16	30	91155.6	99139.5	79465.1	94540.6	1.08759	0.871752	1.03713	TRUE	TRUE	TRUE	TRUE	3	TRUE	FALSE	91048.4	99139.5	22.3333	67	1.08759	0.871752	1.03713	1.08759	FALSE	TRUE	FALSE	FALSE	Enriched candidate
Prohibitin-2	O35129	Phb2	299	18	24	18	25	65345.4	73237.6	105493	59816	1.12078	1.61439	0.915381	TRUE	TRUE	TRUE	TRUE	3	TRUE	FALSE	79515.4	105493	22.3333	67	1.12078	1.61439	0.915381	1.61439	FALSE	TRUE	FALSE	FALSE	Enriched candidate
Thrombospondin-1	P35441	Thbs1	1170	30	24	19	24	76166.1	84739.4	55419.4	86156.4	1.11256	0.727613	1.13117	TRUE	TRUE	TRUE	TRUE	3	TRUE	FALSE	75438.4	86156.4	22.3333	67	1.11256	0.727613	1.13117	1.13117	FALSE	TRUE	FALSE	FALSE	Enriched candidate
Microtubule-associated protein 4	P27546	Map4	1125	24	27	14	26	45375.9	61639.8	48046.1	81653.8	1.35843	1.05885	1.7995	TRUE	TRUE	TRUE	TRUE	3	TRUE	FALSE	63779.9	81653.8	22.3333	67	1.35843	1.05885	1.7995	1.7995	FALSE	TRUE	FALSE	FALSE	Enriched candidate
Isocitrate dehydrogenase [NADP], mitochondrial	P54071	Idh2	452	14	14	30	23	28275.1	25696	29509.6	29993	0.908784	1.04366	1.06076	TRUE	TRUE	TRUE	TRUE	3	TRUE	FALSE	28399.5	29993	22.3333	67	0.908784	1.04366	1.06076	1.06076	FALSE	TRUE	FALSE	FALSE	Enriched candidate
N-acylneuraminate cytidylyltransferase	Q99KK2	Cmas	432	21	17	24	25	74062.2	89206.8	106083	83969.7	1.20448	1.43235	1.13377	TRUE	TRUE	TRUE	TRUE	3	TRUE	FALSE	93086.5	106083	22	66	1.20448	1.43235	1.13377	1.43235	FALSE	TRUE	FALSE	FALSE	Enriched candidate
Ras-related protein Rab-3A	P63011	Rab3a	220	34	33	22	11	94749.5	89815.6	64579	61825.2	0.947927	0.681576	0.652512	TRUE	TRUE	TRUE	TRUE	3	TRUE	FALSE	72073.3	89815.6	22	66	0.947927	0.681576	0.652512	0.947927	FALSE	TRUE	FALSE	FALSE	Enriched candidate
Tubulin polymerization-promoting protein	Q7TQD2	Tppp	218	19	26	20	20	56963.5	96702.1	57729.7	61751	1.69761	1.01345	1.08404	TRUE	TRUE	TRUE	TRUE	3	TRUE	FALSE	72060.9	96702.1	22	66	1.69761	1.01345	1.08404	1.69761	FALSE	TRUE	FALSE	FALSE	Enriched candidate
Transgelin	P37804	Tagln	201	26	33	10	23	86982.4	81687.2	34746.3	49372.5	0.939124	0.399463	0.567615	TRUE	TRUE	TRUE	TRUE	3	TRUE	FALSE	55268.7	81687.2	22	66	0.939124	0.399463	0.567615	0.939124	FALSE	TRUE	FALSE	FALSE	Enriched candidate
Neurofilament heavy polypeptide	P19246	Nefh	1090	15	20	18	28	43384.2	49787.9	38804.6	51377.5	1.14761	0.894441	1.18425	TRUE	TRUE	TRUE	TRUE	3	TRUE	FALSE	46656.7	51377.5	22	66	1.14761	0.894441	1.18425	1.18425	FALSE	TRUE	FALSE	FALSE	Enriched candidate
Leucine-rich repeat LGI family member 3	Q8K406	Lgi3	548	4	29	10	26	89926.3	117678	144174	170991	1.30861	1.60324	1.90146	TRUE	TRUE	TRUE	TRUE	3	TRUE	FALSE	144281	170991	21.6667	65	1.30861	1.60324	1.90146	1.90146	FALSE	TRUE	FALSE	FALSE	Enriched candidate
14-3-3 protein gamma	P61982	Ywhag	247	30	20	20	25	110357	176161	104924	111094	1.59628	0.950766	1.00668	TRUE	TRUE	TRUE	TRUE	3	TRUE	FALSE	130726	176161	21.6667	65	1.59628	0.950766	1.00668	1.59628	FALSE	TRUE	FALSE	FALSE	Enriched candidate
Hemopexin	Q91X72	Hpx	460	15	17	28	20	68627	137199	89595.3	87892.3	1.9992	1.30554	1.28072	TRUE	TRUE	TRUE	TRUE	3	TRUE	FALSE	104896	137199	21.6667	65	1.9992	1.30554	1.28072	1.9992	FALSE	TRUE	FALSE	FALSE	Enriched candidate
Rab11 family-interacting protein 2	G3XA57	Rab11fip2	512	18	25	16	24	69353.9	64078.2	56808.8	67849.2	0.923931	0.819115	0.978305	TRUE	TRUE	TRUE	TRUE	3	TRUE	FALSE	62912.1	67849.2	21.6667	65	0.923931	0.819115	0.978305	0.978305	FALSE	TRUE	FALSE	FALSE	Enriched candidate
Catenin beta-1	Q02248	Ctnnb1	781	19	21	22	22	49560.1	50629	56961.8	61825.2	1.02157	1.14935	1.24748	TRUE	TRUE	TRUE	TRUE	3	TRUE	FALSE	56472	61825.2	21.6667	65	1.02157	1.14935	1.24748	1.24748	FALSE	TRUE	FALSE	FALSE	Enriched candidate
Arf-GAP with GTPase, ANK repeat and PH domain-containing protein 3	Q8VHH5	Agap3	910	17	24	21	20	49705.1	51795.5	51265.2	47822.7	1.04206	1.03139	0.962128	TRUE	TRUE	TRUE	TRUE	3	TRUE	FALSE	50294.5	51795.5	21.6667	65	1.04206	1.03139	0.962128	1.04206	FALSE	TRUE	FALSE	FALSE	Enriched candidate
Ig kappa chain V-II region 26-10	P01631		113	16	20	26	18	152059	309443	377543	256513	2.03502	2.48288	1.68693	TRUE	TRUE	TRUE	TRUE	3	TRUE	FALSE	314499	377543	21.3333	64	2.03502	2.48288	1.68693	2.48288	FALSE	TRUE	FALSE	TRUE	Report-style candidate
Synaptotagmin-1	P46096	Syt1	421	29	16	22	25	119094	92338.4	85901	93512.5	0.77534	0.721287	0.785198	TRUE	TRUE	TRUE	TRUE	3	TRUE	FALSE	90584	93512.5	21	63	0.77534	0.721287	0.785198	0.785198	FALSE	TRUE	FALSE	FALSE	Enriched candidate
Dynamin-1-like protein	Q8K1M6	Dnm1l	742	15	20	20	23	59407.7	67001	75392.4	71130.4	1.12782	1.26907	1.19733	TRUE	TRUE	TRUE	TRUE	3	TRUE	FALSE	71174.6	75392.4	21	63	1.12782	1.26907	1.19733	1.26907	FALSE	TRUE	FALSE	FALSE	Enriched candidate
Aspartate aminotransferase, mitochondrial	P05202	Got2	430	25	20	21	22	58651.5	48743.4	51745.5	60000.7	0.831069	0.882254	1.023	TRUE	TRUE	TRUE	TRUE	3	TRUE	FALSE	53496.5	60000.7	21	63	0.831069	0.882254	1.023	1.023	FALSE	TRUE	FALSE	FALSE	Enriched candidate
Aspartate--tRNA ligase, cytoplasmic	Q922B2	Dars1	501	6	24	16	23	48300.6	32962.2	40906.2	38415.9	0.68244	0.846909	0.795349	TRUE	TRUE	TRUE	TRUE	3	TRUE	FALSE	37428.1	40906.2	21	63	0.68244	0.846909	0.795349	0.846909	FALSE	TRUE	FALSE	FALSE	Enriched candidate
Kelch repeat and BTB domain-containing protein 11	Q8BNW9	Kbtbd11	633	20	24	16	22	77508.5	67608.3	74402.2	100164	0.87227	0.959923	1.2923	TRUE	TRUE	TRUE	TRUE	3	TRUE	FALSE	80724.9	100164	20.6667	62	0.87227	0.959923	1.2923	1.2923	FALSE	TRUE	FALSE	FALSE	Enriched candidate
Lipoamide acyltransferase component of branched-chain alpha-keto acid dehydrogenase complex, mitochondrial	P53395	Dbt	482	14	22	17	23	70759.8	65846.3	70291.1	64621.6	0.930561	0.993377	0.913254	TRUE	TRUE	TRUE	TRUE	3	TRUE	FALSE	66919.7	70291.1	20.6667	62	0.930561	0.993377	0.913254	0.993377	FALSE	TRUE	FALSE	FALSE	Enriched candidate
Methylcrotonoyl-CoA carboxylase subunit alpha, mitochondrial	Q99MR8	Mccc1	717	6	20	14	28	54638.1	67904.5	59650.3	64673.1	1.24281	1.09173	1.18366	TRUE	TRUE	TRUE	TRUE	3	TRUE	FALSE	64075.9	67904.5	20.6667	62	1.24281	1.09173	1.18366	1.24281	FALSE	TRUE	FALSE	FALSE	Enriched candidate
T-complex protein 1 subunit epsilon	P80316	Cct5	541	21	22	18	22	44335.5	60819	55078.7	59925.4	1.37179	1.24232	1.35164	TRUE	TRUE	TRUE	TRUE	3	TRUE	FALSE	58607.7	60819	20.6667	62	1.37179	1.24232	1.35164	1.37179	FALSE	TRUE	FALSE	FALSE	Enriched candidate
Putative tyrosine-protein phosphatase auxilin	Q80TZ3	Dnajc6	938	14	15	26	21	56256.3	57473.8	60875.7	47956.2	1.02164	1.08211	0.852458	TRUE	TRUE	TRUE	TRUE	3	TRUE	FALSE	55435.2	60875.7	20.6667	62	1.02164	1.08211	0.852458	1.08211	FALSE	TRUE	FALSE	FALSE	Enriched candidate
Complement factor H	P06909	Cfh	1234	10	23	19	20	43111.2	57470.4	44018.9	49528.4	1.33307	1.02106	1.14885	TRUE	TRUE	TRUE	TRUE	3	TRUE	FALSE	50339.2	57470.4	20.6667	62	1.33307	1.02106	1.14885	1.33307	FALSE	TRUE	FALSE	FALSE	Enriched candidate
Clusterin	Q06890	Clu	448	19	20	13	28	94156.8	133925	110056	113429	1.42237	1.16886	1.20468	TRUE	TRUE	TRUE	TRUE	3	TRUE	FALSE	119137	133925	20.3333	61	1.42237	1.16886	1.20468	1.42237	FALSE	TRUE	FALSE	FALSE	Enriched candidate
Phosphatidylinositol 4-phosphate 5-kinase type-1 gamma	O70161	Pip5k1c	661	17	17	23	21	57104.9	56481	63784.4	62763	0.989076	1.11697	1.09908	TRUE	TRUE	TRUE	TRUE	3	TRUE	FALSE	61009.5	63784.4	20.3333	61	0.989076	1.11697	1.09908	1.11697	FALSE	TRUE	FALSE	FALSE	Enriched candidate
L-lactate dehydrogenase A chain	P06151	Ldha	332	21	24	16	21	54797.4	54330.2	62260.5	49526.1	0.991475	1.1362	0.903805	TRUE	TRUE	TRUE	TRUE	3	TRUE	FALSE	55372.3	62260.5	20.3333	61	0.991475	1.1362	0.903805	1.1362	FALSE	TRUE	FALSE	FALSE	Enriched candidate
D-beta-hydroxybutyrate dehydrogenase, mitochondrial	Q80XN0	Bdh1	343	19	16	24	21	45670.4	40044.9	49970.9	40102.6	0.876824	1.09416	0.878088	TRUE	TRUE	TRUE	TRUE	3	TRUE	FALSE	43372.8	49970.9	20.3333	61	0.876824	1.09416	0.878088	1.09416	FALSE	TRUE	FALSE	FALSE	Enriched candidate
Elongin-B	P62869	Elob	118	22	19	19	22	194572	302938	142874	253467	1.55695	0.7343	1.30269	TRUE	TRUE	TRUE	TRUE	3	TRUE	FALSE	233093	302938	20	60	1.55695	0.7343	1.30269	1.55695	FALSE	TRUE	FALSE	FALSE	Enriched candidate
Peroxiredoxin-2	Q61171	Prdx2	198	13	24	23	13	104637	136004	139896	125359	1.29977	1.33696	1.19803	TRUE	TRUE	TRUE	TRUE	3	TRUE	FALSE	133753	139896	20	60	1.29977	1.33696	1.19803	1.33696	FALSE	TRUE	FALSE	FALSE	Enriched candidate
40S ribosomal protein S11	P62281	Rps11	158	4	25	19	16	34498	93446.6	110558	60665.1	2.70876	3.20475	1.75851	TRUE	TRUE	TRUE	TRUE	3	TRUE	FALSE	88223.1	110558	20	60	2.70876	3.20475	1.75851	3.20475	FALSE	TRUE	FALSE	TRUE	Report-style candidate
Four and a half LIM domains protein 1	P97447	Fhl1	280	26	18	20	22	68062	66582.5	63496.4	66262.8	0.978262	0.932919	0.973564	TRUE	TRUE	TRUE	TRUE	3	TRUE	FALSE	65447.2	66582.5	20	60	0.978262	0.932919	0.973564	0.978262	FALSE	TRUE	FALSE	FALSE	Enriched candidate
Protein transport protein Sec23A	Q01405	Sec23a	765	14	20	19	21	38354.5	55645.2	55734.6	53008.9	1.45081	1.45314	1.38208	TRUE	TRUE	TRUE	TRUE	3	TRUE	FALSE	54796.2	55734.6	20	60	1.45081	1.45314	1.38208	1.45314	FALSE	TRUE	FALSE	FALSE	Enriched candidate
Ras-related protein Rap-1A	P62835	Rap1a	184	14	28	21	11	52726.8	54922.4	43610.8	52508.7	1.04164	0.827109	0.995863	TRUE	TRUE	TRUE	TRUE	3	TRUE	FALSE	50347.3	54922.4	20	60	1.04164	0.827109	0.995863	1.04164	FALSE	TRUE	FALSE	FALSE	Enriched candidate
Serine/threonine-protein kinase DCLK2	Q6PGN3	Dclk2	756	15	26	14	19	63254.2	93403.2	89804.7	102493	1.47663	1.41974	1.62033	TRUE	TRUE	TRUE	TRUE	3	TRUE	FALSE	95233.6	102493	19.6667	59	1.47663	1.41974	1.62033	1.62033	FALSE	TRUE	FALSE	FALSE	Enriched candidate
E3 ubiquitin-protein ligase NEDD4-like	Q8CFI0	Nedd4l	1004	20	20	14	25	68503.3	65117.2	70048.1	86540.4	0.950571	1.02255	1.2633	TRUE	TRUE	TRUE	TRUE	3	TRUE	FALSE	73901.9	86540.4	19.6667	59	0.950571	1.02255	1.2633	1.2633	FALSE	TRUE	FALSE	FALSE	Enriched candidate
Septin-11	Q8C1B7	Septin11	431	6	19	22	18	42637.3	55763.7	69450.8	54205.1	1.30786	1.62887	1.27131	TRUE	TRUE	TRUE	TRUE	3	TRUE	FALSE	59806.5	69450.8	19.6667	59	1.30786	1.62887	1.27131	1.62887	FALSE	TRUE	FALSE	FALSE	Enriched candidate
Phosphoenolpyruvate carboxykinase [GTP], mitochondrial	Q8BH04	Pck2	640	13	13	18	28	53295.4	58016.2	57548.5	51914.7	1.08858	1.0798	0.974094	TRUE	TRUE	TRUE	TRUE	3	TRUE	FALSE	55826.5	58016.2	19.6667	59	1.08858	1.0798	0.974094	1.08858	FALSE	TRUE	FALSE	FALSE	Enriched candidate
Oxidation resistance protein 1	Q4KMM3	Oxr1	866	21	12	20	27	31019.2	30146.4	32379.8	36537	0.971864	1.04387	1.17788	TRUE	TRUE	TRUE	TRUE	3	TRUE	FALSE	33021.1	36537	19.6667	59	0.971864	1.04387	1.17788	1.17788	FALSE	TRUE	FALSE	FALSE	Enriched candidate
Dihydrolipoyllysine-residue succinyltransferase component of 2-oxoglutarate dehydrogenase complex, mitochondrial	Q9D2G2	Dlst	454	18	19	21	18	105016	94991	128560	103274	0.904537	1.22419	0.983412	TRUE	TRUE	TRUE	TRUE	3	TRUE	FALSE	108942	128560	19.3333	58	0.904537	1.22419	0.983412	1.22419	FALSE	TRUE	FALSE	FALSE	Enriched candidate
Heterogeneous nuclear ribonucleoprotein U	Q8VEK3	Hnrnpu	800	23	23	17	18	58454.6	56578.6	65721.4	63767.5	0.967906	1.12432	1.09089	TRUE	TRUE	TRUE	TRUE	3	TRUE	FALSE	62022.5	65721.4	19.3333	58	0.967906	1.12432	1.09089	1.12432	FALSE	TRUE	FALSE	FALSE	Enriched candidate
Kinesin-like protein KIF2A	P28740	Kif2a	705	21	19	18	21	44994.7	46070.9	49390.7	51362.7	1.02392	1.0977	1.14153	TRUE	TRUE	TRUE	TRUE	3	TRUE	FALSE	48941.4	51362.7	19.3333	58	1.02392	1.0977	1.14153	1.14153	FALSE	TRUE	FALSE	FALSE	Enriched candidate
Catenin delta-2	O35927	Ctnnd2	1247	11	24	12	22	44999.5	49081	44310.3	44215	1.0907	0.984686	0.982567	TRUE	TRUE	TRUE	TRUE	3	TRUE	FALSE	45868.8	49081	19.3333	58	1.0907	0.984686	0.982567	1.0907	FALSE	TRUE	FALSE	FALSE	Enriched candidate
Receptor-type tyrosine-protein phosphatase S	B0V2N1	Ptprs	1907	16	20	18	19	73105.6	82617	80821.3	88893.8	1.13011	1.10554	1.21596	TRUE	TRUE	TRUE	TRUE	3	TRUE	FALSE	84110.7	88893.8	19	57	1.13011	1.10554	1.21596	1.21596	FALSE	TRUE	FALSE	FALSE	Enriched candidate
T-complex protein 1 subunit theta	P42932	Cct8	548	10	22	12	23	59244.1	73548.3	64955	87987.9	1.24144	1.0964	1.48518	TRUE	TRUE	TRUE	TRUE	3	TRUE	FALSE	75497.1	87987.9	19	57	1.24144	1.0964	1.48518	1.48518	FALSE	TRUE	FALSE	FALSE	Enriched candidate
Dihydropyrimidinase-related protein 4	O35098	Dpysl4	572	18	20	20	17	62134.9	84358	67418	69269.2	1.35766	1.08503	1.11482	TRUE	TRUE	TRUE	TRUE	3	TRUE	FALSE	73681.7	84358	19	57	1.35766	1.08503	1.11482	1.35766	FALSE	TRUE	FALSE	FALSE	Enriched candidate
Apolipoprotein B-100	E9Q414	Apob	4505	29	20	20	17	90439.6	70536.5	72259	69612.4	0.77993	0.798976	0.769712	TRUE	TRUE	TRUE	TRUE	3	TRUE	FALSE	70802.7	72259	19	57	0.77993	0.798976	0.769712	0.798976	FALSE	TRUE	FALSE	FALSE	Enriched candidate
Regulator of nonsense transcripts 1	Q9EPU0	Upf1	1124	16	18	22	17	73335.5	67810	63235.4	63984.9	0.924654	0.862275	0.872496	TRUE	TRUE	TRUE	TRUE	3	TRUE	FALSE	65010.1	67810	19	57	0.924654	0.862275	0.872496	0.924654	FALSE	TRUE	FALSE	FALSE	Enriched candidate
Fibulin-1	Q08879	Fbln1	705	29	16	25	16	78378.9	61336.2	57611.6	56702.6	0.782561	0.73504	0.723442	TRUE	TRUE	TRUE	TRUE	3	TRUE	FALSE	58550.2	61336.2	19	57	0.782561	0.73504	0.723442	0.782561	FALSE	TRUE	FALSE	FALSE	Enriched candidate
Ubiquitin-like modifier-activating enzyme 1	Q02053	Uba1	1058	12	23	17	17	38839.3	49371.6	48256.5	48134.7	1.27118	1.24247	1.23933	TRUE	TRUE	TRUE	TRUE	3	TRUE	FALSE	48587.6	49371.6	19	57	1.27118	1.24247	1.23933	1.27118	FALSE	TRUE	FALSE	FALSE	Enriched candidate
Phosphoglycerate kinase 1	P09411	Pgk1	417	14	19	12	26	42608.1	33955.6	38141.3	38037	0.796929	0.895166	0.892717	TRUE	TRUE	TRUE	TRUE	3	TRUE	FALSE	36711.3	38141.3	19	57	0.796929	0.895166	0.892717	0.895166	FALSE	TRUE	FALSE	FALSE	Enriched candidate
Protein RUFY3	Q9D394	Rufy3	469	14	16	14	26	54041.8	54186.2	57138	53983.4	1.00267	1.05729	0.99892	TRUE	TRUE	TRUE	TRUE	3	TRUE	FALSE	55102.5	57138	18.6667	56	1.00267	1.05729	0.99892	1.05729	FALSE	TRUE	FALSE	FALSE	Enriched candidate
RuvB-like 1	P60122	Ruvbl1	456	12	18	15	23	45728.9	37013.4	37147.3	38305.6	0.809409	0.812336	0.837666	TRUE	TRUE	TRUE	TRUE	3	TRUE	FALSE	37488.7	38305.6	18.6667	56	0.809409	0.812336	0.837666	0.837666	FALSE	TRUE	FALSE	FALSE	Enriched candidate
ATP synthase subunit f, mitochondrial	P56135	Atp5mf	88	19	20	19	16	265347	685426	156361	302392	2.58313	0.589271	1.13961	TRUE	TRUE	TRUE	TRUE	3	TRUE	FALSE	381393	685426	18.3333	55	2.58313	0.589271	1.13961	2.58313	FALSE	TRUE	FALSE	TRUE	Report-style candidate
Calpain-2 catalytic subunit	O08529	Capn2	700	15	21	16	18	110215	164187	97085.5	145240	1.4897	0.880874	1.31779	TRUE	TRUE	TRUE	TRUE	3	TRUE	FALSE	135504	164187	18.3333	55	1.4897	0.880874	1.31779	1.4897	FALSE	TRUE	FALSE	FALSE	Enriched candidate
Ubiquitin-40S ribosomal protein S27a	P62983	Rps27a	156	19	19	17	19	108497	133172	105524	109818	1.22743	0.972598	1.01218	TRUE	TRUE	TRUE	TRUE	3	TRUE	FALSE	116171	133172	18.3333	55	1.22743	0.972598	1.01218	1.22743	FALSE	TRUE	FALSE	FALSE	Enriched candidate
Guanine nucleotide-binding protein G(I)/G(S)/G(T) subunit beta-2	P62880	Gnb2	340	15	16	28	11	74487.2	147607	85675.5	68887.4	1.98164	1.15021	0.924823	TRUE	TRUE	TRUE	TRUE	3	TRUE	FALSE	100723	147607	18.3333	55	1.98164	1.15021	0.924823	1.98164	FALSE	TRUE	FALSE	FALSE	Enriched candidate
C-terminal-binding protein 1	O88712	Ctbp1	441	17	16	21	18	62467	59361.5	64887.6	55986.4	0.950285	1.03875	0.896256	TRUE	TRUE	TRUE	TRUE	3	TRUE	FALSE	60078.5	64887.6	18.3333	55	0.950285	1.03875	0.896256	1.03875	FALSE	TRUE	FALSE	FALSE	Enriched candidate
Brain acid soluble protein 1	Q91XV3	Basp1	226	15	17	25	13	60616.9	51861.3	70455.4	53963	0.85556	1.16231	0.89023	TRUE	TRUE	TRUE	TRUE	3	TRUE	FALSE	58759.9	70455.4	18.3333	55	0.85556	1.16231	0.89023	1.16231	FALSE	TRUE	FALSE	FALSE	Enriched candidate
Synaptogyrin-3	Q8R191	Syngr3	229	25	18	19	18	56297.9	67891	56725	42085.2	1.20592	1.00759	0.747545	TRUE	TRUE	TRUE	TRUE	3	TRUE	FALSE	55567.1	67891	18.3333	55	1.20592	1.00759	0.747545	1.20592	FALSE	TRUE	FALSE	FALSE	Enriched candidate
Histone H1.2	P15864	H1-2	212	23	21	18	16	38989.8	50212.5	76292.2	39753.2	1.28784	1.95672	1.01958	TRUE	TRUE	TRUE	TRUE	3	TRUE	FALSE	55419.3	76292.2	18.3333	55	1.28784	1.95672	1.01958	1.95672	FALSE	TRUE	FALSE	FALSE	Enriched candidate
TAR DNA-binding protein 43	Q921F2	Tardbp	414	12	12	21	22	55905	45232.2	55183.8	44085.6	0.809089	0.987099	0.78858	TRUE	TRUE	TRUE	TRUE	3	TRUE	FALSE	48167.2	55183.8	18.3333	55	0.809089	0.987099	0.78858	0.987099	FALSE	TRUE	FALSE	FALSE	Enriched candidate
Insulin-like growth factor-binding protein 5	Q07079	Igfbp5	271	11	25	11	19	44903.1	57474.3	36288.1	42659.1	1.27996	0.808141	0.950024	TRUE	TRUE	TRUE	TRUE	3	TRUE	FALSE	45473.8	57474.3	18.3333	55	1.27996	0.808141	0.950024	1.27996	FALSE	TRUE	FALSE	FALSE	Enriched candidate
DnaJ homolog subfamily A member 1	P63037	Dnaja1	397	12	20	18	17	34570.5	43201	42565	37566.4	1.24965	1.23125	1.08666	TRUE	TRUE	TRUE	TRUE	3	TRUE	FALSE	41110.8	43201	18.3333	55	1.24965	1.23125	1.08666	1.24965	FALSE	TRUE	FALSE	FALSE	Enriched candidate
Disks large homolog 4	Q62108	Dlg4	724	7	21	16	18	31056.9	30293.2	37599.2	36274.1	0.97541	1.21066	1.16799	TRUE	TRUE	TRUE	TRUE	3	TRUE	FALSE	34722.2	37599.2	18.3333	55	0.97541	1.21066	1.16799	1.21066	FALSE	TRUE	FALSE	FALSE	Enriched candidate
ATP-dependent RNA helicase A	O70133	Dhx9	1380	18	16	16	22	151930	104898	123196	116365	0.690437	0.810876	0.765911	TRUE	TRUE	TRUE	TRUE	3	TRUE	FALSE	114820	123196	18	54	0.690437	0.810876	0.765911	0.810876	FALSE	TRUE	FALSE	FALSE	Enriched candidate
Rabphilin-3A	P47708	Rph3a	681	20	19	14	21	117793	113081	92132.5	118805	0.959998	0.782156	1.00859	TRUE	TRUE	TRUE	TRUE	3	TRUE	FALSE	108006	118805	18	54	0.959998	0.782156	1.00859	1.00859	FALSE	TRUE	FALSE	FALSE	Enriched candidate
Myosin-9	Q8VDD5	Myh9	1960	6	7	8	39	131516	90353.8	91073.4	122783	0.687019	0.692491	0.933601	TRUE	TRUE	TRUE	TRUE	3	TRUE	FALSE	101403	122783	18	54	0.687019	0.692491	0.933601	0.933601	FALSE	TRUE	FALSE	FALSE	Enriched candidate
Clathrin coat assembly protein AP180	Q61548	Snap91	901	13	17	19	18	76338.2	71947.6	78943.1	76127.9	0.942485	1.03412	0.997246	TRUE	TRUE	TRUE	TRUE	3	TRUE	FALSE	75672.8	78943.1	18	54	0.942485	1.03412	0.997246	1.03412	FALSE	TRUE	FALSE	FALSE	Enriched candidate
Myotubularin-related protein 1	Q9Z2C4	Mtmr1	669	10	19	12	23	58756.9	71311	68193.9	71981.1	1.21366	1.16061	1.22507	TRUE	TRUE	TRUE	TRUE	3	TRUE	FALSE	70495.3	71981.1	18	54	1.21366	1.16061	1.22507	1.22507	FALSE	TRUE	FALSE	FALSE	Enriched candidate
Dynactin subunit 1	O08788	Dctn1	1281	14	16	19	19	65325.7	64676.5	56866.8	57291.5	0.990063	0.870512	0.877014	TRUE	TRUE	TRUE	TRUE	3	TRUE	FALSE	59611.6	64676.5	18	54	0.990063	0.870512	0.877014	0.990063	FALSE	TRUE	FALSE	FALSE	Enriched candidate
Ubiquitin thioesterase OTUB1	Q7TQI3	Otub1	271	10	21	17	15	985615	920200	1.08478e+06	887572	0.93363	1.10061	0.900525	TRUE	TRUE	TRUE	TRUE	3	TRUE	FALSE	964184	1.08478e+06	17.6667	53	0.93363	1.10061	0.900525	1.10061	FALSE	TRUE	FALSE	FALSE	Enriched candidate
F-actin-capping protein subunit alpha-2	P47754	Capza2	286	24	17	16	20	236470	282186	275064	249448	1.19333	1.16321	1.05488	TRUE	TRUE	TRUE	TRUE	3	TRUE	FALSE	268899	282186	17.6667	53	1.19333	1.16321	1.05488	1.19333	FALSE	TRUE	FALSE	FALSE	Enriched candidate
Low molecular weight phosphotyrosine protein phosphatase	Q9D358	Acp1	158	19	19	17	17	48799	175621	80778.3	156260	3.59886	1.65533	3.20212	TRUE	TRUE	TRUE	TRUE	3	TRUE	FALSE	137553	175621	17.6667	53	3.59886	1.65533	3.20212	3.59886	FALSE	TRUE	FALSE	TRUE	Report-style candidate
RNA binding motif protein, X-linked-like-1	Q91VM5	Rbmxl1	388	17	17	18	18	82160.5	72952.6	90055.7	74211.6	0.887927	1.09609	0.903251	TRUE	TRUE	TRUE	TRUE	3	TRUE	FALSE	79073.3	90055.7	17.6667	53	0.887927	1.09609	0.903251	1.09609	FALSE	TRUE	FALSE	FALSE	Enriched candidate
Splicing factor, proline- and glutamine-rich	Q8VIJ6	Sfpq	699	13	17	15	21	71042.4	76872.9	77629.9	72684.1	1.08207	1.09273	1.02311	TRUE	TRUE	TRUE	TRUE	3	TRUE	FALSE	75729	77629.9	17.6667	53	1.08207	1.09273	1.02311	1.09273	FALSE	TRUE	FALSE	FALSE	Enriched candidate
Intercellular adhesion molecule 5	Q60625	Icam5	917	11	20	15	18	63729	70198.2	77306.9	70073.4	1.10151	1.21306	1.09955	TRUE	TRUE	TRUE	TRUE	3	TRUE	FALSE	72526.2	77306.9	17.6667	53	1.10151	1.21306	1.09955	1.21306	FALSE	TRUE	FALSE	FALSE	Enriched candidate
Tenascin-R	Q8BYI9	Tnr	1358	17	8	24	21	85306.6	50860.7	72303	67100.7	0.596211	0.847566	0.786584	TRUE	TRUE	TRUE	TRUE	3	TRUE	FALSE	63421.5	72303	17.6667	53	0.596211	0.847566	0.786584	0.847566	FALSE	TRUE	FALSE	FALSE	Enriched candidate
6-phosphofructo-2-kinase/fructose-2,6-bisphosphatase 2	P70265	Pfkfb2	519	2	20	10	23	33085.5	61703.5	57531.5	64609.8	1.86497	1.73887	1.95281	TRUE	TRUE	TRUE	TRUE	3	TRUE	FALSE	61281.6	64609.8	17.6667	53	1.86497	1.73887	1.95281	1.95281	FALSE	TRUE	FALSE	FALSE	Enriched candidate
Asparagine--tRNA ligase, cytoplasmic	Q8BP47	NARS1	559	17	17	14	22	46259	43697.4	57383.5	70785.6	0.944625	1.24048	1.5302	TRUE	TRUE	TRUE	TRUE	3	TRUE	FALSE	57288.8	70785.6	17.6667	53	0.944625	1.24048	1.5302	1.5302	FALSE	TRUE	FALSE	FALSE	Enriched candidate
RasGAP-activating-like protein 1	Q9Z268	Rasal1	799	13	17	20	16	54361.2	53703.2	62908	51193.1	0.987895	1.15722	0.941722	TRUE	TRUE	TRUE	TRUE	3	TRUE	FALSE	55934.8	62908	17.6667	53	0.987895	1.15722	0.941722	1.15722	FALSE	TRUE	FALSE	FALSE	Enriched candidate
LIM and SH3 domain protein 1	Q61792	Lasp1	263	15	15	20	18	49672.9	46667	67114.2	50008.8	0.939486	1.35112	1.00676	TRUE	TRUE	TRUE	TRUE	3	TRUE	FALSE	54596.7	67114.2	17.6667	53	0.939486	1.35112	1.00676	1.35112	FALSE	TRUE	FALSE	FALSE	Enriched candidate
60S ribosomal protein L4	Q9D8E6	Rpl4	419	3	16	19	18	21008.2	36369.1	40463.2	35330.8	1.73118	1.92607	1.68176	TRUE	TRUE	TRUE	TRUE	3	TRUE	FALSE	37387.7	40463.2	17.6667	53	1.73118	1.92607	1.68176	1.92607	FALSE	TRUE	FALSE	FALSE	Enriched candidate
Profilin-2	Q9JJV2	Pfn2	140	8	25	13	14	199509	324510	206428	285002	1.62654	1.03468	1.42851	TRUE	TRUE	TRUE	TRUE	3	TRUE	FALSE	271980	324510	17.3333	52	1.62654	1.03468	1.42851	1.62654	FALSE	TRUE	FALSE	FALSE	Enriched candidate
(3R)-3-hydroxyacyl-CoA dehydrogenase	P50171	Hsd17b8	259	25	14	20	18	70277.6	80671.9	78803.5	73108.4	1.1479	1.12132	1.04028	TRUE	TRUE	TRUE	TRUE	3	TRUE	FALSE	77527.9	80671.9	17.3333	52	1.1479	1.12132	1.04028	1.1479	FALSE	TRUE	FALSE	FALSE	Enriched candidate
Myeloid leukemia factor 2	Q99KX1	Mlf2	247	17	15	19	18	54434.3	67126.5	55041.3	61399.1	1.23317	1.01115	1.12795	TRUE	TRUE	TRUE	TRUE	3	TRUE	FALSE	61189	67126.5	17.3333	52	1.23317	1.01115	1.12795	1.23317	FALSE	TRUE	FALSE	FALSE	Enriched candidate
Protein FAM98B	Q80VD1	Fam98b	429	12	15	19	18	40611.7	52609.7	60476.3	50430	1.29543	1.48914	1.24176	TRUE	TRUE	TRUE	TRUE	3	TRUE	FALSE	54505.3	60476.3	17.3333	52	1.29543	1.48914	1.24176	1.48914	FALSE	TRUE	FALSE	FALSE	Enriched candidate
Alpha-actinin-4	P57780	Actn4	912	25	15	16	21	49975.8	38530.7	43290.2	45543	0.770988	0.866223	0.911302	TRUE	TRUE	TRUE	TRUE	3	TRUE	FALSE	42454.7	45543	17.3333	52	0.770988	0.866223	0.911302	0.911302	FALSE	TRUE	FALSE	FALSE	Enriched candidate
Immunoglobulin heavy constant mu	P01872	Ighm	454	10	35	12	4	212546	456162	324604	167525	2.14618	1.52722	0.788184	TRUE	TRUE	TRUE	TRUE	3	TRUE	FALSE	316097	456162	17	51	2.14618	1.52722	0.788184	2.14618	FALSE	TRUE	FALSE	TRUE	Report-style candidate
40S ribosomal protein S13	P62301	Rps13	151	16	16	23	12	169381	116258	181980	93250.6	0.686368	1.07438	0.550537	TRUE	TRUE	TRUE	TRUE	3	TRUE	FALSE	130496	181980	17	51	0.686368	1.07438	0.550537	1.07438	FALSE	TRUE	FALSE	FALSE	Enriched candidate
mRNA export factor	Q8C570	Rae1	368	16	18	13	20	59673.9	60310.6	71791.4	68753.1	1.01067	1.20306	1.15215	TRUE	TRUE	TRUE	TRUE	3	TRUE	FALSE	66951.7	71791.4	17	51	1.01067	1.20306	1.15215	1.20306	FALSE	TRUE	FALSE	FALSE	Enriched candidate
Cytoplasmic polyadenylation element-binding protein 4	Q7TN98	Cpeb4	729	10	18	18	15	52277.9	53116	57056.2	54059.2	1.01603	1.0914	1.03407	TRUE	TRUE	TRUE	TRUE	3	TRUE	FALSE	54743.8	57056.2	17	51	1.01603	1.0914	1.03407	1.0914	FALSE	TRUE	FALSE	FALSE	Enriched candidate
Synaptic vesicle glycoprotein 2B	Q8BG39	Sv2b	683	11	14	15	22	39711.1	38402	39981.3	41637.4	0.967034	1.0068	1.04851	TRUE	TRUE	TRUE	TRUE	3	TRUE	FALSE	40006.9	41637.4	17	51	0.967034	1.0068	1.04851	1.04851	FALSE	TRUE	FALSE	FALSE	Enriched candidate
Trifunctional enzyme subunit beta, mitochondrial	Q99JY0	Hadhb	475	15	11	23	17	42528	37270	42649.5	36204.8	0.876363	1.00286	0.851317	TRUE	TRUE	TRUE	TRUE	3	TRUE	FALSE	38708.1	42649.5	17	51	0.876363	1.00286	0.851317	1.00286	FALSE	TRUE	FALSE	FALSE	Enriched candidate
40S ribosomal protein S2	P25444	Rps2	293	10	17	17	16	109037	115238	99075.5	106706	1.05687	0.908644	0.978626	TRUE	TRUE	TRUE	TRUE	3	TRUE	FALSE	107006	115238	16.6667	50	1.05687	0.908644	0.978626	1.05687	FALSE	TRUE	FALSE	FALSE	Enriched candidate
Endophilin-A1	Q62420	Sh3gl2	352	10	11	21	18	119994	93933.5	110335	93929.1	0.782817	0.919498	0.78278	TRUE	TRUE	TRUE	TRUE	3	TRUE	FALSE	99399.1	110335	16.6667	50	0.782817	0.919498	0.78278	0.919498	FALSE	TRUE	FALSE	FALSE	Enriched candidate
Cytochrome c1, heme protein, mitochondrial	Q9D0M3	Cyc1	325	22	18	21	11	86100.7	106796	96777	66401.4	1.24036	1.124	0.771207	TRUE	TRUE	TRUE	TRUE	3	TRUE	FALSE	89991.5	106796	16.6667	50	1.24036	1.124	0.771207	1.24036	FALSE	TRUE	FALSE	FALSE	Enriched candidate
Heat shock protein beta-1	P14602	Hspb1	209	18	16	14	20	135794	69456.3	52436.7	71098.9	0.511485	0.38615	0.523581	TRUE	TRUE	TRUE	TRUE	3	TRUE	FALSE	64330.6	71098.9	16.6667	50	0.511485	0.38615	0.523581	0.523581	FALSE	TRUE	FALSE	FALSE	Enriched candidate
Threonine--tRNA ligase 1, cytoplasmic	Q9D0R2	Tars1	722	14	19	18	13	59301.5	58030.9	65778.9	68013.9	0.978574	1.10923	1.14692	TRUE	TRUE	TRUE	TRUE	3	TRUE	FALSE	63941.2	68013.9	16.6667	50	0.978574	1.10923	1.14692	1.14692	FALSE	TRUE	FALSE	FALSE	Enriched candidate
Clathrin light chain B	Q6IRU5	Cltb	229	9	20	17	13	39806.4	62435.7	78826.4	48081.6	1.56848	1.98024	1.20788	TRUE	TRUE	TRUE	TRUE	3	TRUE	FALSE	63114.5	78826.4	16.6667	50	1.56848	1.98024	1.20788	1.98024	FALSE	TRUE	FALSE	FALSE	Enriched candidate
Amphiphysin	Q7TQF7	Amph	686	11	22	14	14	54293.7	71380	63908.3	53431.4	1.3147	1.17708	0.984117	TRUE	TRUE	TRUE	TRUE	3	TRUE	FALSE	62906.6	71380	16.6667	50	1.3147	1.17708	0.984117	1.3147	FALSE	TRUE	FALSE	FALSE	Enriched candidate
Sorting nexin-16	Q8C080	Snx16	344	11	15	16	19	45943.3	53915.4	46032.6	49111.7	1.17352	1.00194	1.06896	TRUE	TRUE	TRUE	TRUE	3	TRUE	FALSE	49686.6	53915.4	16.6667	50	1.17352	1.00194	1.06896	1.17352	FALSE	TRUE	FALSE	FALSE	Enriched candidate
Rap1 GTPase-activating protein 1	A2ALS5	Rap1gap	663	10	14	16	20	42257.2	46926.8	45257.8	52453.4	1.1105	1.07101	1.24129	TRUE	TRUE	TRUE	TRUE	3	TRUE	FALSE	48212.7	52453.4	16.6667	50	1.1105	1.07101	1.24129	1.24129	FALSE	TRUE	FALSE	FALSE	Enriched candidate
F-box only protein 6	Q9QZN4	Fbxo6	295	14	18	17	15	50436.5	47051.8	48981.3	41929.5	0.932891	0.971147	0.831331	TRUE	TRUE	TRUE	TRUE	3	TRUE	FALSE	45987.5	48981.3	16.6667	50	0.932891	0.971147	0.831331	0.971147	FALSE	TRUE	FALSE	FALSE	Enriched candidate
Keratin, type I cytoskeletal 16	Q9Z2K1	Krt16	469	49	19	2	28	388902	60980.6	49682.4	131302	0.156802	0.12775	0.337622	TRUE	TRUE	TRUE	TRUE	3	TRUE	FALSE	80655	131302	16.3333	49	0.156802	0.12775	0.337622	0.337622	FALSE	TRUE	FALSE	FALSE	Enriched candidate
Coiled-coil domain-containing protein 92	Q8VDN4	Ccdc92	314	15	18	11	20	68699	66287	76214.3	76017.2	0.96489	1.10939	1.10653	TRUE	TRUE	TRUE	TRUE	3	TRUE	FALSE	72839.5	76214.3	16.3333	49	0.96489	1.10939	1.10653	1.10939	FALSE	TRUE	FALSE	FALSE	Enriched candidate
Protein shisa-7	Q8C3Q5	Shisa7	558	13	18	9	22	66697.7	79733	56278.5	70848.7	1.19544	0.843784	1.06224	TRUE	TRUE	TRUE	TRUE	3	TRUE	FALSE	68953.4	79733	16.3333	49	1.19544	0.843784	1.06224	1.19544	FALSE	TRUE	FALSE	FALSE	Enriched candidate
NADH dehydrogenase [ubiquinone] flavoprotein 1, mitochondrial	Q91YT0	Ndufv1	464	13	11	21	17	46241.7	38385.1	50659.8	38778.7	0.830098	1.09554	0.838608	TRUE	TRUE	TRUE	TRUE	3	TRUE	FALSE	42607.8	50659.8	16.3333	49	0.830098	1.09554	0.838608	1.09554	FALSE	TRUE	FALSE	FALSE	Enriched candidate
Peptidyl-prolyl cis-trans isomerase A	P17742	Ppia	164	10	21	11	16	121427	211617	168003	188166	1.74275	1.38358	1.54963	TRUE	TRUE	TRUE	TRUE	3	TRUE	FALSE	189262	211617	16	48	1.74275	1.38358	1.54963	1.74275	FALSE	TRUE	FALSE	FALSE	Enriched candidate
Transcriptional activator protein Pur-beta	O35295	Purb	324	3	22	11	15	37553.4	46871.5	50745.9	45135.6	1.24813	1.3513	1.2019	TRUE	TRUE	TRUE	TRUE	3	TRUE	FALSE	47584.4	50745.9	16	48	1.24813	1.3513	1.2019	1.3513	FALSE	TRUE	FALSE	FALSE	Enriched candidate
3-ketoacyl-CoA thiolase, mitochondrial	Q8BWT1	Acaa2	397	5	12	20	16	34882	38527.2	50651.3	45105.3	1.1045	1.45207	1.29308	TRUE	TRUE	TRUE	TRUE	3	TRUE	FALSE	44761.3	50651.3	16	48	1.1045	1.45207	1.29308	1.45207	FALSE	TRUE	FALSE	FALSE	Enriched candidate
Inter-alpha-trypsin inhibitor heavy chain H1	Q61702	Itih1	907	16	17	13	17	169837	207427	177651	167074	1.22133	1.04601	0.983732	TRUE	TRUE	TRUE	TRUE	3	TRUE	FALSE	184051	207427	15.6667	47	1.22133	1.04601	0.983732	1.22133	FALSE	TRUE	FALSE	FALSE	Enriched candidate
Actin-related protein 2/3 complex subunit 4	P59999	Arpc4	168	12	22	7	18	165776	159668	126254	127562	0.963157	0.761594	0.769482	TRUE	TRUE	TRUE	TRUE	3	TRUE	FALSE	137828	159668	15.6667	47	0.963157	0.761594	0.769482	0.963157	FALSE	TRUE	FALSE	FALSE	Enriched candidate
Phospholipid hydroperoxide glutathione peroxidase	O70325	Gpx4	197	8	16	13	18	0	184277	75515.8	139263				FALSE	TRUE	TRUE	TRUE	3	TRUE	TRUE	133019	184277	15.6667	47					TRUE	TRUE	TRUE	TRUE	High-confidence strong candidate
Inorganic pyrophosphatase	Q9D819	Ppa1	289	13	14	14	19	57500.2	70875.1	74487.1	52766.4	1.23261	1.29542	0.917674	TRUE	TRUE	TRUE	TRUE	3	TRUE	FALSE	66042.9	74487.1	15.6667	47	1.23261	1.29542	0.917674	1.29542	FALSE	TRUE	FALSE	FALSE	Enriched candidate
Glutaryl-CoA dehydrogenase, mitochondrial	Q60759	Gcdh	438	6	16	18	13	64442.6	47235.3	67547.7	46708	0.732982	1.04818	0.7248	TRUE	TRUE	TRUE	TRUE	3	TRUE	FALSE	53830.3	67547.7	15.6667	47	0.732982	1.04818	0.7248	1.04818	FALSE	TRUE	FALSE	FALSE	Enriched candidate
Casein kinase I isoform alpha	Q8BK63	Csnk1a1	337	12	16	13	18	41846.2	48545.8	55741.3	46362.8	1.1601	1.33205	1.10793	TRUE	TRUE	TRUE	TRUE	3	TRUE	FALSE	50216.6	55741.3	15.6667	47	1.1601	1.33205	1.10793	1.33205	FALSE	TRUE	FALSE	FALSE	Enriched candidate
Serine/threonine-protein phosphatase 2A 55 kDa regulatory subunit B alpha isoform	Q6P1F6	Ppp2r2a	447	14	16	12	19	54025	46074.6	51429.3	50228	0.852839	0.951954	0.929717	TRUE	TRUE	TRUE	TRUE	3	TRUE	FALSE	49244	51429.3	15.6667	47	0.852839	0.951954	0.929717	0.951954	FALSE	TRUE	FALSE	FALSE	Enriched candidate
Heat shock-related 70 kDa protein 2	P17156	Hspa2	633	15	22	9	16	50267.6	55887.8	43005.7	37101	1.11181	0.855535	0.738069	TRUE	TRUE	TRUE	TRUE	3	TRUE	FALSE	45331.5	55887.8	15.6667	47	1.11181	0.855535	0.738069	1.11181	FALSE	TRUE	FALSE	FALSE	Enriched candidate
Synaptosomal-associated protein 25	P60879	Snap25	206	16	20	22	5	52483.5	47149.5	50744.2	30984.7	0.898369	0.96686	0.59037	TRUE	TRUE	TRUE	TRUE	3	TRUE	FALSE	42959.5	50744.2	15.6667	47	0.898369	0.96686	0.59037	0.96686	FALSE	TRUE	FALSE	FALSE	Enriched candidate
Calcium/calmodulin-dependent protein kinase type II subunit delta	Q6PHZ2	Camk2d	499	13	15	18	14	52528.8	39823.2	48043.1	37742.1	0.758121	0.914605	0.718503	TRUE	TRUE	TRUE	TRUE	3	TRUE	FALSE	41869.5	48043.1	15.6667	47	0.758121	0.914605	0.718503	0.914605	FALSE	TRUE	FALSE	FALSE	Enriched candidate
Cytochrome c oxidase subunit NDUFA4	Q62425	Ndufa4	82	20	20	12	14	496027	623337	771538	444490	1.25666	1.55543	0.896099	TRUE	TRUE	TRUE	TRUE	3	TRUE	FALSE	613122	771538	15.3333	46	1.25666	1.55543	0.896099	1.55543	FALSE	TRUE	FALSE	FALSE	Enriched candidate
Glycerol-3-phosphate dehydrogenase, mitochondrial	Q64521	Gpd2	727	14	12	15	19	113266	150765	144207	144125	1.33107	1.27316	1.27244	TRUE	TRUE	TRUE	TRUE	3	TRUE	FALSE	146365	150765	15.3333	46	1.33107	1.27316	1.27244	1.33107	FALSE	TRUE	FALSE	FALSE	Enriched candidate
Elongation factor 1-gamma	Q9D8N0	Eef1g	437	8	11	23	12	66300.5	59914.1	68823.6	67757.3	0.903675	1.03806	1.02197	TRUE	TRUE	TRUE	TRUE	3	TRUE	FALSE	65498.3	68823.6	15.3333	46	0.903675	1.03806	1.02197	1.03806	FALSE	TRUE	FALSE	FALSE	Enriched candidate
Aspartate aminotransferase, cytoplasmic	P05201	Got1	413	14	11	16	19	50077.8	49676.7	44387.3	54318	0.991992	0.886368	1.08467	TRUE	TRUE	TRUE	TRUE	3	TRUE	FALSE	49460.7	54318	15.3333	46	0.991992	0.886368	1.08467	1.08467	FALSE	TRUE	FALSE	FALSE	Enriched candidate
Coronin-2B	Q8BH44	Coro2b	480	24	15	11	20	56495.4	38430.2	44999.8	44467.9	0.680236	0.796521	0.787107	TRUE	TRUE	TRUE	TRUE	3	TRUE	FALSE	42632.7	44999.8	15.3333	46	0.680236	0.796521	0.787107	0.796521	FALSE	TRUE	FALSE	FALSE	Enriched candidate
Electron transfer flavoprotein subunit alpha, mitochondrial	Q99LC5	Etfa	333	19	12	17	17	36350.3	36606	46732.9	34020.4	1.00703	1.28563	0.935904	TRUE	TRUE	TRUE	TRUE	3	TRUE	FALSE	39119.8	46732.9	15.3333	46	1.00703	1.28563	0.935904	1.28563	FALSE	TRUE	FALSE	FALSE	Enriched candidate
Serine/threonine-protein kinase BRSK1	Q5RJI5	Brsk1	778	10	10	18	18	38487.2	33430.8	39635.1	39984.9	0.86862	1.02983	1.03891	TRUE	TRUE	TRUE	TRUE	3	TRUE	FALSE	37683.6	39984.9	15.3333	46	0.86862	1.02983	1.03891	1.03891	FALSE	TRUE	FALSE	FALSE	Enriched candidate
Cullin-associated NEDD8-dissociated protein 1	Q6ZQ38	Cand1	1230	26	16	15	15	48209.2	37093	33218.7	39095.5	0.769417	0.689053	0.810955	TRUE	TRUE	TRUE	TRUE	3	TRUE	FALSE	36469.1	39095.5	15.3333	46	0.769417	0.689053	0.810955	0.810955	FALSE	TRUE	FALSE	FALSE	Enriched candidate
Ras/Rap GTPase-activating protein SynGAP	F6SEU4	Syngap1	1340	9	11	15	20	34930.7	26628.1	27395.6	30078	0.762312	0.784286	0.861077	TRUE	TRUE	TRUE	TRUE	3	TRUE	FALSE	28033.9	30078	15.3333	46	0.762312	0.784286	0.861077	0.861077	FALSE	TRUE	FALSE	FALSE	Enriched candidate
Dynein light chain 1, cytoplasmic	P63168	Dynll1	89	7	22	10	13	350664	1.09587e+06	293896	553066	3.12512	0.838112	1.5772	TRUE	TRUE	TRUE	TRUE	3	TRUE	FALSE	647609	1.09587e+06	15	45	3.12512	0.838112	1.5772	3.12512	FALSE	TRUE	FALSE	TRUE	Report-style candidate
Protein transport protein Sec31A	Q3UPL0	Sec31a	1230	13	14	15	16	102252	89548.6	95811.4	102747	0.875767	0.937016	1.00484	TRUE	TRUE	TRUE	TRUE	3	TRUE	FALSE	96035.5	102747	15	45	0.875767	0.937016	1.00484	1.00484	FALSE	TRUE	FALSE	FALSE	Enriched candidate
Glycerol-3-phosphate dehydrogenase [NAD(+)], cytoplasmic	P13707	Gpd1	349	20	14	11	20	88622.6	70609.7	81727.8	77419.4	0.796746	0.922201	0.873585	TRUE	TRUE	TRUE	TRUE	3	TRUE	FALSE	76585.6	81727.8	15	45	0.796746	0.922201	0.873585	0.922201	FALSE	TRUE	FALSE	FALSE	Enriched candidate
26S proteasome non-ATPase regulatory subunit 4	O35226	Psmd4	376	9	9	19	17	44731.9	48544.8	62938.9	50982.9	1.08524	1.40703	1.13974	TRUE	TRUE	TRUE	TRUE	3	TRUE	FALSE	54155.5	62938.9	15	45	1.08524	1.40703	1.13974	1.40703	FALSE	TRUE	FALSE	FALSE	Enriched candidate
T-complex protein 1 subunit delta	P80315	Cct4	539	11	14	9	22	27948	37137.4	42060.4	45434.1	1.3288	1.50495	1.62566	TRUE	TRUE	TRUE	TRUE	3	TRUE	FALSE	41544	45434.1	15	45	1.3288	1.50495	1.62566	1.62566	FALSE	TRUE	FALSE	FALSE	Enriched candidate
Glycerol-3-phosphate dehydrogenase 1-like protein	Q3ULJ0	Gpd1l	351	10	11	16	18	36328.6	37647.8	49880.3	34771.7	1.03631	1.37303	0.957145	TRUE	TRUE	TRUE	TRUE	3	TRUE	FALSE	40766.6	49880.3	15	45	1.03631	1.37303	0.957145	1.37303	FALSE	TRUE	FALSE	FALSE	Enriched candidate
Serine/threonine-protein phosphatase PP1-beta catalytic subunit	P62141	Ppp1cb	327	15	10	17	18	38748.5	40787.5	42078.4	34774.8	1.05262	1.08594	0.89745	TRUE	TRUE	TRUE	TRUE	3	TRUE	FALSE	39213.6	42078.4	15	45	1.05262	1.08594	0.89745	1.08594	FALSE	TRUE	FALSE	FALSE	Enriched candidate
Eukaryotic translation initiation factor 4B	Q8BGD9	Eif4b	611	8	14	16	15	31148.7	36128.3	36579.8	37119.7	1.15987	1.17436	1.19169	TRUE	TRUE	TRUE	TRUE	3	TRUE	FALSE	36609.2	37119.7	15	45	1.15987	1.17436	1.19169	1.19169	FALSE	TRUE	FALSE	FALSE	Enriched candidate
Ig kappa chain V-IV region S107B	P01680		129	18	18	13	13	91395.3	132970	102714	68086.3	1.45488	1.12384	0.744965	TRUE	TRUE	TRUE	TRUE	3	TRUE	FALSE	101257	132970	14.6667	44	1.45488	1.12384	0.744965	1.45488	FALSE	TRUE	FALSE	FALSE	Enriched candidate
GTP-binding protein Di-Ras2	Q5PR73	Diras2	199	25	18	18	8	89989.7	88526.8	98586.3	70775.9	0.983743	1.09553	0.786488	TRUE	TRUE	TRUE	TRUE	3	TRUE	FALSE	85963	98586.3	14.6667	44	0.983743	1.09553	0.786488	1.09553	FALSE	TRUE	FALSE	FALSE	Enriched candidate
Hepatocyte growth factor activator	Q9R098	Hgfac	653	21	12	14	18	96255.6	62784.8	69797.3	90278.9	0.652272	0.725125	0.937908	TRUE	TRUE	TRUE	TRUE	3	TRUE	FALSE	74287	90278.9	14.6667	44	0.652272	0.725125	0.937908	0.937908	FALSE	TRUE	FALSE	FALSE	Enriched candidate
Heterogeneous nuclear ribonucleoprotein D0	Q60668	Hnrnpd	355	13	15	15	14	55425.7	61770.8	72803.6	58897.6	1.11448	1.31353	1.06264	TRUE	TRUE	TRUE	TRUE	3	TRUE	FALSE	64490.7	72803.6	14.6667	44	1.11448	1.31353	1.06264	1.31353	FALSE	TRUE	FALSE	FALSE	Enriched candidate
Core histone macro-H2A.1	Q9QZQ8	Macroh2a1	372	11	9	18	17	83072.3	50441.5	60709.3	66788.9	0.6072	0.7308	0.803985	TRUE	TRUE	TRUE	TRUE	3	TRUE	FALSE	59313.2	66788.9	14.6667	44	0.6072	0.7308	0.803985	0.803985	FALSE	TRUE	FALSE	FALSE	Enriched candidate
Neural cell adhesion molecule 1	P13595	Ncam1	1115	11	17	13	14	43926.8	38396.3	47765	42853.7	0.874098	1.08738	0.975571	TRUE	TRUE	TRUE	TRUE	3	TRUE	FALSE	43005	47765	14.6667	44	0.874098	1.08738	0.975571	1.08738	FALSE	TRUE	FALSE	FALSE	Enriched candidate
Complement factor I	Q61129	Cfi	603	12	15	15	13	748046	920863	1.49885e+06	913716	1.23102	2.00368	1.22147	TRUE	TRUE	TRUE	TRUE	3	TRUE	FALSE	1.11114e+06	1.49885e+06	14.3333	43	1.23102	2.00368	1.22147	2.00368	FALSE	TRUE	FALSE	TRUE	Report-style candidate
Syntaxin-1B	P61264	Stx1b	288	19	15	13	15	327496	357020	446660	349779	1.09015	1.36386	1.06804	TRUE	TRUE	TRUE	TRUE	3	TRUE	FALSE	384486	446660	14.3333	43	1.09015	1.36386	1.06804	1.36386	FALSE	TRUE	FALSE	FALSE	Enriched candidate
Beta-actin-like protein 2	Q8BFZ3	Actbl2	376	13	12	15	16	121637	588811	153178	305377	4.84073	1.25931	2.51057	TRUE	TRUE	TRUE	TRUE	3	TRUE	FALSE	349122	588811	14.3333	43	4.84073	1.25931	2.51057	4.84073	FALSE	TRUE	FALSE	TRUE	Report-style candidate
Keratin, type II cytoskeletal 73	Q6NXH9	Krt73	539	4	18	7	18	137672	271089	149464	194196	1.9691	1.08565	1.41057	TRUE	TRUE	TRUE	TRUE	3	TRUE	FALSE	204916	271089	14.3333	43	1.9691	1.08565	1.41057	1.9691	FALSE	TRUE	FALSE	FALSE	Enriched candidate
Protein S100-A4	P07091	S100a4	101	17	17	13	13	131457	106341	113743	136716	0.808944	0.865252	1.04	TRUE	TRUE	TRUE	TRUE	3	TRUE	FALSE	118933	136716	14.3333	43	0.808944	0.865252	1.04	1.04	FALSE	TRUE	FALSE	FALSE	Enriched candidate
Thioredoxin	P10639	Txn	105	8	21	11	11	65317.1	201314	51757.2	91128.6	3.0821	0.792399	1.39517	TRUE	TRUE	TRUE	TRUE	3	TRUE	FALSE	114733	201314	14.3333	43	3.0821	0.792399	1.39517	3.0821	FALSE	TRUE	FALSE	TRUE	Report-style candidate
40S ribosomal protein S3a	P97351	Rps3a	264	18	16	12	15	103212	88486.7	93486.8	92730.9	0.857331	0.905776	0.898453	TRUE	TRUE	TRUE	TRUE	3	TRUE	FALSE	91568.2	93486.8	14.3333	43	0.857331	0.905776	0.898453	0.905776	FALSE	TRUE	FALSE	FALSE	Enriched candidate
cAMP-dependent protein kinase catalytic subunit beta	P68181	Prkacb	351	10	15	10	18	75025.8	76198.9	82733	74187.9	1.01564	1.10273	0.988832	TRUE	TRUE	TRUE	TRUE	3	TRUE	FALSE	77706.6	82733	14.3333	43	1.01564	1.10273	0.988832	1.10273	FALSE	TRUE	FALSE	FALSE	Enriched candidate
40S ribosomal protein S7	P62082	Rps7	194	28	19	22	2	69023.4	65961.6	75813.8	72170.3	0.955641	1.09838	1.04559	TRUE	TRUE	TRUE	TRUE	3	TRUE	FALSE	71315.3	75813.8	14.3333	43	0.955641	1.09838	1.04559	1.09838	FALSE	TRUE	FALSE	FALSE	Enriched candidate
A-kinase anchor protein 5	D3YVF0	Akap5	745	25	13	17	13	73211.9	49943.2	59759.4	63429.8	0.682174	0.816253	0.866387	TRUE	TRUE	TRUE	TRUE	3	TRUE	FALSE	57710.8	63429.8	14.3333	43	0.682174	0.816253	0.866387	0.866387	FALSE	TRUE	FALSE	FALSE	Enriched candidate
Neurofascin	Q810U3	Nfasc	1240	11	11	16	16	59568.5	54031.2	49209.1	59126.7	0.907043	0.826093	0.992584	TRUE	TRUE	TRUE	TRUE	3	TRUE	FALSE	54122.3	59126.7	14.3333	43	0.907043	0.826093	0.992584	0.992584	FALSE	TRUE	FALSE	FALSE	Enriched candidate
Gephyrin	Q8BUV3	Gphn	769	8	16	12	15	41984	48417.4	54121.4	54464	1.15323	1.28909	1.29725	TRUE	TRUE	TRUE	TRUE	3	TRUE	FALSE	52334.3	54464	14.3333	43	1.15323	1.28909	1.29725	1.29725	FALSE	TRUE	FALSE	FALSE	Enriched candidate
Kinesin heavy chain isoform 5C	P28738	Kif5c	956	8	10	15	18	30656.8	36067.5	42284.3	46248.5	1.17649	1.37928	1.50859	TRUE	TRUE	TRUE	TRUE	3	TRUE	FALSE	41533.4	46248.5	14.3333	43	1.17649	1.37928	1.50859	1.50859	FALSE	TRUE	FALSE	FALSE	Enriched candidate
GMP synthase [glutamine-hydrolyzing]	Q3THK7	Gmps	693	7	11	14	18	31935.9	31437.6	40218.7	39200.5	0.984397	1.25936	1.22747	TRUE	TRUE	TRUE	TRUE	3	TRUE	FALSE	36952.3	40218.7	14.3333	43	0.984397	1.25936	1.22747	1.25936	FALSE	TRUE	FALSE	FALSE	Enriched candidate
Actin-related protein 2/3 complex subunit 3	Q9JM76	Arpc3	178	18	13	15	14	118891	104851	103384	119316	0.88191	0.869571	1.00358	TRUE	TRUE	TRUE	TRUE	3	TRUE	FALSE	109183	119316	14	42	0.88191	0.869571	1.00358	1.00358	FALSE	TRUE	FALSE	FALSE	Enriched candidate
ADP-ribosylation factor-like protein 8B	Q9CQW2	Arl8b	186	17	21	16	5	155245	124658	111988	41824.8	0.802975	0.721361	0.269411	TRUE	TRUE	TRUE	TRUE	3	TRUE	FALSE	92823.5	124658	14	42	0.802975	0.721361	0.269411	0.802975	FALSE	TRUE	FALSE	FALSE	Enriched candidate
Copine-7	Q0VE82	Cpne7	557	5	9	26	7	49414.4	42444.6	68421.9	50217.6	0.858951	1.38465	1.01625	TRUE	TRUE	TRUE	TRUE	3	TRUE	FALSE	53694.7	68421.9	14	42	0.858951	1.38465	1.01625	1.38465	FALSE	TRUE	FALSE	FALSE	Enriched candidate
V-type proton ATPase subunit E 1	P50518	Atp6v1e1	226	16	11	16	15	54108.3	50946.2	50131.1	48067.7	0.94156	0.926496	0.88836	TRUE	TRUE	TRUE	TRUE	3	TRUE	FALSE	49715	50946.2	14	42	0.94156	0.926496	0.88836	0.94156	FALSE	TRUE	FALSE	FALSE	Enriched candidate
Serine--tRNA ligase, cytoplasmic	P26638	Sars1	512	16	13	12	17	31101.3	55465.9	35091.1	51107.8	1.7834	1.12829	1.64327	TRUE	TRUE	TRUE	TRUE	3	TRUE	FALSE	47221.6	55465.9	14	42	1.7834	1.12829	1.64327	1.7834	FALSE	TRUE	FALSE	FALSE	Enriched candidate
Major vault protein	Q9EQK5	Mvp	861	3	14	10	18	32233.5	41045	46978	46949	1.27337	1.45743	1.45653	TRUE	TRUE	TRUE	TRUE	3	TRUE	FALSE	44990.7	46978	14	42	1.27337	1.45743	1.45653	1.45743	FALSE	TRUE	FALSE	FALSE	Enriched candidate
Rho-related GTP-binding protein RhoG	P84096	Rhog	191	1	18	6	18	0	44048.5	37128.6	45471.8				FALSE	TRUE	TRUE	TRUE	3	TRUE	TRUE	42216.3	45471.8	14	42					TRUE	TRUE	FALSE	TRUE	Strong candidate
NADH dehydrogenase [ubiquinone] iron-sulfur protein 2, mitochondrial	Q91WD5	Ndufs2	463	5	12	15	15	41866.9	39580.3	38629.2	33572	0.945384	0.922667	0.801874	TRUE	TRUE	TRUE	TRUE	3	TRUE	FALSE	37260.5	39580.3	14	42	0.945384	0.922667	0.801874	0.945384	FALSE	TRUE	FALSE	FALSE	Enriched candidate
Mitochondrial Rho GTPase 1	Q8BG51	Rhot1	631	16	12	11	19	31199.7	28526.8	29547	30866	0.914328	0.947029	0.989305	TRUE	TRUE	TRUE	TRUE	3	TRUE	FALSE	29646.6	30866	14	42	0.914328	0.947029	0.989305	0.989305	FALSE	TRUE	FALSE	FALSE	Enriched candidate
Electron transfer flavoprotein subunit beta	Q9DCW4	Etfb	255	8	12	14	15	1881614	1733565	2.00396e+06	1.86841e+06	0.921318	1.06502	0.992983	TRUE	TRUE	TRUE	TRUE	3	TRUE	FALSE	1.86864e+06	2.00396e+06	13.6667	41	0.921318	1.06502	0.992983	1.06502	FALSE	TRUE	FALSE	FALSE	Enriched candidate
Immunoglobulin kappa chain variable 6-17	P01633	Igkv6-17	149	12	11	21	9	184261	303704	315356	193896	1.64823	1.71147	1.05229	TRUE	TRUE	TRUE	TRUE	3	TRUE	FALSE	270985	315356	13.6667	41	1.64823	1.71147	1.05229	1.71147	FALSE	TRUE	FALSE	FALSE	Enriched candidate
60S ribosomal protein L23	P62830	Rpl23	140	8	11	15	15	102920	255312	111812	242676	2.48068	1.0864	2.35791	TRUE	TRUE	TRUE	TRUE	3	TRUE	FALSE	203267	255312	13.6667	41	2.48068	1.0864	2.35791	2.48068	FALSE	TRUE	FALSE	TRUE	Report-style candidate
Fructose-bisphosphate aldolase B	Q91Y97	Aldob	364	14	16	8	17	101407	111288	124113	123119	1.09744	1.22391	1.21411	TRUE	TRUE	TRUE	TRUE	3	TRUE	FALSE	119507	124113	13.6667	41	1.09744	1.22391	1.21411	1.22391	FALSE	TRUE	FALSE	FALSE	Enriched candidate
NADH dehydrogenase [ubiquinone] 1 alpha subcomplex subunit 9, mitochondrial	Q9DC69	Ndufa9	377	9	12	13	16	68129.9	64892.1	84747.1	72195.5	0.952476	1.24391	1.05967	TRUE	TRUE	TRUE	TRUE	3	TRUE	FALSE	73944.9	84747.1	13.6667	41	0.952476	1.24391	1.05967	1.24391	FALSE	TRUE	FALSE	FALSE	Enriched candidate
Dynamin-3	Q8BZ98	Dnm3	863	4	11	19	11	58927.5	49770.1	82248.4	66290.7	0.844598	1.39576	1.12495	TRUE	TRUE	TRUE	TRUE	3	TRUE	FALSE	66103	82248.4	13.6667	41	0.844598	1.39576	1.12495	1.39576	FALSE	TRUE	FALSE	FALSE	Enriched candidate
14-3-3 protein eta	P68510	Ywhah	246	18	17	10	14	65380.2	68730	60479.4	57704.5	1.05124	0.925042	0.8826	TRUE	TRUE	TRUE	TRUE	3	TRUE	FALSE	62304.7	68730	13.6667	41	1.05124	0.925042	0.8826	1.05124	FALSE	TRUE	FALSE	FALSE	Enriched candidate
Long-chain specific acyl-CoA dehydrogenase, mitochondrial	P51174	Acadl	430	8	12	8	21	47264.6	47583.6	40963.9	54065.8	1.00675	0.866693	1.1439	TRUE	TRUE	TRUE	TRUE	3	TRUE	FALSE	47537.8	54065.8	13.6667	41	1.00675	0.866693	1.1439	1.1439	FALSE	TRUE	FALSE	FALSE	Enriched candidate
Ketosamine-3-kinase	Q8K274	Fn3krp	309	9	17	12	12	41459.7	46395.7	51384.8	42039.4	1.11906	1.23939	1.01398	TRUE	TRUE	TRUE	TRUE	3	TRUE	FALSE	46606.6	51384.8	13.6667	41	1.11906	1.23939	1.01398	1.23939	FALSE	TRUE	FALSE	FALSE	Enriched candidate
Fumarylacetoacetate hydrolase domain-containing protein 2A	Q3TC72	Fahd2	313	13	10	19	12	36389.4	41776.3	53371.9	41278.1	1.14804	1.46669	1.13434	TRUE	TRUE	TRUE	TRUE	3	TRUE	FALSE	45475.4	53371.9	13.6667	41	1.14804	1.46669	1.13434	1.46669	FALSE	TRUE	FALSE	FALSE	Enriched candidate
Cytosolic 10-formyltetrahydrofolate dehydrogenase	Q8R0Y6	Aldh1l1	902	11	14	15	12	44434.9	42039.3	42408.8	40340.6	0.946087	0.954403	0.907859	TRUE	TRUE	TRUE	TRUE	3	TRUE	FALSE	41596.2	42408.8	13.6667	41	0.946087	0.954403	0.907859	0.954403	FALSE	TRUE	FALSE	FALSE	Enriched candidate
Serine/threonine-protein kinase MARK2	Q05512	Mark2	776	3	11	13	17	31684.7	37660.1	41935.2	41727.3	1.18859	1.32351	1.31695	TRUE	TRUE	TRUE	TRUE	3	TRUE	FALSE	40440.9	41935.2	13.6667	41	1.18859	1.32351	1.31695	1.32351	FALSE	TRUE	FALSE	FALSE	Enriched candidate
Heterogeneous nuclear ribonucleoproteins C1/C2	Q9Z204	Hnrnpc	313	6	19	9	13	35140.6	41028.1	40460.3	39760.6	1.16754	1.15138	1.13147	TRUE	TRUE	TRUE	TRUE	3	TRUE	FALSE	40416.4	41028.1	13.6667	41	1.16754	1.15138	1.13147	1.16754	FALSE	TRUE	FALSE	FALSE	Enriched candidate
60S ribosomal protein L7a	P12970	Rpl7a	266	4	15	12	14	35245.4	40114.9	39488.9	35231.8	1.13816	1.1204	0.999612	TRUE	TRUE	TRUE	TRUE	3	TRUE	FALSE	38278.5	40114.9	13.6667	41	1.13816	1.1204	0.999612	1.13816	FALSE	TRUE	FALSE	FALSE	Enriched candidate
Heat shock protein 105 kDa	Q61699	Hsph1	858	19	15	9	17	33919.6	29383.1	41465.7	34442.8	0.866258	1.22247	1.01542	TRUE	TRUE	TRUE	TRUE	3	TRUE	FALSE	35097.2	41465.7	13.6667	41	0.866258	1.22247	1.01542	1.22247	FALSE	TRUE	FALSE	FALSE	Enriched candidate
Protein kinase C and casein kinase substrate in neurons protein 1	Q61644	Pacsin1	441	6	13	14	14	50380.5	34223.9	35604.9	29193.1	0.679308	0.70672	0.579452	TRUE	TRUE	TRUE	TRUE	3	TRUE	FALSE	33007.3	35604.9	13.6667	41	0.679308	0.70672	0.579452	0.70672	FALSE	TRUE	FALSE	FALSE	Enriched candidate
Guanine nucleotide-binding protein subunit beta-5	P62881	Gnb5	395	12	15	11	14	52282.6	60312.1	71177.8	54217.6	1.15358	1.36141	1.03701	TRUE	TRUE	TRUE	TRUE	3	TRUE	FALSE	61902.5	71177.8	13.3333	40	1.15358	1.36141	1.03701	1.36141	FALSE	TRUE	FALSE	FALSE	Enriched candidate
Histone-arginine methyltransferase CARM1	Q9WVG6	Carm1	608	5	17	12	11	32691.5	67839	59118.2	38908.6	2.07513	1.80837	1.19018	TRUE	TRUE	TRUE	TRUE	3	TRUE	FALSE	55288.6	67839	13.3333	40	2.07513	1.80837	1.19018	2.07513	FALSE	TRUE	FALSE	TRUE	Report-style candidate
RNA transcription, translation and transport factor protein	Q9CQE8	RTRAF	244	9	19	18	3	44149.5	59555.2	49912.8	37554.8	1.34895	1.13054	0.850628	TRUE	TRUE	TRUE	TRUE	3	TRUE	FALSE	49007.6	59555.2	13.3333	40	1.34895	1.13054	0.850628	1.34895	FALSE	TRUE	FALSE	FALSE	Enriched candidate
Attractin	Q9WU60	Atrn	1428	13	10	12	18	50890.3	44133.7	44879.7	48251.8	0.867233	0.881892	0.948153	TRUE	TRUE	TRUE	TRUE	3	TRUE	FALSE	45755.1	48251.8	13.3333	40	0.867233	0.881892	0.948153	0.948153	FALSE	TRUE	FALSE	FALSE	Enriched candidate
Mitochondrial glutamate carrier 2	Q9DB41	Slc25a18	320	10	16	15	9	32204	47073.7	40315.2	45064.6	1.46174	1.25187	1.39935	TRUE	TRUE	TRUE	TRUE	3	TRUE	FALSE	44151.1	47073.7	13.3333	40	1.46174	1.25187	1.39935	1.46174	FALSE	TRUE	FALSE	FALSE	Enriched candidate
Catalase	P24270	Cat	527	8	14	12	14	36060.9	43713.6	33450.4	38140.8	1.21222	0.927608	1.05768	TRUE	TRUE	TRUE	TRUE	3	TRUE	FALSE	38434.9	43713.6	13.3333	40	1.21222	0.927608	1.05768	1.21222	FALSE	TRUE	FALSE	FALSE	Enriched candidate
Prohibitin 1	P67778	Phb1	272	9	14	10	16	38854	36941.5	38851.7	31611.8	0.950776	0.999941	0.813605	TRUE	TRUE	TRUE	TRUE	3	TRUE	FALSE	35801.7	38851.7	13.3333	40	0.950776	0.999941	0.813605	0.999941	FALSE	TRUE	FALSE	FALSE	Enriched candidate
Plectin	Q9QXS1	Plec	4691	13	7	18	15	36690.7	32212.7	35249.2	37082.3	0.877951	0.96071	1.01067	TRUE	TRUE	TRUE	TRUE	3	TRUE	FALSE	34848	37082.3	13.3333	40	0.877951	0.96071	1.01067	1.01067	FALSE	TRUE	FALSE	FALSE	Enriched candidate
cAMP-dependent protein kinase type II-alpha regulatory subunit	P12367	Prkar2a	401	10	7	20	13	28453.4	28647.6	31593.3	32519.5	1.00683	1.11035	1.14291	TRUE	TRUE	TRUE	TRUE	3	TRUE	FALSE	30920.1	32519.5	13.3333	40	1.00683	1.11035	1.14291	1.14291	FALSE	TRUE	FALSE	FALSE	Enriched candidate
Cell cycle exit and neuronal differentiation protein 1	Q9JKC6	Cend1	149	2	17	14	9	21754.1	31414.2	31952.6	26245	1.44406	1.46881	1.20644	TRUE	TRUE	TRUE	TRUE	3	TRUE	FALSE	29870.6	31952.6	13.3333	40	1.44406	1.46881	1.20644	1.46881	FALSE	TRUE	FALSE	FALSE	Enriched candidate
Dynamin-like 120 kDa protein, mitochondrial	P58281	Opa1	960	12	10	15	15	28496.1	27428.7	29548.8	30003.1	0.962541	1.03694	1.05289	TRUE	TRUE	TRUE	TRUE	3	TRUE	FALSE	28993.5	30003.1	13.3333	40	0.962541	1.03694	1.05289	1.05289	FALSE	TRUE	FALSE	FALSE	Enriched candidate
Cytochrome c oxidase subunit 5B, mitochondrial	P19536	Cox5b	128	10	11	17	11	133345	184762	110844	150634	1.38559	0.831253	1.12966	TRUE	TRUE	TRUE	TRUE	3	TRUE	FALSE	148747	184762	13	39	1.38559	0.831253	1.12966	1.38559	FALSE	TRUE	FALSE	FALSE	Enriched candidate
Clathrin light chain A	O08585	Clta	235	5	18	11	10	45556.4	71970.8	91159.5	43507.5	1.57982	2.00102	0.955023	TRUE	TRUE	TRUE	TRUE	3	TRUE	FALSE	68879.3	91159.5	13	39	1.57982	2.00102	0.955023	2.00102	FALSE	TRUE	FALSE	TRUE	Report-style candidate
Adenylyl cyclase-associated protein 1	P40124	Cap1	474	12	12	3	24	47076.5	56278.1	64423.3	65859.4	1.19546	1.36848	1.39899	TRUE	TRUE	TRUE	TRUE	3	TRUE	FALSE	62186.9	65859.4	13	39	1.19546	1.36848	1.39899	1.39899	FALSE	TRUE	FALSE	FALSE	Enriched candidate
Guanine nucleotide-binding protein G(z) subunit alpha	O70443	Gnaz	355	16	13	15	11	49030.6	49147.4	61492.7	47747	1.00238	1.25417	0.973821	TRUE	TRUE	TRUE	TRUE	3	TRUE	FALSE	52795.7	61492.7	13	39	1.00238	1.25417	0.973821	1.25417	FALSE	TRUE	FALSE	FALSE	Enriched candidate
Cortactin-binding protein 2	B9EJA2	Cttnbp2	1648	19	20	8	11	57261.9	56353.4	41608	46329	0.984133	0.726625	0.809071	TRUE	TRUE	TRUE	TRUE	3	TRUE	FALSE	48096.8	56353.4	13	39	0.984133	0.726625	0.809071	0.984133	FALSE	TRUE	FALSE	FALSE	Enriched candidate
V-type proton ATPase subunit H	Q8BVE3	Atp6v1h	483	11	15	12	12	33984.6	41076.9	35925.3	32943.2	1.20869	1.0571	0.969357	TRUE	TRUE	TRUE	TRUE	3	TRUE	FALSE	36648.5	41076.9	13	39	1.20869	1.0571	0.969357	1.20869	FALSE	TRUE	FALSE	FALSE	Enriched candidate
LanC-like protein 2	Q9JJK2	Lancl2	450	5	12	15	12	34853.5	35442.4	37702.5	34679.5	1.0169	1.08174	0.995007	TRUE	TRUE	TRUE	TRUE	3	TRUE	FALSE	35941.5	37702.5	13	39	1.0169	1.08174	0.995007	1.08174	FALSE	TRUE	FALSE	FALSE	Enriched candidate
Annexin A7	Q07076	Anxa7	463	5	12	12	15	37904.1	32051.9	41875.4	33710.3	0.845605	1.10477	0.889358	TRUE	TRUE	TRUE	TRUE	3	TRUE	FALSE	35879.2	41875.4	13	39	0.845605	1.10477	0.889358	1.10477	FALSE	TRUE	FALSE	FALSE	Enriched candidate
Rho-associated protein kinase 2	P70336	Rock2	1388	18	8	15	15	262169	214869	192079	198246	0.819583	0.732654	0.756178	TRUE	TRUE	TRUE	TRUE	3	TRUE	FALSE	201732	214869	12.6667	38	0.819583	0.732654	0.756178	0.819583	FALSE	TRUE	FALSE	FALSE	Enriched candidate
40S ribosomal protein S25	P62852	Rps25	125	9	12	12	14	53554.9	167668	81839.9	158202	3.13076	1.52815	2.954	TRUE	TRUE	TRUE	TRUE	3	TRUE	FALSE	135903	167668	12.6667	38	3.13076	1.52815	2.954	3.13076	FALSE	TRUE	FALSE	TRUE	Report-style candidate
Histone H1.4	P43274	H1-4	219	7	14	11	13	77855.1	104327	127750	74529.9	1.34001	1.64087	0.95729	TRUE	TRUE	TRUE	TRUE	3	TRUE	FALSE	102202	127750	12.6667	38	1.34001	1.64087	0.95729	1.64087	FALSE	TRUE	FALSE	FALSE	Enriched candidate
DnaJ homolog subfamily A member 2	Q9QYJ0	Dnaja2	412	10	13	14	11	43847.1	57610	61205.2	54232.7	1.31388	1.39588	1.23686	TRUE	TRUE	TRUE	TRUE	3	TRUE	FALSE	57682.6	61205.2	12.6667	38	1.31388	1.39588	1.23686	1.39588	FALSE	TRUE	FALSE	FALSE	Enriched candidate
Tectonin beta-propeller repeat-containing protein 1	Q80VP0	Tecpr1	1166	21	9	10	19	70362.1	58806.1	44839.6	67066.4	0.835764	0.637269	0.953161	TRUE	TRUE	TRUE	TRUE	3	TRUE	FALSE	56904	67066.4	12.6667	38	0.835764	0.637269	0.953161	0.953161	FALSE	TRUE	FALSE	FALSE	Enriched candidate
Arf-GAP with SH3 domain, ANK repeat and PH domain-containing protein 1	Q9QWY8	Asap1	1147	7	18	11	9	54475.6	62929.9	51749.9	55385.8	1.15519	0.949964	1.01671	TRUE	TRUE	TRUE	TRUE	3	TRUE	FALSE	56688.5	62929.9	12.6667	38	1.15519	0.949964	1.01671	1.15519	FALSE	TRUE	FALSE	FALSE	Enriched candidate
Apoptosis-inducing factor 1, mitochondrial	Q9Z0X1	Aifm1	612	7	13	9	16	50517.8	52922	49227.1	43531.7	1.04759	0.97445	0.861711	TRUE	TRUE	TRUE	TRUE	3	TRUE	FALSE	48560.3	52922	12.6667	38	1.04759	0.97445	0.861711	1.04759	FALSE	TRUE	FALSE	FALSE	Enriched candidate
Multifunctional protein ADE2	Q9DCL9	Paics	425	13	8	16	14	52467.3	45790.1	49076.7	49118.5	0.872737	0.935376	0.936173	TRUE	TRUE	TRUE	TRUE	3	TRUE	FALSE	47995.1	49118.5	12.6667	38	0.872737	0.935376	0.936173	0.936173	FALSE	TRUE	FALSE	FALSE	Enriched candidate
Heterogeneous nuclear ribonucleoprotein A1	P49312	Hnrnpa1	320	7	14	11	13	35176.6	41165.5	54908.4	40060.8	1.17025	1.56093	1.13885	TRUE	TRUE	TRUE	TRUE	3	TRUE	FALSE	45378.3	54908.4	12.6667	38	1.17025	1.56093	1.13885	1.56093	FALSE	TRUE	FALSE	FALSE	Enriched candidate
Receptor-type tyrosine-protein phosphatase delta	Q64487	Ptprd	1912	7	14	11	13	42644.7	39695.3	44092.2	42486.9	0.930838	1.03394	0.9963	TRUE	TRUE	TRUE	TRUE	3	TRUE	FALSE	42091.5	44092.2	12.6667	38	0.930838	1.03394	0.9963	1.03394	FALSE	TRUE	FALSE	FALSE	Enriched candidate
Long-chain-fatty-acid--CoA ligase 6	Q91WC3	Acsl6	697	7	6	14	18	31253.4	35184.8	30901.3	24194.5	1.12579	0.988735	0.774142	TRUE	TRUE	TRUE	TRUE	3	TRUE	FALSE	30093.6	35184.8	12.6667	38	1.12579	0.988735	0.774142	1.12579	FALSE	TRUE	FALSE	FALSE	Enriched candidate
ATP synthase subunit e, mitochondrial	Q06185	Atp5me	71	14	13	11	13	426614	398203	339797	262360	0.933403	0.796498	0.614981	TRUE	TRUE	TRUE	TRUE	3	TRUE	FALSE	333453	398203	12.3333	37	0.933403	0.796498	0.614981	0.933403	FALSE	TRUE	FALSE	FALSE	Enriched candidate
Elongin-C	P83940	Eloc	112	11	14	11	12	228838	235341	231320	211798	1.02842	1.01085	0.925535	TRUE	TRUE	TRUE	TRUE	3	TRUE	FALSE	226153	235341	12.3333	37	1.02842	1.01085	0.925535	1.02842	FALSE	TRUE	FALSE	FALSE	Enriched candidate
Isoaspartyl peptidase/L-asparaginase	Q8C0M9	Asrgl1	326	13	12	14	11	44599.9	74101.5	52219.5	63467.7	1.66147	1.17084	1.42305	TRUE	TRUE	TRUE	TRUE	3	TRUE	FALSE	63262.9	74101.5	12.3333	37	1.66147	1.17084	1.42305	1.66147	FALSE	TRUE	FALSE	FALSE	Enriched candidate
Hyaluronan and proteoglycan link protein 1	Q9QUP5	Hapln1	356	10	17	8	12	50496.5	54500.3	58167.6	54150.6	1.07929	1.15191	1.07236	TRUE	TRUE	TRUE	TRUE	3	TRUE	FALSE	55606.2	58167.6	12.3333	37	1.07929	1.15191	1.07236	1.15191	FALSE	TRUE	FALSE	FALSE	Enriched candidate
DnaJ homolog subfamily A member 3, mitochondrial	Q99M87	Dnaja3	480	6	9	12	16	68365.4	47535	58101.4	54691.8	0.695309	0.849866	0.799992	TRUE	TRUE	TRUE	TRUE	3	TRUE	FALSE	53442.8	58101.4	12.3333	37	0.695309	0.849866	0.799992	0.849866	FALSE	TRUE	FALSE	FALSE	Enriched candidate
Cytosolic acyl coenzyme A thioester hydrolase	Q91V12	Acot7	381	13	13	11	13	60297.1	46604.3	60191	50982.7	0.772912	0.99824	0.845525	TRUE	TRUE	TRUE	TRUE	3	TRUE	FALSE	52592.6	60191	12.3333	37	0.772912	0.99824	0.845525	0.99824	FALSE	TRUE	FALSE	FALSE	Enriched candidate
WD repeat-containing protein 26	Q8C6G8	Wdr26	641	12	16	5	16	53241.4	58444.2	36990	50698.6	1.09772	0.694761	0.952242	TRUE	TRUE	TRUE	TRUE	3	TRUE	FALSE	48711	58444.2	12.3333	37	1.09772	0.694761	0.952242	1.09772	FALSE	TRUE	FALSE	FALSE	Enriched candidate
Coiled-coil domain-containing protein 6	D3YZP9	Ccdc6	469	11	13	10	14	40717.4	52667.6	41575	46694.1	1.29349	1.02106	1.14678	TRUE	TRUE	TRUE	TRUE	3	TRUE	FALSE	46978.9	52667.6	12.3333	37	1.29349	1.02106	1.14678	1.29349	FALSE	TRUE	FALSE	FALSE	Enriched candidate
Long-chain-fatty-acid--CoA ligase ACSBG1	Q99PU5	Acsbg1	721	5	11	13	13	28608	30397.3	36672.1	37100.6	1.06255	1.28188	1.29686	TRUE	TRUE	TRUE	TRUE	3	TRUE	FALSE	34723.3	37100.6	12.3333	37	1.06255	1.28188	1.29686	1.29686	FALSE	TRUE	FALSE	FALSE	Enriched candidate
Fascin	Q61553	Fscn1	493	2	10	14	13	32707.9	25207.2	28115.9	27932.5	0.770675	0.859604	0.853998	TRUE	TRUE	TRUE	TRUE	3	TRUE	FALSE	27085.2	28115.9	12.3333	37	0.770675	0.859604	0.853998	0.859604	FALSE	TRUE	FALSE	FALSE	Enriched candidate
NADH dehydrogenase [ubiquinone] 1 alpha subcomplex subunit 8	Q9DCJ5	Ndufa8	172	14	12	12	12	119571	143069	129950	105329	1.19652	1.0868	0.880891	TRUE	TRUE	TRUE	TRUE	3	TRUE	FALSE	126116	143069	12	36	1.19652	1.0868	0.880891	1.19652	FALSE	TRUE	FALSE	FALSE	Enriched candidate
Serine protease HTRA1	Q9R118	Htra1	480	10	10	10	16	94667.6	90006.9	89367.5	112431	0.950768	0.944014	1.18764	TRUE	TRUE	TRUE	TRUE	3	TRUE	FALSE	97268.4	112431	12	36	0.950768	0.944014	1.18764	1.18764	FALSE	TRUE	FALSE	FALSE	Enriched candidate
Arginine and glutamate-rich protein 1	Q3UL36	Arglu1	271	7	13	11	12	65640.2	86924.9	86127.3	74847.6	1.32426	1.31211	1.14027	TRUE	TRUE	TRUE	TRUE	3	TRUE	FALSE	82633.2	86924.9	12	36	1.32426	1.31211	1.14027	1.32426	FALSE	TRUE	FALSE	FALSE	Enriched candidate
Protein-L-isoaspartate O-methyltransferase domain-containing protein 2	Q8BHD8	Pcmtd2	359	14	10	14	12	84410.6	65452.2	75478.9	66855.9	0.775403	0.894188	0.792033	TRUE	TRUE	TRUE	TRUE	3	TRUE	FALSE	69262.4	75478.9	12	36	0.775403	0.894188	0.792033	0.894188	FALSE	TRUE	FALSE	FALSE	Enriched candidate
Guanine deaminase	Q9R111	Gda	454	7	14	10	12	62370.2	49116.5	63944	47317.3	0.7875	1.02523	0.758653	TRUE	TRUE	TRUE	TRUE	3	TRUE	FALSE	53459.3	63944	12	36	0.7875	1.02523	0.758653	1.02523	FALSE	TRUE	FALSE	FALSE	Enriched candidate
14-3-3 protein beta/alpha	Q9CQV8	Ywhab	246	15	12	10	14	46742.4	53249.8	45621.2	44914.3	1.13922	0.976012	0.960889	TRUE	TRUE	TRUE	TRUE	3	TRUE	FALSE	47928.4	53249.8	12	36	1.13922	0.976012	0.960889	1.13922	FALSE	TRUE	FALSE	FALSE	Enriched candidate
DAZ-associated protein 1	Q9JII5	Dazap1	406	4	14	11	11	36783.8	39911.8	48169.7	37370.5	1.08504	1.30954	1.01595	TRUE	TRUE	TRUE	TRUE	3	TRUE	FALSE	41817.3	48169.7	12	36	1.08504	1.30954	1.01595	1.30954	FALSE	TRUE	FALSE	FALSE	Enriched candidate
Phenylalanine--tRNA ligase alpha subunit	Q8C0C7	Farsa	508	10	12	13	11	38759.8	44489.9	32613.4	40837.9	1.14784	0.841423	1.05362	TRUE	TRUE	TRUE	TRUE	3	TRUE	FALSE	39313.7	44489.9	12	36	1.14784	0.841423	1.05362	1.14784	FALSE	TRUE	FALSE	FALSE	Enriched candidate
Gap junction alpha-1 protein	P23242	Gja1	382	16	12	8	16	40821.9	34493.1	42142.5	39270	0.844965	1.03235	0.961982	TRUE	TRUE	TRUE	TRUE	3	TRUE	FALSE	38635.2	42142.5	12	36	0.844965	1.03235	0.961982	1.03235	FALSE	TRUE	FALSE	FALSE	Enriched candidate
Mitochondrial carrier homolog 2	Q791V5	Mtch2	303	11	17	7	12	36363.2	44886.5	37269.5	33657	1.23439	1.02493	0.925581	TRUE	TRUE	TRUE	TRUE	3	TRUE	FALSE	38604.3	44886.5	12	36	1.23439	1.02493	0.925581	1.23439	FALSE	TRUE	FALSE	FALSE	Enriched candidate
Calcium-binding mitochondrial carrier protein SCaMC-3	Q6GQS1	Slc25a23	467	5	8	13	15	24554.3	29497.1	30762.5	27432.4	1.2013	1.25283	1.11721	TRUE	TRUE	TRUE	TRUE	3	TRUE	FALSE	29230.7	30762.5	12	36	1.2013	1.25283	1.11721	1.25283	FALSE	TRUE	FALSE	FALSE	Enriched candidate
Transforming protein RhoA	Q9QUI0	Rhoa	193	12	13	14	8	155749	143427	184559	54684.6	0.920883	1.18498	0.351107	TRUE	TRUE	TRUE	TRUE	3	TRUE	FALSE	127557	184559	11.6667	35	0.920883	1.18498	0.351107	1.18498	FALSE	TRUE	FALSE	FALSE	Enriched candidate
UDP-N-acetylglucosamine--peptide N-acetylglucosaminyltransferase 110 kDa subunit	Q8CGY8	Ogt	1046	4	10	10	15	0	54685.5	51589.5	55381.8				FALSE	TRUE	TRUE	TRUE	3	TRUE	TRUE	53885.6	55381.8	11.6667	35					TRUE	TRUE	TRUE	TRUE	High-confidence strong candidate
Methylmalonate-semialdehyde dehydrogenase [acylating], mitochondrial	Q9EQ20	Aldh6a1	535	6	16	9	10	45570.1	43775.3	54504.5	48513.8	0.960615	1.19606	1.0646	TRUE	TRUE	TRUE	TRUE	3	TRUE	FALSE	48931.2	54504.5	11.6667	35	0.960615	1.19606	1.0646	1.19606	FALSE	TRUE	FALSE	FALSE	Enriched candidate
ELAV-like protein 1	P70372	Elavl1	326	16	8	13	14	38773.9	43887.8	57590.8	41315.4	1.13189	1.4853	1.06555	TRUE	TRUE	TRUE	TRUE	3	TRUE	FALSE	47598	57590.8	11.6667	35	1.13189	1.4853	1.06555	1.4853	FALSE	TRUE	FALSE	FALSE	Enriched candidate
Serine racemase	Q9QZX7	Srr	339	14	11	8	16	37383.3	39954.2	50282.3	40379.9	1.06877	1.34505	1.08016	TRUE	TRUE	TRUE	TRUE	3	TRUE	FALSE	43538.8	50282.3	11.6667	35	1.06877	1.34505	1.08016	1.34505	FALSE	TRUE	FALSE	FALSE	Enriched candidate
Phosphoglycerate mutase 1	Q9DBJ1	Pgam1	254	9	10	11	14	33263.7	45277.4	45414.2	38574.7	1.36117	1.36528	1.15966	TRUE	TRUE	TRUE	TRUE	3	TRUE	FALSE	43088.8	45414.2	11.6667	35	1.36117	1.36528	1.15966	1.36528	FALSE	TRUE	FALSE	FALSE	Enriched candidate
Isobutyryl-CoA dehydrogenase, mitochondrial	Q9D7B6	Acad8	413	7	12	10	13	32174.7	34528.9	43930.5	34182	1.07317	1.36537	1.06239	TRUE	TRUE	TRUE	TRUE	3	TRUE	FALSE	37547.1	43930.5	11.6667	35	1.07317	1.36537	1.06239	1.36537	FALSE	TRUE	FALSE	FALSE	Enriched candidate
E3 ubiquitin-protein ligase TRIM32	Q8CH72	Trim32	655	5	19	5	11	34821.4	45789.7	28637.2	37629.2	1.31499	0.822402	1.08063	TRUE	TRUE	TRUE	TRUE	3	TRUE	FALSE	37352	45789.7	11.6667	35	1.31499	0.822402	1.08063	1.31499	FALSE	TRUE	FALSE	FALSE	Enriched candidate
Gamma-aminobutyric acid receptor subunit alpha-1	P62812	Gabra1	455	6	15	10	10	45499	36921.6	37032.5	32204.7	0.81148	0.813918	0.70781	TRUE	TRUE	TRUE	TRUE	3	TRUE	FALSE	35386.2	37032.5	11.6667	35	0.81148	0.813918	0.70781	0.813918	FALSE	TRUE	FALSE	FALSE	Enriched candidate
Tropomyosin alpha-3 chain	P21107	Tpm3	285	14	9	11	15	33103.4	35620.9	37396.9	32985.3	1.07605	1.1297	0.996433	TRUE	TRUE	TRUE	TRUE	3	TRUE	FALSE	35334.4	37396.9	11.6667	35	1.07605	1.1297	0.996433	1.1297	FALSE	TRUE	FALSE	FALSE	Enriched candidate
Dual specificity mitogen-activated protein kinase kinase 1	P31938	Map2k1	393	15	9	9	17	42149.2	33469.6	33126.7	37919.4	0.794074	0.785938	0.899646	TRUE	TRUE	TRUE	TRUE	3	TRUE	FALSE	34838.6	37919.4	11.6667	35	0.794074	0.785938	0.899646	0.899646	FALSE	TRUE	FALSE	FALSE	Enriched candidate
Delta-1-pyrroline-5-carboxylate synthase	Q9Z110	Aldh18a1	795	17	9	16	10	35389.3	23940.1	32766	29525.4	0.676481	0.925874	0.834303	TRUE	TRUE	TRUE	TRUE	3	TRUE	FALSE	28743.8	32766	11.6667	35	0.676481	0.925874	0.834303	0.925874	FALSE	TRUE	FALSE	FALSE	Enriched candidate
Protein-arginine deiminase type-2	Q08642	Padi2	673	14	14	5	15	83383	78132.8	64291.9	95850.1	0.937036	0.771043	1.14952	TRUE	TRUE	TRUE	TRUE	3	TRUE	FALSE	79424.9	95850.1	11.3333	34	0.937036	0.771043	1.14952	1.14952	FALSE	TRUE	FALSE	FALSE	Enriched candidate
Calcium uniporter protein, mitochondrial	Q3UMR5	Mcu	350	16	6	12	16	95389.8	79661	71609.8	76802.1	0.83511	0.750707	0.80514	TRUE	TRUE	TRUE	TRUE	3	TRUE	FALSE	76024.3	79661	11.3333	34	0.83511	0.750707	0.80514	0.83511	FALSE	TRUE	FALSE	FALSE	Enriched candidate
Leucine zipper protein 1	Q8R4U7	Luzp1	1068	7	14	6	14	59888	61213.7	51728.1	60407.7	1.02214	0.863747	1.00868	TRUE	TRUE	TRUE	TRUE	3	TRUE	FALSE	57783.2	61213.7	11.3333	34	1.02214	0.863747	1.00868	1.02214	FALSE	TRUE	FALSE	FALSE	Enriched candidate
Glucose-6-phosphate isomerase	P06745	Gpi	558	11	9	10	15	32561.4	45336	42394.7	48346.8	1.39232	1.30199	1.48479	TRUE	TRUE	TRUE	TRUE	3	TRUE	FALSE	45359.2	48346.8	11.3333	34	1.39232	1.30199	1.48479	1.48479	FALSE	TRUE	FALSE	FALSE	Enriched candidate
Septin-2	P42208	Septin2	361	7	8	10	16	38067.4	35931.1	38764.3	41684.5	0.943882	1.01831	1.09502	TRUE	TRUE	TRUE	TRUE	3	TRUE	FALSE	38793.3	41684.5	11.3333	34	0.943882	1.01831	1.09502	1.09502	FALSE	TRUE	FALSE	FALSE	Enriched candidate
Glycerol-3-phosphate phosphatase	Q8CHP8	Pgp	321	6	16	6	12	45804.8	40375.8	35853.6	34317.2	0.881476	0.782747	0.749205	TRUE	TRUE	TRUE	TRUE	3	TRUE	FALSE	36848.8	40375.8	11.3333	34	0.881476	0.782747	0.749205	0.881476	FALSE	TRUE	FALSE	FALSE	Enriched candidate
26S proteasome regulatory subunit 8	P62196	Psmc5	406	5	9	12	13	32319.9	33714	39405.3	32575.1	1.04313	1.21923	1.0079	TRUE	TRUE	TRUE	TRUE	3	TRUE	FALSE	35231.4	39405.3	11.3333	34	1.04313	1.21923	1.0079	1.21923	FALSE	TRUE	FALSE	FALSE	Enriched candidate
60S ribosomal protein L13	P47963	Rpl13	211	8	17	7	10	35249	38498.9	34861.2	31108	1.0922	0.989	0.882524	TRUE	TRUE	TRUE	TRUE	3	TRUE	FALSE	34822.7	38498.9	11.3333	34	1.0922	0.989	0.882524	1.0922	FALSE	TRUE	FALSE	FALSE	Enriched candidate
Rab GDP dissociation inhibitor alpha	P50396	Gdi1	447	1	9	10	15	0	29329.6	37247.3	34297.3				FALSE	TRUE	TRUE	TRUE	3	TRUE	TRUE	33624.7	37247.3	11.3333	34					TRUE	TRUE	FALSE	TRUE	Strong candidate
RNA-binding protein EWS	Q61545	Ewsr1	655	10	11	9	13	1211320	1267370	1.7273e+06	1.49949e+06	1.04627	1.42596	1.2379	TRUE	TRUE	TRUE	TRUE	3	TRUE	FALSE	1.49805e+06	1.7273e+06	11	33	1.04627	1.42596	1.2379	1.42596	FALSE	TRUE	FALSE	FALSE	Enriched candidate
Casein kinase I isoform delta	Q9DC28	Csnk1d	415	0	7	16	10	0	247377	243583	240820				FALSE	TRUE	TRUE	TRUE	3	TRUE	TRUE	243927	247377	11	33					TRUE	TRUE	FALSE	TRUE	Strong candidate
Src substrate cortactin	Q60598	Cttn	546	7	14	6	13	103089	129129	110477	108994	1.2526	1.07167	1.05728	TRUE	TRUE	TRUE	TRUE	3	TRUE	FALSE	116200	129129	11	33	1.2526	1.07167	1.05728	1.2526	FALSE	TRUE	FALSE	FALSE	Enriched candidate
Citrate synthase, mitochondrial	Q9CZU6	Cs	464	11	8	9	16	105978	98189	124029	109763	0.9265	1.17032	1.03571	TRUE	TRUE	TRUE	TRUE	3	TRUE	FALSE	110660	124029	11	33	0.9265	1.17032	1.03571	1.17032	FALSE	TRUE	FALSE	FALSE	Enriched candidate
Cytoplasmic dynein 1 light intermediate chain 1	Q8R1Q8	Dync1li1	523	3	9	8	16	0	106200	85016.7	89606.5				FALSE	TRUE	TRUE	TRUE	3	TRUE	TRUE	93607.7	106200	11	33					TRUE	TRUE	FALSE	TRUE	Strong candidate
Ig heavy chain V region 102	P01750		117	5	14	10	9	40782.5	109886	58789.1	51748.4	2.69444	1.44153	1.26889	TRUE	TRUE	TRUE	TRUE	3	TRUE	FALSE	73474.5	109886	11	33	2.69444	1.44153	1.26889	2.69444	FALSE	TRUE	FALSE	TRUE	Report-style candidate
Protein kinase C alpha type	P20444	Prkca	672	17	12	9	12	76470.2	66824.5	53102.9	84101.8	0.873864	0.694427	1.0998	TRUE	TRUE	TRUE	TRUE	3	TRUE	FALSE	68009.8	84101.8	11	33	0.873864	0.694427	1.0998	1.0998	FALSE	TRUE	FALSE	FALSE	Enriched candidate
Immunoglobulin-binding protein 1	Q61249	Igbp1	340	8	7	12	14	59654.8	43382.3	53370.4	62818.9	0.727222	0.894654	1.05304	TRUE	TRUE	TRUE	TRUE	3	TRUE	FALSE	53190.6	62818.9	11	33	0.727222	0.894654	1.05304	1.05304	FALSE	TRUE	FALSE	FALSE	Enriched candidate
ATPase family AAA domain-containing protein 3	Q925I1	Atad3	591	10	12	10	11	52309.2	50332.6	47182.4	56254.1	0.962213	0.901989	1.07541	TRUE	TRUE	TRUE	TRUE	3	TRUE	FALSE	51256.4	56254.1	11	33	0.962213	0.901989	1.07541	1.07541	FALSE	TRUE	FALSE	FALSE	Enriched candidate
Galectin-9	O08573	Lgals9	353	6	11	8	14	35647.5	44724.7	50402.4	37996.1	1.25464	1.41391	1.06588	TRUE	TRUE	TRUE	TRUE	3	TRUE	FALSE	44374.4	50402.4	11	33	1.25464	1.41391	1.06588	1.41391	FALSE	TRUE	FALSE	FALSE	Enriched candidate
Copine-4	Q8BLR2	Cpne4	557	6	12	4	17	42882.9	40987.2	45520.6	45644.5	0.955793	1.06151	1.0644	TRUE	TRUE	TRUE	TRUE	3	TRUE	FALSE	44050.7	45644.5	11	33	0.955793	1.06151	1.0644	1.0644	FALSE	TRUE	FALSE	FALSE	Enriched candidate
Cysteine desulfurase, mitochondrial	Q9Z1J3	Nfs1	459	7	11	10	12	48050.9	38176.7	41463.1	42469.8	0.794506	0.862899	0.883849	TRUE	TRUE	TRUE	TRUE	3	TRUE	FALSE	40703.2	42469.8	11	33	0.794506	0.862899	0.883849	0.883849	FALSE	TRUE	FALSE	FALSE	Enriched candidate
Plakophilin-4	Q68FH0	Pkp4	1190	1	7	11	15	0	24031.6	27371.2	29542.9				FALSE	TRUE	TRUE	TRUE	3	TRUE	TRUE	26981.9	29542.9	11	33					TRUE	TRUE	FALSE	TRUE	Strong candidate
Coronin-1C	Q9WUM4	Coro1c	474	7	9	11	13	28367.3	24400.9	26517.2	29281.7	0.860178	0.934781	1.03223	TRUE	TRUE	TRUE	TRUE	3	TRUE	FALSE	26733.3	29281.7	11	33	0.860178	0.934781	1.03223	1.03223	FALSE	TRUE	FALSE	FALSE	Enriched candidate
Ig kappa chain V-II region 7S34.1	P01630		113	2	7	21	4	79663.4	93324.4	288451	89712.1	1.17148	3.62087	1.12614	TRUE	TRUE	TRUE	TRUE	3	TRUE	FALSE	157162	288451	10.6667	32	1.17148	3.62087	1.12614	3.62087	FALSE	TRUE	FALSE	TRUE	Report-style candidate
Malate dehydrogenase, cytoplasmic	P14152	Mdh1	334	14	12	6	14	84721	87962.8	124663	94102.1	1.03826	1.47146	1.11073	TRUE	TRUE	TRUE	TRUE	3	TRUE	FALSE	102243	124663	10.6667	32	1.03826	1.47146	1.11073	1.47146	FALSE	TRUE	FALSE	FALSE	Enriched candidate
NADH dehydrogenase [ubiquinone] 1 alpha subcomplex subunit 13	Q9ERS2	Ndufa13	144	9	10	13	9	62479.8	94761	41688.8	78094.2	1.51667	0.667237	1.24991	TRUE	TRUE	TRUE	TRUE	3	TRUE	FALSE	71514.7	94761	10.6667	32	1.51667	0.667237	1.24991	1.51667	FALSE	TRUE	FALSE	FALSE	Enriched candidate
Sodium/calcium exchanger 2	Q8K596	Slc8a2	921	13	12	7	13	71009.7	66298	52336.9	69298.1	0.933647	0.737039	0.975896	TRUE	TRUE	TRUE	TRUE	3	TRUE	FALSE	62644.3	69298.1	10.6667	32	0.933647	0.737039	0.975896	0.975896	FALSE	TRUE	FALSE	FALSE	Enriched candidate
ATP synthase membrane subunit K, mitochondrial	Q78IK2	Atp5mk	58	9	10	11	11	66559.7	67365.3	58481.1	61154	1.0121	0.878626	0.918784	TRUE	TRUE	TRUE	TRUE	3	TRUE	FALSE	62333.5	67365.3	10.6667	32	1.0121	0.878626	0.918784	1.0121	FALSE	TRUE	FALSE	FALSE	Enriched candidate
Cell division control protein 42 homolog	P60766	Cdc42	191	25	10	12	10	62653.4	47558.7	69648.1	53939.4	0.759076	1.11164	0.860917	TRUE	TRUE	TRUE	TRUE	3	TRUE	FALSE	57048.8	69648.1	10.6667	32	0.759076	1.11164	0.860917	1.11164	FALSE	TRUE	FALSE	FALSE	Enriched candidate
EH domain-containing protein 1	Q9WVK4	Ehd1	534	19	11	6	15	50796.4	59279	59930.7	42799.4	1.16699	1.17982	0.842567	TRUE	TRUE	TRUE	TRUE	3	TRUE	FALSE	54003	59930.7	10.6667	32	1.16699	1.17982	0.842567	1.17982	FALSE	TRUE	FALSE	FALSE	Enriched candidate
GMP reductase 1	Q9DCZ1	Gmpr	345	8	9	9	14	42986.8	45275	59060.5	50082.2	1.05323	1.37392	1.16506	TRUE	TRUE	TRUE	TRUE	3	TRUE	FALSE	51472.6	59060.5	10.6667	32	1.05323	1.37392	1.16506	1.37392	FALSE	TRUE	FALSE	FALSE	Enriched candidate
DnaJ homolog subfamily B member 6	O54946	Dnajb6	365	15	12	13	7	56772.3	55981.8	49732.8	44769.1	0.986076	0.876005	0.788574	TRUE	TRUE	TRUE	TRUE	3	TRUE	FALSE	50161.2	55981.8	10.6667	32	0.986076	0.876005	0.788574	0.986076	FALSE	TRUE	FALSE	FALSE	Enriched candidate
Actin-related protein 2/3 complex subunit 1A	Q9R0Q6	Arpc1a	370	15	10	10	12	45062.3	48258.6	54805.8	45213	1.07093	1.21622	1.00334	TRUE	TRUE	TRUE	TRUE	3	TRUE	FALSE	49425.8	54805.8	10.6667	32	1.07093	1.21622	1.00334	1.21622	FALSE	TRUE	FALSE	FALSE	Enriched candidate
Protein SOGA3	Q6NZL0	Soga3	945	9	10	6	16	67021.7	55072.5	41042.7	44462.1	0.821712	0.612379	0.663398	TRUE	TRUE	TRUE	TRUE	3	TRUE	FALSE	46859.1	55072.5	10.6667	32	0.821712	0.612379	0.663398	0.821712	FALSE	TRUE	FALSE	FALSE	Enriched candidate
Dual specificity protein phosphatase 3	Q9D7X3	Dusp3	185	8	17	11	4	48996.7	49886.6	58396.7	31959.5	1.01816	1.19185	0.652279	TRUE	TRUE	TRUE	TRUE	3	TRUE	FALSE	46747.6	58396.7	10.6667	32	1.01816	1.19185	0.652279	1.19185	FALSE	TRUE	FALSE	FALSE	Enriched candidate
Inositol monophosphatase 1	O55023	Impa1	277	14	14	7	11	47885.1	46999.8	46499.5	45065.6	0.981512	0.971065	0.941121	TRUE	TRUE	TRUE	TRUE	3	TRUE	FALSE	46188.3	46999.8	10.6667	32	0.981512	0.971065	0.941121	0.981512	FALSE	TRUE	FALSE	FALSE	Enriched candidate
Fructose-bisphosphate aldolase C	P05063	Aldoc	363	7	11	10	11	34100	35704.2	44367.8	39606.3	1.04704	1.30111	1.16148	TRUE	TRUE	TRUE	TRUE	3	TRUE	FALSE	39892.8	44367.8	10.6667	32	1.04704	1.30111	1.16148	1.30111	FALSE	TRUE	FALSE	FALSE	Enriched candidate
Neuronal membrane glycoprotein M6-a	P35802	Gpm6a	278	7	14	12	6	33159.6	36798.2	43124	36082.2	1.10973	1.3005	1.08814	TRUE	TRUE	TRUE	TRUE	3	TRUE	FALSE	38668.1	43124	10.6667	32	1.10973	1.3005	1.08814	1.3005	FALSE	TRUE	FALSE	FALSE	Enriched candidate
Ran-binding protein 9	P69566	Ranbp9	653	6	9	12	11	29490.4	31833	39906.2	42489	1.07944	1.35319	1.44078	TRUE	TRUE	TRUE	TRUE	3	TRUE	FALSE	38076.1	42489	10.6667	32	1.07944	1.35319	1.44078	1.44078	FALSE	TRUE	FALSE	FALSE	Enriched candidate
Isoleucine--tRNA ligase, mitochondrial	Q8BIJ6	Iars2	1012	5	10	12	10	35330.9	36336.4	43578.9	33802.7	1.02846	1.23345	0.956745	TRUE	TRUE	TRUE	TRUE	3	TRUE	FALSE	37906	43578.9	10.6667	32	1.02846	1.23345	0.956745	1.23345	FALSE	TRUE	FALSE	FALSE	Enriched candidate
Serine/threonine-protein phosphatase PGAM5, mitochondrial	Q8BX10	Pgam5	288	1	10	7	15	0	36490	39455.7	34705.5				FALSE	TRUE	TRUE	TRUE	3	TRUE	TRUE	36883.7	39455.7	10.6667	32					TRUE	TRUE	FALSE	TRUE	Strong candidate
Erlin-2	Q8BFZ9	Erlin2	340	7	9	7	16	34731.9	31216.3	39659.2	34036.9	0.898779	1.14187	0.979991	TRUE	TRUE	TRUE	TRUE	3	TRUE	FALSE	34970.8	39659.2	10.6667	32	0.898779	1.14187	0.979991	1.14187	FALSE	TRUE	FALSE	FALSE	Enriched candidate
EGF-containing fibulin-like extracellular matrix protein 1	Q8BPB5	Efemp1	493	9	12	7	13	26896.5	34901.1	36223.1	33281.5	1.29761	1.34676	1.23739	TRUE	TRUE	TRUE	TRUE	3	TRUE	FALSE	34801.9	36223.1	10.6667	32	1.29761	1.34676	1.23739	1.34676	FALSE	TRUE	FALSE	FALSE	Enriched candidate
Microtubule-associated protein tau	P10637	Mapt	733	4	17	6	9	29205.2	32836.8	33774.1	30592.1	1.12435	1.15644	1.04749	TRUE	TRUE	TRUE	TRUE	3	TRUE	FALSE	32401	33774.1	10.6667	32	1.12435	1.15644	1.04749	1.15644	FALSE	TRUE	FALSE	FALSE	Enriched candidate
Clustered mitochondria protein homolog	Q5SW19	Cluh	1315	11	5	16	11	37157.4	22101	40192.3	34162.7	0.594794	1.08168	0.919404	TRUE	TRUE	TRUE	TRUE	3	TRUE	FALSE	32152	40192.3	10.6667	32	0.594794	1.08168	0.919404	1.08168	FALSE	TRUE	FALSE	FALSE	Enriched candidate
Carboxypeptidase N catalytic chain	Q9JJN5	Cpn1	457	10	13	9	10	37174	32509.7	30551.9	32664.8	0.874529	0.821862	0.878699	TRUE	TRUE	TRUE	TRUE	3	TRUE	FALSE	31908.8	32664.8	10.6667	32	0.874529	0.821862	0.878699	0.878699	FALSE	TRUE	FALSE	FALSE	Enriched candidate
AP-3 complex subunit mu-2	Q8R2R9	Ap3m2	418	4	9	13	10	21749.8	27974.7	28664.6	28516.5	1.2862	1.31793	1.31112	TRUE	TRUE	TRUE	TRUE	3	TRUE	FALSE	28385.3	28664.6	10.6667	32	1.2862	1.31793	1.31112	1.31793	FALSE	TRUE	FALSE	FALSE	Enriched candidate
Serine/threonine-protein phosphatase 2B catalytic subunit beta isoform	P48453	Ppp3cb	525	6	13	11	7	272713	203958	291762	215715	0.747884	1.06985	0.790996	TRUE	TRUE	TRUE	TRUE	3	TRUE	FALSE	237145	291762	10.3333	31	0.747884	1.06985	0.790996	1.06985	FALSE	TRUE	FALSE	FALSE	Enriched candidate
Sorting and assembly machinery component 50 homolog	Q8BGH2	Samm50	469	1	8	10	13	0	161239	186385	168321				FALSE	TRUE	TRUE	TRUE	3	TRUE	TRUE	171981	186385	10.3333	31					TRUE	TRUE	FALSE	TRUE	Strong candidate
Protein shisa-6	Q3UH99	Shisa6	525	17	11	6	14	104164	105782	76805.1	96588.5	1.01553	0.737349	0.927275	TRUE	TRUE	TRUE	TRUE	3	TRUE	FALSE	93058.5	105782	10.3333	31	1.01553	0.737349	0.927275	1.01553	FALSE	TRUE	FALSE	FALSE	Enriched candidate
Nucleoside diphosphate kinase A	P15532	Nme1	152	5	13	8	10	50901.7	106261	49623.4	100400	2.08758	0.974888	1.97243	TRUE	TRUE	TRUE	TRUE	3	TRUE	FALSE	85428.3	106261	10.3333	31	2.08758	0.974888	1.97243	2.08758	FALSE	TRUE	FALSE	TRUE	Report-style candidate
NADH dehydrogenase [ubiquinone] iron-sulfur protein 3, mitochondrial	Q9DCT2	Ndufs3	263	9	5	16	10	60207	55493	58422.6	57416.1	0.921704	0.970361	0.953644	TRUE	TRUE	TRUE	TRUE	3	TRUE	FALSE	57110.6	58422.6	10.3333	31	0.921704	0.970361	0.953644	0.970361	FALSE	TRUE	FALSE	FALSE	Enriched candidate
Ras-related protein Rab-5A	Q9CQD1	Rab5a	215	25	13	16	2	61307.4	63659.5	60219.7	27875.7	1.03837	0.982258	0.454687	TRUE	TRUE	TRUE	TRUE	3	TRUE	FALSE	50585	63659.5	10.3333	31	1.03837	0.982258	0.454687	1.03837	FALSE	TRUE	FALSE	FALSE	Enriched candidate
Probable ATP-dependent RNA helicase DDX41	Q91VN6	Ddx41	622	11	15	9	7	43063.3	48119.4	46507.6	53563.4	1.11741	1.07998	1.24383	TRUE	TRUE	TRUE	TRUE	3	TRUE	FALSE	49396.8	53563.4	10.3333	31	1.11741	1.07998	1.24383	1.24383	FALSE	TRUE	FALSE	FALSE	Enriched candidate
Actin-histidine N-methyltransferase	Q91WC0	Setd3	594	6	8	12	11	40822.7	50138.6	47020.6	39587	1.22821	1.15183	0.969731	TRUE	TRUE	TRUE	TRUE	3	TRUE	FALSE	45582.1	50138.6	10.3333	31	1.22821	1.15183	0.969731	1.22821	FALSE	TRUE	FALSE	FALSE	Enriched candidate
4-trimethylaminobutyraldehyde dehydrogenase	Q9JLJ2	Aldh9a1	494	4	7	10	14	32765.7	40432.9	51890.8	42436.9	1.234	1.58369	1.29516	TRUE	TRUE	TRUE	TRUE	3	TRUE	FALSE	44920.2	51890.8	10.3333	31	1.234	1.58369	1.29516	1.58369	FALSE	TRUE	FALSE	FALSE	Enriched candidate
Enoyl-CoA hydratase, mitochondrial	Q8BH95	Echs1	290	10	10	14	7	40986.7	53040.9	44550.3	36773.5	1.2941	1.08695	0.897206	TRUE	TRUE	TRUE	TRUE	3	TRUE	FALSE	44788.2	53040.9	10.3333	31	1.2941	1.08695	0.897206	1.2941	FALSE	TRUE	FALSE	FALSE	Enriched candidate
26S proteasome regulatory subunit 6A	O88685	Psmc3	442	6	9	10	12	46707.8	34036.6	36110.1	32042.2	0.728713	0.773105	0.686015	TRUE	TRUE	TRUE	TRUE	3	TRUE	FALSE	34063	36110.1	10.3333	31	0.728713	0.773105	0.686015	0.773105	FALSE	TRUE	FALSE	FALSE	Enriched candidate
Flotillin-2	Q60634	Flot2	428	2	9	9	13	24599.5	27234.9	24148.7	23224	1.10713	0.981675	0.944085	TRUE	TRUE	TRUE	TRUE	3	TRUE	FALSE	24869.2	27234.9	10.3333	31	1.10713	0.981675	0.944085	1.10713	FALSE	TRUE	FALSE	FALSE	Enriched candidate
CB1 cannabinoid receptor-interacting protein 1	Q5M8N0	Cnrip1	164	13	15	10	5	364583	647050	544567	469462	1.77477	1.49367	1.28767	TRUE	TRUE	TRUE	TRUE	3	TRUE	FALSE	553693	647050	10	30	1.77477	1.49367	1.28767	1.77477	FALSE	TRUE	FALSE	FALSE	Enriched candidate
Nuclear pore complex protein Nup98-Nup96	Q6PFD9	Nup98	1816	10	12	10	8	109909	95363.4	83641.8	98699.6	0.867658	0.76101	0.898012	TRUE	TRUE	TRUE	TRUE	3	TRUE	FALSE	92568.3	98699.6	10	30	0.867658	0.76101	0.898012	0.898012	FALSE	TRUE	FALSE	FALSE	Enriched candidate
Coagulation factor X	O88947	F10	481	12	11	7	12	79828.5	84830.4	86515.2	77935.4	1.06266	1.08376	0.976286	TRUE	TRUE	TRUE	TRUE	3	TRUE	FALSE	83093.7	86515.2	10	30	1.06266	1.08376	0.976286	1.08376	FALSE	TRUE	FALSE	FALSE	Enriched candidate
Magnesium transporter MRS2 homolog, mitochondrial	Q5NCE8	Mrs2	434	2	9	9	12	45069.4	56161.7	58884.7	55679.9	1.24611	1.30653	1.23542	TRUE	TRUE	TRUE	TRUE	3	TRUE	FALSE	56908.8	58884.7	10	30	1.24611	1.30653	1.23542	1.30653	FALSE	TRUE	FALSE	FALSE	Enriched candidate
NAD-dependent protein deacetylase sirtuin-2	Q8VDQ8	Sirt2	389	12	11	8	11	51716.2	53051.2	54562.1	58075.4	1.02581	1.05503	1.12296	TRUE	TRUE	TRUE	TRUE	3	TRUE	FALSE	55229.6	58075.4	10	30	1.02581	1.05503	1.12296	1.12296	FALSE	TRUE	FALSE	FALSE	Enriched candidate
Guanine nucleotide-binding protein G(q) subunit alpha	P21279	Gnaq	359	10	13	7	10	55971.5	58470.6	45010.1	55135.1	1.04465	0.80416	0.985057	TRUE	TRUE	TRUE	TRUE	3	TRUE	FALSE	52871.9	58470.6	10	30	1.04465	0.80416	0.985057	1.04465	FALSE	TRUE	FALSE	FALSE	Enriched candidate
60S ribosomal protein L6	P47911	Rpl6	296	4	9	10	11	36307.4	49700.8	57783.9	51130.6	1.36889	1.59152	1.40827	TRUE	TRUE	TRUE	TRUE	3	TRUE	FALSE	52871.7	57783.9	10	30	1.36889	1.59152	1.40827	1.59152	FALSE	TRUE	FALSE	FALSE	Enriched candidate
WD repeat-containing protein 48	Q8BH57	Wdr48	676	10	12	10	8	35394.7	48821.5	51037.8	47320.8	1.37935	1.44196	1.33695	TRUE	TRUE	TRUE	TRUE	3	TRUE	FALSE	49060	51037.8	10	30	1.37935	1.44196	1.33695	1.44196	FALSE	TRUE	FALSE	FALSE	Enriched candidate
60S ribosomal protein L7	P14148	Rpl7	270	4	10	12	8	33376.5	44646	59758.1	40347	1.33765	1.79042	1.20884	TRUE	TRUE	TRUE	TRUE	3	TRUE	FALSE	48250.4	59758.1	10	30	1.33765	1.79042	1.20884	1.79042	FALSE	TRUE	FALSE	FALSE	Enriched candidate
Neuromodulin	P06837	Gap43	227	4	11	12	7	0	44218.2	50469.1	38072.3				FALSE	TRUE	TRUE	TRUE	3	TRUE	TRUE	44253.2	50469.1	10	30					TRUE	TRUE	FALSE	TRUE	Strong candidate
Probable ATP-dependent RNA helicase DDX6	P54823	Ddx6	483	6	8	9	13	39825.7	36720	47948.9	47068.6	0.922017	1.20397	1.18186	TRUE	TRUE	TRUE	TRUE	3	TRUE	FALSE	43912.5	47948.9	10	30	0.922017	1.20397	1.18186	1.20397	FALSE	TRUE	FALSE	FALSE	Enriched candidate
Peroxisomal multifunctional enzyme type 2	P51660	Hsd17b4	735	16	11	13	6	37856.3	43281.2	43496	40210	1.1433	1.14898	1.06217	TRUE	TRUE	TRUE	TRUE	3	TRUE	FALSE	42329.1	43496	10	30	1.1433	1.14898	1.06217	1.14898	FALSE	TRUE	FALSE	FALSE	Enriched candidate
Xaa-Pro aminopeptidase 3	B7ZMP1	Xpnpep3	506	11	6	9	15	48150.5	44495.5	42902.4	35813.1	0.924092	0.891007	0.743775	TRUE	TRUE	TRUE	TRUE	3	TRUE	FALSE	41070.3	44495.5	10	30	0.924092	0.891007	0.743775	0.924092	FALSE	TRUE	FALSE	FALSE	Enriched candidate
Carboxypeptidase B2	Q9JHH6	Cpb2	422	10	11	8	11	43681	38554.1	38803.3	42120.8	0.882629	0.888332	0.964282	TRUE	TRUE	TRUE	TRUE	3	TRUE	FALSE	39826.1	42120.8	10	30	0.882629	0.888332	0.964282	0.964282	FALSE	TRUE	FALSE	FALSE	Enriched candidate
Excitatory amino acid transporter 1	P56564	Slc1a3	543	11	10	12	8	39815.2	31212.7	50245.8	37293.6	0.78394	1.26198	0.936667	TRUE	TRUE	TRUE	TRUE	3	TRUE	FALSE	39584.1	50245.8	10	30	0.78394	1.26198	0.936667	1.26198	FALSE	TRUE	FALSE	FALSE	Enriched candidate
Tricarboxylate transport protein, mitochondrial	Q8JZU2	Slc25a1	311	11	13	11	6	40541.3	39135.4	38866	30842.3	0.965322	0.958677	0.760763	TRUE	TRUE	TRUE	TRUE	3	TRUE	FALSE	36281.3	39135.4	10	30	0.965322	0.958677	0.760763	0.965322	FALSE	TRUE	FALSE	FALSE	Enriched candidate
Beta-soluble NSF attachment protein	P28663	Napb	298	11	11	11	8	39239.3	37358.3	31740.7	37374.7	0.952062	0.808901	0.952481	TRUE	TRUE	TRUE	TRUE	3	TRUE	FALSE	35491.2	37374.7	10	30	0.952062	0.808901	0.952481	0.952481	FALSE	TRUE	FALSE	FALSE	Enriched candidate
Rap1 GTPase-GDP dissociation stimulator 1	E9Q912	Rap1gds1	607	3	9	8	13	0	38600	32300.3	35381.4				FALSE	TRUE	TRUE	TRUE	3	TRUE	TRUE	35427.2	38600	10	30					TRUE	TRUE	FALSE	TRUE	Strong candidate
Apolipoprotein E	P08226	Apoe	311	6	6	8	16	34693.1	33337.7	37518.8	32768.9	0.960933	1.08145	0.944537	TRUE	TRUE	TRUE	TRUE	3	TRUE	FALSE	34541.8	37518.8	10	30	0.960933	1.08145	0.944537	1.08145	FALSE	TRUE	FALSE	FALSE	Enriched candidate
DNA damage-binding protein 1	Q3U1J4	Ddb1	1140	5	11	10	9	31957.3	29426.9	25485.1	24597.8	0.920818	0.797474	0.769708	TRUE	TRUE	TRUE	TRUE	3	TRUE	FALSE	26503.2	29426.9	10	30	0.920818	0.797474	0.769708	0.920818	FALSE	TRUE	FALSE	FALSE	Enriched candidate
Cytochrome c oxidase subunit 4 isoform 1, mitochondrial	P19783	Cox4i1	169	10	10	12	7	130509	192730	126674	167793	1.47676	0.970611	1.28567	TRUE	TRUE	TRUE	TRUE	3	TRUE	FALSE	162399	192730	9.66667	29	1.47676	0.970611	1.28567	1.47676	FALSE	TRUE	FALSE	FALSE	Enriched candidate
Dynein light chain 2, cytoplasmic	Q9D0M5	Dynll2	89	6	11	10	8	100346	189694	114954	150006	1.89039	1.14557	1.49489	TRUE	TRUE	TRUE	TRUE	3	TRUE	FALSE	151551	189694	9.66667	29	1.89039	1.14557	1.49489	1.89039	FALSE	TRUE	FALSE	FALSE	Enriched candidate
Mannan-binding lectin serine protease 1	P98064	Masp1	704	8	10	10	9	102867	116346	87711	102191	1.13104	0.852665	0.993433	TRUE	TRUE	TRUE	TRUE	3	TRUE	FALSE	102083	116346	9.66667	29	1.13104	0.852665	0.993433	1.13104	FALSE	TRUE	FALSE	FALSE	Enriched candidate
NCK-interacting protein with SH3 domain	Q9ESJ4	Nckipsd	714	7	9	9	11	66364	60053.8	60253.5	64908.5	0.904914	0.907923	0.978068	TRUE	TRUE	TRUE	TRUE	3	TRUE	FALSE	61738.6	64908.5	9.66667	29	0.904914	0.907923	0.978068	0.978068	FALSE	TRUE	FALSE	FALSE	Enriched candidate
Protein rogdi homolog	Q3TDK6	Rogdi	287	4	8	12	9	37567.1	72526.8	46277.4	53635.4	1.93059	1.23186	1.42772	TRUE	TRUE	TRUE	TRUE	3	TRUE	FALSE	57479.8	72526.8	9.66667	29	1.93059	1.23186	1.42772	1.93059	FALSE	TRUE	FALSE	FALSE	Enriched candidate
Cytoplasmic dynein 1 intermediate chain 1	O88485	Dync1i1	628	7	13	8	8	45652.5	52356.6	57820.7	61162.8	1.14685	1.26654	1.33975	TRUE	TRUE	TRUE	TRUE	3	TRUE	FALSE	57113.4	61162.8	9.66667	29	1.14685	1.26654	1.33975	1.33975	FALSE	TRUE	FALSE	FALSE	Enriched candidate
Transketolase	P40142	Tkt	623	8	12	6	11	81431.8	87344.3	22576.2	43134	1.07261	0.277241	0.529695	TRUE	TRUE	TRUE	TRUE	3	TRUE	FALSE	51018.2	87344.3	9.66667	29	1.07261	0.277241	0.529695	1.07261	FALSE	TRUE	FALSE	FALSE	Enriched candidate
Mitotic checkpoint protein BUB3	Q9WVA3	Bub3	326	10	8	9	12	46809.5	43346.4	54889.2	46148.8	0.926017	1.17261	0.985884	TRUE	TRUE	TRUE	TRUE	3	TRUE	FALSE	48128.1	54889.2	9.66667	29	0.926017	1.17261	0.985884	1.17261	FALSE	TRUE	FALSE	FALSE	Enriched candidate
Neutral amino acid transporter A	O35874	Slc1a4	532	9	9	11	9	38168.3	40407.8	47940.7	46410	1.05868	1.25604	1.21593	TRUE	TRUE	TRUE	TRUE	3	TRUE	FALSE	44919.5	47940.7	9.66667	29	1.05868	1.25604	1.21593	1.25604	FALSE	TRUE	FALSE	FALSE	Enriched candidate
Microtubule-associated protein RP/EB family member 3	Q6PER3	Mapre3	281	8	11	9	9	46408.8	42383.6	46691.9	45303.3	0.913267	1.0061	0.976179	TRUE	TRUE	TRUE	TRUE	3	TRUE	FALSE	44792.9	46691.9	9.66667	29	0.913267	1.0061	0.976179	1.0061	FALSE	TRUE	FALSE	FALSE	Enriched candidate
Neuronal cell adhesion molecule	Q810U4	Nrcam	1256	4	6	13	10	28592.7	37812.3	45715.4	44031.2	1.32244	1.59885	1.53994	TRUE	TRUE	TRUE	TRUE	3	TRUE	FALSE	42519.6	45715.4	9.66667	29	1.32244	1.59885	1.53994	1.59885	FALSE	TRUE	FALSE	FALSE	Enriched candidate
Dihydropyrimidinase-related protein 5	Q9EQF6	Dpysl5	564	9	10	10	9	37734.4	46309	37434.2	38722.8	1.22724	0.992045	1.02619	TRUE	TRUE	TRUE	TRUE	3	TRUE	FALSE	40822	46309	9.66667	29	1.22724	0.992045	1.02619	1.22724	FALSE	TRUE	FALSE	FALSE	Enriched candidate
Ketimine reductase mu-crystallin	O54983	Crym	313	19	6	8	15	38592.7	32314.6	49091.1	38827	0.837324	1.27203	1.00607	TRUE	TRUE	TRUE	TRUE	3	TRUE	FALSE	40077.6	49091.1	9.66667	29	0.837324	1.27203	1.00607	1.27203	FALSE	TRUE	FALSE	FALSE	Enriched candidate
Sideroflexin-1	Q99JR1	Sfxn1	322	9	14	11	4	32484.9	35118.5	48898.8	32947.7	1.08107	1.50528	1.01425	TRUE	TRUE	TRUE	TRUE	3	TRUE	FALSE	38988.3	48898.8	9.66667	29	1.08107	1.50528	1.01425	1.50528	FALSE	TRUE	FALSE	FALSE	Enriched candidate
Histone-binding protein RBBP4	Q60972	Rbbp4	425	6	7	10	12	33631.7	36875.5	38943.8	34927.4	1.09645	1.15795	1.03853	TRUE	TRUE	TRUE	TRUE	3	TRUE	FALSE	36915.6	38943.8	9.66667	29	1.09645	1.15795	1.03853	1.15795	FALSE	TRUE	FALSE	FALSE	Enriched candidate
EH domain-containing protein 2	Q8BH64	Ehd2	543	16	14	3	11	231872	151679	35089	96613.6	0.654149	0.151329	0.416667	TRUE	TRUE	TRUE	TRUE	3	TRUE	FALSE	94460.5	151679	9.33333	28	0.654149	0.151329	0.416667	0.654149	FALSE	TRUE	FALSE	FALSE	Enriched candidate
Protein bassoon	O88737	Bsn	3942	5	7	8	13	57030	48692.5	56410.7	57030.3	0.853805	0.98914	1	TRUE	TRUE	TRUE	TRUE	3	TRUE	FALSE	54044.5	57030.3	9.33333	28	0.853805	0.98914	1	1	FALSE	TRUE	FALSE	FALSE	Enriched candidate
Ubiquitin carboxyl-terminal hydrolase 5	P56399	Usp5	858	6	13	6	9	34274.8	34477.8	50168.7	46462.4	1.00592	1.46372	1.35558	TRUE	TRUE	TRUE	TRUE	3	TRUE	FALSE	43702.9	50168.7	9.33333	28	1.00592	1.46372	1.35558	1.46372	FALSE	TRUE	FALSE	FALSE	Enriched candidate
Eukaryotic initiation factor 4A-III	Q91VC3	Eif4a3	411	1	7	14	7	0	36958.3	40062.3	34385.6				FALSE	TRUE	TRUE	TRUE	3	TRUE	TRUE	37135.4	40062.3	9.33333	28					TRUE	TRUE	FALSE	TRUE	Strong candidate
Casein kinase II subunit alpha	Q60737	Csnk2a1	391	5	10	7	11	30241.6	36301.4	35961.5	36737.2	1.20038	1.18914	1.21479	TRUE	TRUE	TRUE	TRUE	3	TRUE	FALSE	36333.4	36737.2	9.33333	28	1.20038	1.18914	1.21479	1.21479	FALSE	TRUE	FALSE	FALSE	Enriched candidate
Mitogen-activated protein kinase 10	Q61831	Mapk10	464	8	8	10	10	30364.8	33445.1	33039.8	34501.2	1.10144	1.08809	1.13622	TRUE	TRUE	TRUE	TRUE	3	TRUE	FALSE	33662	34501.2	9.33333	28	1.10144	1.08809	1.13622	1.13622	FALSE	TRUE	FALSE	FALSE	Enriched candidate
Growth arrest-specific protein 7	Q60780	Gas7	421	5	9	9	10	29765.9	35448.6	30737	30308.6	1.19091	1.03262	1.01823	TRUE	TRUE	TRUE	TRUE	3	TRUE	FALSE	32164.7	35448.6	9.33333	28	1.19091	1.03262	1.01823	1.19091	FALSE	TRUE	FALSE	FALSE	Enriched candidate
Phosphomannomutase 1	O35621	Pmm1	262	6	8	9	11	34644.2	32172.7	30764.3	32232.2	0.928659	0.888007	0.930378	TRUE	TRUE	TRUE	TRUE	3	TRUE	FALSE	31723.1	32232.2	9.33333	28	0.928659	0.888007	0.930378	0.930378	FALSE	TRUE	FALSE	FALSE	Enriched candidate
Neuroendocrine convertase 2	P21661	Pcsk2	637	3	13	10	5	27879.2	32854.1	31067.1	24179.3	1.17845	1.11435	0.867288	TRUE	TRUE	TRUE	TRUE	3	TRUE	FALSE	29366.8	32854.1	9.33333	28	1.17845	1.11435	0.867288	1.17845	FALSE	TRUE	FALSE	FALSE	Enriched candidate
Transmembrane protein 263	Q9DAM7	Tmem263	115	6	9	7	11	220690	510760	182706	387474	2.31438	0.827884	1.75574	TRUE	TRUE	TRUE	TRUE	3	TRUE	FALSE	360313	510760	9	27	2.31438	0.827884	1.75574	2.31438	FALSE	TRUE	FALSE	TRUE	Report-style candidate
Potassium-transporting ATPase alpha chain 1	Q64436	Atp4a	1034	5	9	8	10	96652.2	133068	137263	161880	1.37677	1.42018	1.67487	TRUE	TRUE	TRUE	TRUE	3	TRUE	FALSE	144071	161880	9	27	1.37677	1.42018	1.67487	1.67487	FALSE	TRUE	FALSE	FALSE	Enriched candidate
Coiled-coil-helix-coiled-coil-helix domain-containing protein 2	Q9D1L0	Chchd2	153	0	15	7	5	0	210514	113675	74630.6				FALSE	TRUE	TRUE	TRUE	3	TRUE	TRUE	132940	210514	9	27					TRUE	TRUE	FALSE	TRUE	Strong candidate
Glutaminase kidney isoform, mitochondrial	D3Z7P3	Gls	674	6	7	10	10	55428.3	69275.3	38497.4	44085.4	1.24982	0.694544	0.79536	TRUE	TRUE	TRUE	TRUE	3	TRUE	FALSE	50619.4	69275.3	9	27	1.24982	0.694544	0.79536	1.24982	FALSE	TRUE	FALSE	FALSE	Enriched candidate
Alanine--tRNA ligase, cytoplasmic	Q8BGQ7	Aars1	968	11	7	11	9	44375.5	38704.2	50586.5	41552.9	0.872197	1.13996	0.936392	TRUE	TRUE	TRUE	TRUE	3	TRUE	FALSE	43614.5	50586.5	9	27	0.872197	1.13996	0.936392	1.13996	FALSE	TRUE	FALSE	FALSE	Enriched candidate
Mitochondrial import inner membrane translocase subunit TIM50	Q9D880	Timm50	353	5	9	9	9	38686.1	38109.3	47377	44616.1	0.985092	1.22465	1.15328	TRUE	TRUE	TRUE	TRUE	3	TRUE	FALSE	43367.5	47377	9	27	0.985092	1.22465	1.15328	1.22465	FALSE	TRUE	FALSE	FALSE	Enriched candidate
AP-3 complex subunit delta-1	O54774	Ap3d1	1199	9	10	6	11	64041.2	41567	40900	47521.8	0.649066	0.638652	0.742051	TRUE	TRUE	TRUE	TRUE	3	TRUE	FALSE	43329.6	47521.8	9	27	0.649066	0.638652	0.742051	0.742051	FALSE	TRUE	FALSE	FALSE	Enriched candidate
Synaptogyrin-1	O55100	Syngr1	234	7	8	11	8	42375.8	43759.6	45594.5	40041.6	1.03265	1.07595	0.944916	TRUE	TRUE	TRUE	TRUE	3	TRUE	FALSE	43131.9	45594.5	9	27	1.03265	1.07595	0.944916	1.07595	FALSE	TRUE	FALSE	FALSE	Enriched candidate
ELAV-like protein 2	Q60899	Elavl2	360	8	8	11	8	38910.9	40334.1	48280.9	38566.1	1.03658	1.24081	0.99114	TRUE	TRUE	TRUE	TRUE	3	TRUE	FALSE	42393.7	48280.9	9	27	1.03658	1.24081	0.99114	1.24081	FALSE	TRUE	FALSE	FALSE	Enriched candidate
Glucose 1,6-bisphosphate synthase	Q8CAA7	Pgm2l1	621	11	10	9	8	33633.1	38381.3	39676.6	34644.9	1.14118	1.17969	1.03008	TRUE	TRUE	TRUE	TRUE	3	TRUE	FALSE	37567.6	39676.6	9	27	1.14118	1.17969	1.03008	1.17969	FALSE	TRUE	FALSE	FALSE	Enriched candidate
Aflatoxin B1 aldehyde reductase member 2	Q8CG76	Akr7a2	367	3	10	10	7	34024.7	33129.9	40397.9	36397.3	0.973704	1.18731	1.06973	TRUE	TRUE	TRUE	TRUE	3	TRUE	FALSE	36641.7	40397.9	9	27	0.973704	1.18731	1.06973	1.18731	FALSE	TRUE	FALSE	FALSE	Enriched candidate
Misshapen-like kinase 1	Q9JM52	Mink1	1308	16	12	8	7	55004.8	42385.5	32093.7	34098.6	0.770579	0.583471	0.619922	TRUE	TRUE	TRUE	TRUE	3	TRUE	FALSE	36192.6	42385.5	9	27	0.770579	0.583471	0.619922	0.770579	FALSE	TRUE	FALSE	FALSE	Enriched candidate
Ras-related protein Rab-3D	P35276	Rab3d	219	20	11	10	6	42016.3	34872.5	40812.8	27612.9	0.829974	0.971355	0.657195	TRUE	TRUE	TRUE	TRUE	3	TRUE	FALSE	34432.7	40812.8	9	27	0.829974	0.971355	0.657195	0.971355	FALSE	TRUE	FALSE	FALSE	Enriched candidate
Glycerol kinase	Q64516	Gk	559	7	6	9	12	35556.7	30007	33192.3	35560.1	0.84392	0.933503	1.0001	TRUE	TRUE	TRUE	TRUE	3	TRUE	FALSE	32919.8	35560.1	9	27	0.84392	0.933503	1.0001	1.0001	FALSE	TRUE	FALSE	FALSE	Enriched candidate
Growth factor receptor-bound protein 2	Q60631	Grb2	217	4	15	8	4	32096	37868.4	29562.3	30588.5	1.17985	0.921057	0.953029	TRUE	TRUE	TRUE	TRUE	3	TRUE	FALSE	32673.1	37868.4	9	27	1.17985	0.921057	0.953029	1.17985	FALSE	TRUE	FALSE	FALSE	Enriched candidate
Succinyl-CoA:3-ketoacid coenzyme A transferase 1, mitochondrial	Q9D0K2	Oxct1	520	11	8	7	12	33793.6	28894.1	37342.3	30786.2	0.855018	1.10501	0.911007	TRUE	TRUE	TRUE	TRUE	3	TRUE	FALSE	32340.9	37342.3	9	27	0.855018	1.10501	0.911007	1.10501	FALSE	TRUE	FALSE	FALSE	Enriched candidate
Diacylglycerol kinase gamma	Q91WG7	Dgkg	788	5	7	9	11	25766.7	24671	29459.5	29280.8	0.957477	1.14331	1.13638	TRUE	TRUE	TRUE	TRUE	3	TRUE	FALSE	27803.8	29459.5	9	27	0.957477	1.14331	1.13638	1.14331	FALSE	TRUE	FALSE	FALSE	Enriched candidate
Homer protein homolog 1	Q9Z2Y3	Homer1	366	5	7	11	9	22270.6	20853.6	24081	24137	0.936372	1.08129	1.08381	TRUE	TRUE	TRUE	TRUE	3	TRUE	FALSE	23023.9	24137	9	27	0.936372	1.08129	1.08381	1.08381	FALSE	TRUE	FALSE	FALSE	Enriched candidate
AP-2 complex subunit sigma	P62743	Ap2s1	142	8	11	6	9	163300	198224	279389	151560	1.21387	1.7109	0.928113	TRUE	TRUE	TRUE	TRUE	3	TRUE	FALSE	209724	279389	8.66667	26	1.21387	1.7109	0.928113	1.7109	FALSE	TRUE	FALSE	FALSE	Enriched candidate
Guanine nucleotide-binding protein G(I)/G(S)/G(O) subunit gamma-2	P63213	Gng2	71	6	9	9	8	137823	184018	142125	210750	1.33518	1.03121	1.52913	TRUE	TRUE	TRUE	TRUE	3	TRUE	FALSE	178965	210750	8.66667	26	1.33518	1.03121	1.52913	1.52913	FALSE	TRUE	FALSE	FALSE	Enriched candidate
Non-POU domain-containing octamer-binding protein	Q99K48	Nono	473	12	6	7	13	70207.3	76316.3	61162.5	69903.8	1.08701	0.87117	0.995677	TRUE	TRUE	TRUE	TRUE	3	TRUE	FALSE	69127.5	76316.3	8.66667	26	1.08701	0.87117	0.995677	1.08701	FALSE	TRUE	FALSE	FALSE	Enriched candidate
AP-1 complex subunit beta-1	O35643	Ap1b1	943	6	6	9	11	48211.5	43077	51205.9	47795.6	0.893501	1.06211	0.991373	TRUE	TRUE	TRUE	TRUE	3	TRUE	FALSE	47359.5	51205.9	8.66667	26	0.893501	1.06211	0.991373	1.06211	FALSE	TRUE	FALSE	FALSE	Enriched candidate
N-terminal EF-hand calcium-binding protein 2	Q91ZP9	Necab2	389	7	10	8	8	43685	39607.6	40431.5	48980.5	0.906664	0.925523	1.12122	TRUE	TRUE	TRUE	TRUE	3	TRUE	FALSE	43006.5	48980.5	8.66667	26	0.906664	0.925523	1.12122	1.12122	FALSE	TRUE	FALSE	FALSE	Enriched candidate
Phosphoribosyl pyrophosphate synthase-associated protein 1	Q9D0M1	Prpsap1	356	2	14	2	10	31847.2	44255.9	39789.6	37343.8	1.38963	1.24939	1.17259	TRUE	TRUE	TRUE	TRUE	3	TRUE	FALSE	40463.1	44255.9	8.66667	26	1.38963	1.24939	1.17259	1.38963	FALSE	TRUE	FALSE	FALSE	Enriched candidate
BTB/POZ domain-containing protein KCTD12	Q6WVG3	Kctd12	327	8	8	8	10	36433.8	34963.6	42783.1	39242.9	0.959648	1.17427	1.0771	TRUE	TRUE	TRUE	TRUE	3	TRUE	FALSE	38996.5	42783.1	8.66667	26	0.959648	1.17427	1.0771	1.17427	FALSE	TRUE	FALSE	FALSE	Enriched candidate
40S ribosomal protein S9	Q6ZWN5	Rps9	194	1	8	9	9	0	31041.8	39742.3	36358.8				FALSE	TRUE	TRUE	TRUE	3	TRUE	TRUE	35714.3	39742.3	8.66667	26					TRUE	TRUE	FALSE	FALSE	Strong candidate
Histone deacetylase 11	Q91WA3	Hdac11	347	3	8	4	14	0	32375.1	34154	36539				FALSE	TRUE	TRUE	TRUE	3	TRUE	TRUE	34356	36539	8.66667	26					TRUE	TRUE	FALSE	TRUE	Strong candidate
Cleavage and polyadenylation specificity factor subunit 7	Q8BTV2	Cpsf7	471	4	10	5	11	27922.7	35579.3	29145.2	35115.1	1.27421	1.04378	1.25758	TRUE	TRUE	TRUE	TRUE	3	TRUE	FALSE	33279.9	35579.3	8.66667	26	1.27421	1.04378	1.25758	1.27421	FALSE	TRUE	FALSE	FALSE	Enriched candidate
Atlastin-1	Q8BH66	Atl1	558	4	12	6	8	26249.7	33676.4	31355	34169.2	1.28292	1.19449	1.3017	TRUE	TRUE	TRUE	TRUE	3	TRUE	FALSE	33066.9	34169.2	8.66667	26	1.28292	1.19449	1.3017	1.3017	FALSE	TRUE	FALSE	FALSE	Enriched candidate
AP-3 complex subunit beta-2	Q9JME5	Ap3b2	1082	8	9	6	11	38235.3	38022.1	28563.8	30746.1	0.994426	0.747053	0.804128	TRUE	TRUE	TRUE	TRUE	3	TRUE	FALSE	32444	38022.1	8.66667	26	0.994426	0.747053	0.804128	0.994426	FALSE	TRUE	FALSE	FALSE	Enriched candidate
Protein argonaute-2	Q8CJG0	Ago2	860	3	9	8	9	25553.1	30125.6	35957.2	30319.4	1.17894	1.40716	1.18653	TRUE	TRUE	TRUE	TRUE	3	TRUE	FALSE	32134.1	35957.2	8.66667	26	1.17894	1.40716	1.18653	1.40716	FALSE	TRUE	FALSE	FALSE	Enriched candidate
Coronin-1A	O89053	Coro1a	461	5	7	11	8	25452	27938.1	33380.7	28834.1	1.09768	1.31152	1.13288	TRUE	TRUE	TRUE	TRUE	3	TRUE	FALSE	30051	33380.7	8.66667	26	1.09768	1.31152	1.13288	1.31152	FALSE	TRUE	FALSE	FALSE	Enriched candidate
26S proteasome regulatory subunit 7	P46471	Psmc2	433	4	6	9	11	21007.8	28734	23918.7	25547.6	1.36778	1.13856	1.2161	TRUE	TRUE	TRUE	TRUE	3	TRUE	FALSE	26066.8	28734	8.66667	26	1.36778	1.13856	1.2161	1.36778	FALSE	TRUE	FALSE	FALSE	Enriched candidate
60S ribosomal protein L27	P61358	Rpl27	136	4	7	7	11	130765	151228	137059	145299	1.15649	1.04813	1.11114	TRUE	TRUE	TRUE	TRUE	3	TRUE	FALSE	144529	151228	8.33333	25	1.15649	1.04813	1.11114	1.15649	FALSE	TRUE	FALSE	FALSE	Enriched candidate
ATP-dependent RNA helicase DDX3Y	Q62095	Ddx3y	658	13	10	7	8	145102	158592	80126.3	112164	1.09297	0.552207	0.773002	TRUE	TRUE	TRUE	TRUE	3	TRUE	FALSE	116961	158592	8.33333	25	1.09297	0.552207	0.773002	1.09297	FALSE	TRUE	FALSE	FALSE	Enriched candidate
Wiskott-Aldrich syndrome protein family member 1	Q8R5H6	Wasf1	559	7	10	7	8	78163.6	80099.4	86337.9	91805.9	1.02477	1.10458	1.17454	TRUE	TRUE	TRUE	TRUE	3	TRUE	FALSE	86081.1	91805.9	8.33333	25	1.02477	1.10458	1.17454	1.17454	FALSE	TRUE	FALSE	FALSE	Enriched candidate
V-type proton ATPase subunit d 1	P51863	Atp6v0d1	351	9	10	4	11	89291.1	58199.2	74701.8	69805.9	0.651792	0.83661	0.781779	TRUE	TRUE	TRUE	TRUE	3	TRUE	FALSE	67569	74701.8	8.33333	25	0.651792	0.83661	0.781779	0.83661	FALSE	TRUE	FALSE	FALSE	Enriched candidate
Abl interactor 1	Q8CBW3	Abi1	481	5	16	3	6	36768.1	59026.8	44261.7	56046.5	1.60538	1.20381	1.52432	TRUE	TRUE	TRUE	TRUE	3	TRUE	FALSE	53111.7	59026.8	8.33333	25	1.60538	1.20381	1.52432	1.60538	FALSE	TRUE	FALSE	FALSE	Enriched candidate
Mitochondrial carrier homolog 1	Q791T5	Mtch1	389	6	7	7	11	49975.2	50209.2	58570.3	49629.4	1.00468	1.17199	0.99308	TRUE	TRUE	TRUE	TRUE	3	TRUE	FALSE	52803	58570.3	8.33333	25	1.00468	1.17199	0.99308	1.17199	FALSE	TRUE	FALSE	FALSE	Enriched candidate
Beta-centractin	Q8R5C5	Actr1b	376	4	6	11	8	43951.2	43540.9	59169	44334.4	0.990667	1.34624	1.00872	TRUE	TRUE	TRUE	TRUE	3	TRUE	FALSE	49014.8	59169	8.33333	25	0.990667	1.34624	1.00872	1.34624	FALSE	TRUE	FALSE	FALSE	Enriched candidate
Inositol polyphosphate-4-phosphatase type I A	Q9EPW0	Inpp4a	939	4	10	10	5	41766.2	48513.8	47816.8	45994.2	1.16156	1.14487	1.10123	TRUE	TRUE	TRUE	TRUE	3	TRUE	FALSE	47441.6	48513.8	8.33333	25	1.16156	1.14487	1.10123	1.16156	FALSE	TRUE	FALSE	FALSE	Enriched candidate
Bleomycin hydrolase	Q8R016	Blmh	455	1	3	18	4	0	31144.1	79108.2	31476.2				FALSE	TRUE	TRUE	TRUE	3	TRUE	TRUE	47242.8	79108.2	8.33333	25					TRUE	TRUE	FALSE	TRUE	Strong candidate
Ephrin type-A receptor 4	Q03137	Epha4	986	8	9	6	10	42072.7	40147.2	44626.3	51034.2	0.954234	1.0607	1.213	TRUE	TRUE	TRUE	TRUE	3	TRUE	FALSE	45269.2	51034.2	8.33333	25	0.954234	1.0607	1.213	1.213	FALSE	TRUE	FALSE	FALSE	Enriched candidate
Xaa-Pro aminopeptidase 1	Q6P1B1	Xpnpep1	623	14	5	13	7	43816.8	41432	42206.9	44070.3	0.945574	0.963258	1.00579	TRUE	TRUE	TRUE	TRUE	3	TRUE	FALSE	42569.8	44070.3	8.33333	25	0.945574	0.963258	1.00579	1.00579	FALSE	TRUE	FALSE	FALSE	Enriched candidate
Guanine nucleotide-binding protein G(i) subunit alpha-1	B2RSH2	Gnai1	354	3	8	5	12	33813.8	31887.1	41135.9	35151.8	0.943022	1.21654	1.03957	TRUE	TRUE	TRUE	TRUE	3	TRUE	FALSE	36058.3	41135.9	8.33333	25	0.943022	1.21654	1.03957	1.21654	FALSE	TRUE	FALSE	FALSE	Enriched candidate
MIC	Q9CRB9	Chchd3	227	5	9	7	9	36312.7	32638.5	33670.2	31579	0.898819	0.927231	0.86964	TRUE	TRUE	TRUE	TRUE	3	TRUE	FALSE	32629.2	33670.2	8.33333	25	0.898819	0.927231	0.86964	0.927231	FALSE	TRUE	FALSE	FALSE	Enriched candidate
Glycogen synthase kinase-3 beta	Q9WV60	Gsk3b	420	4	5	9	11	32478.4	28169.8	33509.5	30892.6	0.867339	1.03175	0.951172	TRUE	TRUE	TRUE	TRUE	3	TRUE	FALSE	30857.3	33509.5	8.33333	25	0.867339	1.03175	0.951172	1.03175	FALSE	TRUE	FALSE	FALSE	Enriched candidate
Aldehyde dehydrogenase X, mitochondrial	Q9CZS1	Aldh1b1	519	8	7	8	10	27560.3	26906.4	25962.9	24772.8	0.976273	0.942038	0.898858	TRUE	TRUE	TRUE	TRUE	3	TRUE	FALSE	25880.7	26906.4	8.33333	25	0.976273	0.942038	0.898858	0.976273	FALSE	TRUE	FALSE	FALSE	Enriched candidate
26S proteasome regulatory subunit 6B	P54775	Psmc4	418	6	9	9	7	28335.1	26781.7	23777.5	24870.1	0.945176	0.839154	0.877712	TRUE	TRUE	TRUE	TRUE	3	TRUE	FALSE	25143.1	26781.7	8.33333	25	0.945176	0.839154	0.877712	0.945176	FALSE	TRUE	FALSE	FALSE	Enriched candidate
Anillin	Q8K298	Anln	1121	0	12	2	11	0	22941.8	17031.6	30073.1				FALSE	TRUE	TRUE	TRUE	3	TRUE	TRUE	23348.8	30073.1	8.33333	25					TRUE	TRUE	FALSE	TRUE	Strong candidate
Coagulation factor V	O88783	F5	2183	6	7	9	8	48316.3	60488	38990.4	51859.4	1.25192	0.806982	1.07333	TRUE	TRUE	TRUE	TRUE	3	TRUE	FALSE	50445.9	60488	8	24	1.25192	0.806982	1.07333	1.25192	FALSE	TRUE	FALSE	FALSE	Enriched candidate
5-oxoprolinase	Q8K010	Oplah	1288	5	7	7	10	62457.4	41719.3	49671.6	50659	0.667964	0.795288	0.811097	TRUE	TRUE	TRUE	TRUE	3	TRUE	FALSE	47350	50659	8	24	0.667964	0.795288	0.811097	0.811097	FALSE	TRUE	FALSE	FALSE	Enriched candidate
Dihydropyrimidinase-related protein 3	Q62188	Dpysl3	570	9	8	6	10	32193.3	38310.3	50553.9	37786.8	1.19001	1.57032	1.17375	TRUE	TRUE	TRUE	TRUE	3	TRUE	FALSE	42217	50553.9	8	24	1.19001	1.57032	1.17375	1.57032	FALSE	TRUE	FALSE	FALSE	Enriched candidate
WD repeat-containing protein 1	O88342	Wdr1	606	5	6	6	12	43128.6	37361.8	39764.2	43537.8	0.866288	0.921991	1.00949	TRUE	TRUE	TRUE	TRUE	3	TRUE	FALSE	40221.3	43537.8	8	24	0.866288	0.921991	1.00949	1.00949	FALSE	TRUE	FALSE	FALSE	Enriched candidate
Pyridoxal kinase	Q8K183	Pdxk	312	3	9	10	5	0	36278.9	47889.7	36050.2				FALSE	TRUE	TRUE	TRUE	3	TRUE	TRUE	40072.9	47889.7	8	24					TRUE	TRUE	FALSE	FALSE	Strong candidate
3-mercaptopyruvate sulfurtransferase	Q99J99	Mpst	297	11	11	7	6	40437.2	36804.7	39573.8	30648.3	0.910171	0.978648	0.757924	TRUE	TRUE	TRUE	TRUE	3	TRUE	FALSE	35675.6	39573.8	8	24	0.910171	0.978648	0.757924	0.978648	FALSE	TRUE	FALSE	FALSE	Enriched candidate
Glycogen phosphorylase, muscle form	Q9WUB3	Pygm	842	2	7	14	3	0	36573.8	36507.7	29319.2				FALSE	TRUE	TRUE	TRUE	3	TRUE	TRUE	34133.6	36573.8	8	24					TRUE	TRUE	FALSE	TRUE	Strong candidate
AFG3-like protein 2	Q8JZQ2	Afg3l2	802	9	9	7	8	33597.4	27719	35596.1	37656.8	0.825034	1.05949	1.12082	TRUE	TRUE	TRUE	TRUE	3	TRUE	FALSE	33657.3	37656.8	8	24	0.825034	1.05949	1.12082	1.12082	FALSE	TRUE	FALSE	FALSE	Enriched candidate
Coatomer subunit alpha	Q8CIE6	Copa	1224	6	8	9	7	41389.5	27879.3	32779.7	34008.9	0.673583	0.79198	0.821681	TRUE	TRUE	TRUE	TRUE	3	TRUE	FALSE	31555.9	34008.9	8	24	0.673583	0.79198	0.821681	0.821681	FALSE	TRUE	FALSE	FALSE	Enriched candidate
Eukaryotic translation initiation factor 2 subunit 3, X-linked	Q9Z0N1	Eif2s3x	472	4	6	10	8	26833.8	31873.3	32101.2	29017.1	1.18781	1.1963	1.08136	TRUE	TRUE	TRUE	TRUE	3	TRUE	FALSE	30997.2	32101.2	8	24	1.18781	1.1963	1.08136	1.1963	FALSE	TRUE	FALSE	FALSE	Enriched candidate
Gamma-aminobutyric acid receptor subunit beta-2	P63137	Gabrb2	512	2	4	11	9	29258.6	29833.8	30025.5	29948	1.01966	1.02621	1.02356	TRUE	TRUE	TRUE	TRUE	3	TRUE	FALSE	29935.8	30025.5	8	24	1.01966	1.02621	1.02356	1.02621	FALSE	TRUE	FALSE	FALSE	Enriched candidate
Kinesin-like protein KIF3B	Q61771	Kif3b	747	8	4	11	9	27331.3	25820.8	28515.6	27065.3	0.944734	1.04333	0.990267	TRUE	TRUE	TRUE	TRUE	3	TRUE	FALSE	27133.9	28515.6	8	24	0.944734	1.04333	0.990267	1.04333	FALSE	TRUE	FALSE	FALSE	Enriched candidate
Arf-GAP with GTPase, ANK repeat and PH domain-containing protein 2	Q3UHD9	Agap2	1186	2	11	4	9	25399.5	24382.9	22166.2	21580.4	0.959976	0.872702	0.84964	TRUE	TRUE	TRUE	TRUE	3	TRUE	FALSE	22709.8	24382.9	8	24	0.959976	0.872702	0.84964	0.959976	FALSE	TRUE	FALSE	FALSE	Enriched candidate
Cytochrome c oxidase subunit 5A, mitochondrial	P12787	Cox5a	146	7	9	5	9	64103.2	80455.9	72128.3	96706.3	1.2551	1.12519	1.5086	TRUE	TRUE	TRUE	TRUE	3	TRUE	FALSE	83096.8	96706.3	7.66667	23	1.2551	1.12519	1.5086	1.5086	FALSE	TRUE	FALSE	FALSE	Enriched candidate
Myosin light polypeptide 6	Q60605	Myl6	151	6	5	6	12	44585.2	60086.2	51334.7	69981.3	1.34767	1.15139	1.56961	TRUE	TRUE	TRUE	TRUE	3	TRUE	FALSE	60467.4	69981.3	7.66667	23	1.34767	1.15139	1.56961	1.56961	FALSE	TRUE	FALSE	FALSE	Enriched candidate
T-complex protein 1 subunit zeta	P80317	Cct6a	531	8	6	5	12	35697	41870.7	67275.8	62164.9	1.17295	1.88463	1.74146	TRUE	TRUE	TRUE	TRUE	3	TRUE	FALSE	57103.8	67275.8	7.66667	23	1.17295	1.88463	1.74146	1.88463	FALSE	TRUE	FALSE	FALSE	Enriched candidate
Basigin	P18572	Bsg	389	4	7	9	7	49505.6	38096.9	48528.3	48902.3	0.769546	0.980257	0.987814	TRUE	TRUE	TRUE	TRUE	3	TRUE	FALSE	45175.8	48902.3	7.66667	23	0.769546	0.980257	0.987814	0.987814	FALSE	TRUE	FALSE	FALSE	Enriched candidate
Sodium/potassium-transporting ATPase subunit beta-2	P14231	Atp1b2	290	3	5	10	8	0	38009.7	43821.8	42059.9				FALSE	TRUE	TRUE	TRUE	3	TRUE	TRUE	41297.1	43821.8	7.66667	23					TRUE	TRUE	FALSE	FALSE	Strong candidate
Adenosylhomocysteinase	P50247	Ahcy	432	9	7	7	9	43147.6	48864.3	38033.9	36020.8	1.13249	0.881482	0.834827	TRUE	TRUE	TRUE	TRUE	3	TRUE	FALSE	40973	48864.3	7.66667	23	1.13249	0.881482	0.834827	1.13249	FALSE	TRUE	FALSE	FALSE	Enriched candidate
Sideroflexin-5	Q925N0	Sfxn5	342	4	7	8	8	33507.5	38187.3	43982.5	36797.2	1.13966	1.31262	1.09818	TRUE	TRUE	TRUE	TRUE	3	TRUE	FALSE	39655.7	43982.5	7.66667	23	1.13966	1.31262	1.09818	1.31262	FALSE	TRUE	FALSE	FALSE	Enriched candidate
mRNA cap guanine-N7 methyltransferase	Q9D0L8	Rnmt	465	2	7	6	10	0	27875.2	45596.5	38008.9				FALSE	TRUE	TRUE	TRUE	3	TRUE	TRUE	37160.2	45596.5	7.66667	23					TRUE	TRUE	FALSE	FALSE	Strong candidate
NADH dehydrogenase [ubiquinone] 1 beta subcomplex subunit 4	Q9CQC7	Ndufb4	129	11	5	9	9	48567.7	40525.8	26166.2	43186.5	0.834418	0.538758	0.889201	TRUE	TRUE	TRUE	TRUE	3	TRUE	FALSE	36626.2	43186.5	7.66667	23	0.834418	0.538758	0.889201	0.889201	FALSE	TRUE	FALSE	FALSE	Enriched candidate
Biliverdin reductase A	Q9CY64	Blvra	295	6	7	6	10	33083.4	30112.7	44395.7	34043.9	0.910205	1.34193	1.02903	TRUE	TRUE	TRUE	TRUE	3	TRUE	FALSE	36184.1	44395.7	7.66667	23	0.910205	1.34193	1.02903	1.34193	FALSE	TRUE	FALSE	FALSE	Enriched candidate
Rab11 family-interacting protein 5	Q8R361	Rab11fip5	645	1	5	10	8	0	27249.4	44810.7	33454				FALSE	TRUE	TRUE	TRUE	3	TRUE	TRUE	35171.4	44810.7	7.66667	23					TRUE	TRUE	FALSE	FALSE	Strong candidate
Serine/threonine-protein phosphatase 6 catalytic subunit	Q9CQR6	Ppp6c	305	7	5	10	8	37433.6	35102.7	33908.2	32484.8	0.937732	0.905823	0.867798	TRUE	TRUE	TRUE	TRUE	3	TRUE	FALSE	33831.9	35102.7	7.66667	23	0.937732	0.905823	0.867798	0.937732	FALSE	TRUE	FALSE	FALSE	Enriched candidate
Hemoglobin subunit epsilon-Y2	P02104	Hbb-y	147	2	9	6	7	0	200418	243088	167880				FALSE	TRUE	TRUE	TRUE	3	TRUE	TRUE	203795	243088	7.33333	22					TRUE	TRUE	FALSE	FALSE	Strong candidate
Cytochrome c oxidase subunit 6C	Q9CPQ1	Cox6c	76	5	8	9	5	91654.5	94659.1	104427	95762.8	1.03278	1.13935	1.04482	TRUE	TRUE	TRUE	TRUE	3	TRUE	FALSE	98282.8	104427	7.33333	22	1.03278	1.13935	1.04482	1.13935	FALSE	TRUE	FALSE	FALSE	Enriched candidate
Guanine nucleotide-binding protein G(i) subunit alpha-3	Q9DC51	Gnai3	354	10	10	3	9	90311.8	75641.4	71112	46656.6	0.837557	0.787406	0.516616	TRUE	TRUE	TRUE	TRUE	3	TRUE	FALSE	64470	75641.4	7.33333	22	0.837557	0.787406	0.516616	0.837557	FALSE	TRUE	FALSE	FALSE	Enriched candidate
40S ribosomal protein S17	P63276	Rps17	135	5	4	12	6	43987.1	45192.3	48147.2	52848.3	1.0274	1.09457	1.20145	TRUE	TRUE	TRUE	TRUE	3	TRUE	FALSE	48729.3	52848.3	7.33333	22	1.0274	1.09457	1.20145	1.20145	FALSE	TRUE	FALSE	FALSE	Enriched candidate
Protein phosphatase 1E	Q80TL0	Ppm1e	749	4	11	2	9	35672.4	65785.7	39921	33281.7	1.84416	1.1191	0.932982	TRUE	TRUE	TRUE	TRUE	3	TRUE	FALSE	46329.5	65785.7	7.33333	22	1.84416	1.1191	0.932982	1.84416	FALSE	TRUE	FALSE	FALSE	Enriched candidate
Ig lambda-1 chain C region	P01843		105	2	8	7	7	38808.9	42679.8	41477.9	53660.3	1.09974	1.06877	1.38268	TRUE	TRUE	TRUE	TRUE	3	TRUE	FALSE	45939.3	53660.3	7.33333	22	1.09974	1.06877	1.38268	1.38268	FALSE	TRUE	FALSE	FALSE	Enriched candidate
60S ribosomal protein L37a	P61514	Rpl37a	92	5	5	9	8	31820.9	44077.5	40340.5	50989.2	1.38517	1.26774	1.60238	TRUE	TRUE	TRUE	TRUE	3	TRUE	FALSE	45135.7	50989.2	7.33333	22	1.38517	1.26774	1.60238	1.60238	FALSE	TRUE	FALSE	FALSE	Enriched candidate
T-cell activation inhibitor, mitochondrial	Q66JZ4	TCAIM	499	2	7	8	7	0	54443.3	40061.4	38977.3				FALSE	TRUE	TRUE	TRUE	3	TRUE	TRUE	44494	54443.3	7.33333	22					TRUE	TRUE	FALSE	FALSE	Strong candidate
Saccharopine dehydrogenase-like oxidoreductase	Q8R127	Sccpdh	429	5	7	6	9	60776.5	34858.8	41771.3	43505.4	0.573557	0.687293	0.715825	TRUE	TRUE	TRUE	TRUE	3	TRUE	FALSE	40045.1	43505.4	7.33333	22	0.573557	0.687293	0.715825	0.715825	FALSE	TRUE	FALSE	FALSE	Enriched candidate
Medium-chain acyl-CoA ligase ACSF2, mitochondrial	Q8VCW8	Acsf2	615	3	9	8	5	0	40993.4	37769.1	40481.3				FALSE	TRUE	TRUE	TRUE	3	TRUE	TRUE	39748	40993.4	7.33333	22					TRUE	TRUE	FALSE	FALSE	Strong candidate
Vacuolar protein sorting-associated protein 26B	Q8C0E2	Vps26b	336	7	6	11	5	35973.2	36798.2	38815.1	42731.1	1.02293	1.079	1.18786	TRUE	TRUE	TRUE	TRUE	3	TRUE	FALSE	39448.1	42731.1	7.33333	22	1.02293	1.079	1.18786	1.18786	FALSE	TRUE	FALSE	FALSE	Enriched candidate
ELKS/Rab6-interacting/CAST family member 1	Q99MI1	Erc1	1120	5	7	6	9	30876.8	34598.6	37647	45290	1.12054	1.21927	1.4668	TRUE	TRUE	TRUE	TRUE	3	TRUE	FALSE	39178.5	45290	7.33333	22	1.12054	1.21927	1.4668	1.4668	FALSE	TRUE	FALSE	FALSE	Enriched candidate
Disks large homolog 2	Q91XM9	Dlg2	852	5	7	8	7	40214.4	37939.6	40940.7	38566.3	0.943432	1.01806	0.959017	TRUE	TRUE	TRUE	TRUE	3	TRUE	FALSE	39148.9	40940.7	7.33333	22	0.943432	1.01806	0.959017	1.01806	FALSE	TRUE	FALSE	FALSE	Enriched candidate
Breast carcinoma-amplified sequence 1 homolog	Q80YN3	Bcas1	633	2	9	4	9	27680.6	36203.6	35778.8	35560.1	1.30791	1.29256	1.28466	TRUE	TRUE	TRUE	TRUE	3	TRUE	FALSE	35847.5	36203.6	7.33333	22	1.30791	1.29256	1.28466	1.30791	FALSE	TRUE	FALSE	FALSE	Enriched candidate
Septin-6	Q9R1T4	Septin6	434	4	7	7	8	23119.3	34246.6	38882.2	32065.5	1.4813	1.68181	1.38696	TRUE	TRUE	TRUE	TRUE	3	TRUE	FALSE	35064.8	38882.2	7.33333	22	1.4813	1.68181	1.38696	1.68181	FALSE	TRUE	FALSE	FALSE	Enriched candidate
2-oxoisovalerate dehydrogenase subunit alpha, mitochondrial	P50136	Bckdha	442	0	7	8	7	0	33343.3	34928.8	32481.4				FALSE	TRUE	TRUE	TRUE	3	TRUE	TRUE	33584.5	34928.8	7.33333	22					TRUE	TRUE	FALSE	FALSE	Strong candidate
Voltage-dependent L-type calcium channel subunit beta-1	Q8R3Z5	Cacnb1	597	9	8	5	9	28765.5	37613.5	30908	31740.2	1.30759	1.07448	1.10341	TRUE	TRUE	TRUE	TRUE	3	TRUE	FALSE	33420.6	37613.5	7.33333	22	1.30759	1.07448	1.10341	1.30759	FALSE	TRUE	FALSE	FALSE	Enriched candidate
Heterogeneous nuclear ribonucleoprotein Q	Q7TMK9	Syncrip	623	2	5	11	6	34976	35728.9	29955	28550.1	1.02153	0.856444	0.816276	TRUE	TRUE	TRUE	TRUE	3	TRUE	FALSE	31411.3	35728.9	7.33333	22	1.02153	0.856444	0.816276	1.02153	FALSE	TRUE	FALSE	FALSE	Enriched candidate
Dolichyl-diphosphooligosaccharide--protein glycosyltransferase subunit 1	Q91YQ5	Rpn1	608	10	14	3	5	32432	36055.8	26898.7	29228.6	1.11174	0.829389	0.901226	TRUE	TRUE	TRUE	TRUE	3	TRUE	FALSE	30727.7	36055.8	7.33333	22	1.11174	0.829389	0.901226	1.11174	FALSE	TRUE	FALSE	FALSE	Enriched candidate
Gamma-tubulin complex component 2	Q921G8	Tubgcp2	905	1	8	5	9	0	33906.2	25294.3	24828.8				FALSE	TRUE	TRUE	TRUE	3	TRUE	TRUE	28009.8	33906.2	7.33333	22					TRUE	TRUE	FALSE	FALSE	Strong candidate
Mitochondrial import receptor subunit TOM70	Q9CZW5	Tomm70	611	12	5	6	11	25815.8	26073.8	25427.8	28605	1.00999	0.984968	1.10804	TRUE	TRUE	TRUE	TRUE	3	TRUE	FALSE	26702.2	28605	7.33333	22	1.00999	0.984968	1.10804	1.10804	FALSE	TRUE	FALSE	FALSE	Enriched candidate
Immunoglobulin kappa chain variable 12-41 (Fragment)	P01635	Igkv12-41	115	9	9	8	4	114113	200495	165300	120812	1.75699	1.44857	1.05871	TRUE	TRUE	TRUE	TRUE	3	TRUE	FALSE	162202	200495	7	21	1.75699	1.44857	1.05871	1.75699	FALSE	TRUE	FALSE	FALSE	Enriched candidate
Enhancer of rudimentary homolog	P84089	Erh	104	8	6	7	8	87269.1	199058	72238	160728	2.28096	0.827761	1.84175	TRUE	TRUE	TRUE	TRUE	3	TRUE	FALSE	144008	199058	7	21	2.28096	0.827761	1.84175	2.28096	FALSE	TRUE	FALSE	FALSE	Enriched candidate
Insulin-like growth factor-binding protein 3	P47878	Igfbp3	292	8	8	7	6	57474.5	64500.4	49715.3	74728.4	1.12224	0.864997	1.3002	TRUE	TRUE	TRUE	TRUE	3	TRUE	FALSE	62981.4	74728.4	7	21	1.12224	0.864997	1.3002	1.3002	FALSE	TRUE	FALSE	FALSE	Enriched candidate
Protein arginine N-methyltransferase 5	Q8CIG8	Prmt5	637	9	8	7	6	69864.1	71776.3	43513.2	49127.2	1.02737	0.622826	0.703182	TRUE	TRUE	TRUE	TRUE	3	TRUE	FALSE	54805.6	71776.3	7	21	1.02737	0.622826	0.703182	1.02737	FALSE	TRUE	FALSE	FALSE	Enriched candidate
Synaptosomal-associated protein 47	Q8R570	Snap47	413	5	4	10	7	47833.7	45148.1	62902.1	44094.7	0.943855	1.31501	0.921832	TRUE	TRUE	TRUE	TRUE	3	TRUE	FALSE	50714.9	62902.1	7	21	0.943855	1.31501	0.921832	1.31501	FALSE	TRUE	FALSE	FALSE	Enriched candidate
Elongation factor 1-delta	P57776	Eef1d	281	5	7	7	7	36123.7	38866	47320.1	39234	1.07591	1.30994	1.0861	TRUE	TRUE	TRUE	TRUE	3	TRUE	FALSE	41806.7	47320.1	7	21	1.07591	1.30994	1.0861	1.30994	FALSE	TRUE	FALSE	FALSE	Enriched candidate
DDB1- and CUL4-associated factor 7	P61963	Dcaf7	342	2	6	6	9	26208.8	37020.8	42024.4	35458.3	1.41253	1.60344	1.35291	TRUE	TRUE	TRUE	TRUE	3	TRUE	FALSE	38167.9	42024.4	7	21	1.41253	1.60344	1.35291	1.60344	FALSE	TRUE	FALSE	FALSE	Enriched candidate
Fructosamine-3-kinase	Q9ER35	Fn3k	309	4	8	7	6	31069.2	35528.5	40118.8	38555	1.14353	1.29127	1.24094	TRUE	TRUE	TRUE	TRUE	3	TRUE	FALSE	38067.4	40118.8	7	21	1.14353	1.29127	1.24094	1.29127	FALSE	TRUE	FALSE	FALSE	Enriched candidate
Serine-threonine kinase receptor-associated protein	Q9Z1Z2	Strap	350	3	6	9	6	27963.7	30710.1	42002.2	38580.9	1.09821	1.50202	1.37968	TRUE	TRUE	TRUE	TRUE	3	TRUE	FALSE	37097.7	42002.2	7	21	1.09821	1.50202	1.37968	1.50202	FALSE	TRUE	FALSE	FALSE	Enriched candidate
Vesicle-associated membrane protein-associated protein A	Q9WV55	Vapa	249	5	7	4	10	34487.1	38534.4	40079.3	30537.9	1.11736	1.16216	0.885488	TRUE	TRUE	TRUE	TRUE	3	TRUE	FALSE	36383.9	40079.3	7	21	1.11736	1.16216	0.885488	1.16216	FALSE	TRUE	FALSE	FALSE	Enriched candidate
Lamin-B2	P21619	Lmnb2	596	10	12	3	6	38348.7	42479.7	29241	37377	1.10772	0.762505	0.974661	TRUE	TRUE	TRUE	TRUE	3	TRUE	FALSE	36365.9	42479.7	7	21	1.10772	0.762505	0.974661	1.10772	FALSE	TRUE	FALSE	FALSE	Enriched candidate
Serine/threonine-protein phosphatase 2A catalytic subunit beta isoform	P62715	Ppp2cb	309	9	3	8	10	34403.2	30623.4	42562.7	31777.6	0.890133	1.23717	0.923681	TRUE	TRUE	TRUE	TRUE	3	TRUE	FALSE	34987.9	42562.7	7	21	0.890133	1.23717	0.923681	1.23717	FALSE	TRUE	FALSE	FALSE	Enriched candidate
EF-hand domain-containing protein D2	Q9D8Y0	Efhd2	240	4	7	4	10	41865.1	36393.9	30458.7	34524.4	0.869314	0.727545	0.824659	TRUE	TRUE	TRUE	TRUE	3	TRUE	FALSE	33792.3	36393.9	7	21	0.869314	0.727545	0.824659	0.869314	FALSE	TRUE	FALSE	FALSE	Enriched candidate
Cullin-5	Q9D5V5	Cul5	780	6	8	6	7	31830.2	30752.8	33400.2	28947.9	0.966152	1.04932	0.90945	TRUE	TRUE	TRUE	TRUE	3	TRUE	FALSE	31033.6	33400.2	7	21	0.966152	1.04932	0.90945	1.04932	FALSE	TRUE	FALSE	FALSE	Enriched candidate
Engulfment and cell motility protein 2	Q8BHL5	Elmo2	732	3	8	6	7	28916	31826.6	28858.1	28806.6	1.10066	0.997998	0.996218	TRUE	TRUE	TRUE	TRUE	3	TRUE	FALSE	29830.4	31826.6	7	21	1.10066	0.997998	0.996218	1.10066	FALSE	TRUE	FALSE	FALSE	Enriched candidate
Drebrin-like protein	Q62418	Dbnl	436	8	10	4	7	39746	27483.7	30126.7	25109.4	0.691483	0.757981	0.631747	TRUE	TRUE	TRUE	TRUE	3	TRUE	FALSE	27573.3	30126.7	7	21	0.691483	0.757981	0.631747	0.757981	FALSE	TRUE	FALSE	FALSE	Enriched candidate
Tubulin beta-2B chain	Q9CWF2	Tubb2b	445	5	6	5	9	0	90147.4	73607.4	89321.7				FALSE	TRUE	TRUE	TRUE	3	TRUE	TRUE	84358.8	90147.4	6.66667	20					TRUE	TRUE	FALSE	FALSE	Strong candidate
Rap1 GTPase-activating protein 2	Q5SVL6	Rap1gap2	712	4	7	6	7	56913.3	67902.9	73705.3	72165.4	1.19309	1.29505	1.26799	TRUE	TRUE	TRUE	TRUE	3	TRUE	FALSE	71257.9	73705.3	6.66667	20	1.19309	1.29505	1.26799	1.29505	FALSE	TRUE	FALSE	FALSE	Enriched candidate
60S ribosomal protein L35a	O55142	Rpl35a	110	2	4	10	6	0	54888	40663.1	67669.4				FALSE	TRUE	TRUE	TRUE	3	TRUE	TRUE	54406.8	67669.4	6.66667	20					TRUE	TRUE	FALSE	FALSE	Strong candidate
KH domain-containing, RNA-binding, signal transduction-associated protein 1	Q60749	Khdrbs1	443	12	10	5	5	63091.3	48520.1	57106.7	45418.5	0.769046	0.905145	0.719886	TRUE	TRUE	TRUE	TRUE	3	TRUE	FALSE	50348.4	57106.7	6.66667	20	0.769046	0.905145	0.719886	0.905145	FALSE	TRUE	FALSE	FALSE	Enriched candidate
GTP-binding protein Rheb	Q921J2	Rheb	184	4	5	6	9	43599.3	47227	45380.6	48592.3	1.08321	1.04086	1.11452	TRUE	TRUE	TRUE	TRUE	3	TRUE	FALSE	47066.7	48592.3	6.66667	20	1.08321	1.04086	1.11452	1.11452	FALSE	TRUE	FALSE	FALSE	Enriched candidate
[truncated: 1,052 more rows]

## Sheet: summary_counts
metric	value
Total proteins in Table 3	1854
[truncated: 6 more rows]

## Sheet: candidates_present_in_2of3_IP
Protein	Gene	Accession	Protein_Length	SpectralCount_L1	SpectralCount_L2	SpectralCount_L3	SpectralCount_L4	Intensity_L1	Intensity_L2	Intensity_L3	Intensity_L4	present_L1	present_L2	present_L3	present_L4	n_IP_present	present_in_IP_2of3	lane1_absent	avg_IP_intensity	max_IP_intensity	avg_IP_spectral	sum_IP_spectral	calc_ratio_L2_vs_L1	calc_ratio_L3_vs_L1	calc_ratio_L4_vs_L1	max_ratio_vs_L1	strong_candidate	high_confidence_strong_candidate	report_style_candidate	candidate_class
[truncated: 1,361 more rows]

[truncated: 4 more sheets: strong_candidates, high_confidence_strong, report_style_candidates, check_OGT_rows]
